# Supplementary material for: Cross-family and phage-specific gene requirements for Klebsiella infection revealed by scalable RB-TnSeq genetic screens
Source: PLoS Genet. 2026 Jul 20;22(7):e1012233. doi: 10.1371/journal.pgen.1012233 (PMC13412088; doi:10.1371/journal.pgen.1012233)
Supplement: S1 Table — (XLSX) [file pgen.1012233.s003.xlsx]

## Sheet: Sheet1
locusId	desc	No phage	KLB3 MOI 10	KLB3 MOI 1	KLB3 MOI 0.1	KLB10 MOI 10	KLB10 MOI 1	KLB10 MOI 0.1	KLB15 MOI 10	KLB15 MOI 1	KLB15 MOI 0.1	KLB13 MOI 10	KLB13 MOI 1	KLB13 MOI 0.1	KLB23 MOI 10	KLB23 MOI 1	KLB23 MOI 0.1	KLB25 MOI 10	KLB25 MOI 1	KLB25 MOI 0.1	KLB1 MOI 10	KLB1 MOI 1	KLB1 MOI 0.1	KLB17 MOI 10	KLB17 MOI 1	KLB17 MOI 0.1	KLB21 MOI 10	KLB21 MOI 1	KLB21 MOI 0.1	KLB27 MOI 10	KLB27 MOI 1	KLB27 MOI 0.1	KLB31 MOI 10	KLB31 MOI 1	KLB31 MOI 0.1	KLB2 MOI 10	KLB2 MOI 1	KLB2 MOI 0.1	KLB8 MOI 10	KLB8 MOI 1	KLB8 MOI 0.1	KLB19 MOI 10	KLB19 MOI 1	KLB19 MOI 0.1	KLB26 MOI 10	KLB26 MOI 1	KLB26 MOI 0.1	KLB4 MOI 10	KLB4 MOI 1
BWI76_RS01080	undecaprenyl-phosphate alpha-N-acetylglucosaminyl 1-phosphate transferase	-0.20684	-0.02203	-1.08	-0.67107	-0.03606	-0.66576	-0.48392	-0.94126	-0.47935	-0.3555	-0.54607	-0.00138	-0.39733	0.566658	-0.16918	-0.51656	0.281692	-0.31623	-0.28277	-0.20248	-0.42834	-0.31628	-0.47809	-0.30035	-0.45173	9.33668	7.95725	6.21546	0.323446	-0.42307	-0.67702	4.10253	4.13908	2.96904	-0.00906	-0.12701	-1.66707	-1.03092	-1.07502	-0.17529	4.14137	5.16048	3.30168	6.14614	4.10198	3.15709	-0.26256	0.001462
BWI76_RS01090	UDP-N-acetylglucosamine 2-epimerase (non-hydrolyzing)	-0.2202	0.237378	-0.96931	-1.10192	0.182432	-0.11909	-0.07687	-0.34909	-0.28563	-0.45817	-0.64568	-0.42648	0.079753	0.632462	-0.59081	-0.44868	0.307973	-0.22047	-0.28818	-0.17582	-0.46714	-1.1131	-0.34799	0.436016	-0.43899	1.14067	3.05349	3.87472	-0.09434	0.06259	-0.79446	1.03965	1.37259	1.35859	-0.39148	-0.21432	-1.00839	-0.7814	-1.29496	-0.11947	2.78778	3.097	2.62379	4.09917	2.74246	2.00286	-0.46757	-0.50705
BWI76_RS01095	UDP-N-acetyl-D-mannosamine dehydrogenase	-0.21062	0.814842	-0.37891	0.064462	-0.41887	-0.20818	-0.0384	-0.56524	-0.4213	-0.26409	1.63531	-0.2614	-0.31732	1.0726	-0.28412	-0.73181	0.130428	-0.85009	0.015872	-0.96688	-0.49976	-0.03674	1.21532	0.783213	0.26575	0.107325	3.70958	4.28928	-0.03131	-0.9922	-0.18702	0.341511	0.64568	0.709121	-1.00951	0.876467	-1.18763	-0.94054	-1.2031	0.270429	2.5525	3.70447	2.7008	4.12039	2.93547	2.44199	-1.87409	-2.14854
BWI76_RS01110	TDP-fucosamine acetyltransferase	-0.44037	0.392728	-0.40969	-0.38202	-0.58541	-0.34241	-0.24066	-0.0732	-0.30712	-0.30607	-0.20543	-1.25509	-0.72854	0.554416	-0.43435	0.11951	0.546415	0.215311	-0.10944	-0.16495	-0.7741	-0.40168	-1.33566	0.523057	-0.15928	1.07991	2.76409	3.9267	0.45114	0.077106	-0.23269	0.214549	0.586904	1.11496	0.759178	1.22509	-0.27948	-2.63049	0.382992	1.05879	2.02331	2.11513	2.041	2.97765	2.3519	1.36473	-0.37418	-1.32456
BWI76_RS01115	dTDP-4-amino-4,6-dideoxygalactose transaminase	-0.81699	1.14485	0.028559	0.997272	0.417331	-0.04967	0.089101	-0.17017	-0.36886	-0.38733	0.369481	-0.07668	0.792084	-0.23819	-0.83108	-0.3394	0.025782	0.054305	-0.79542	-0.25444	0.551941	0.573121	0.567947	0.179069	-0.1049	0.324591	1.47221	3.15682	-0.2436	0.211455	-0.36542	-0.09602	-0.48835	-0.08071	0.588796	0.303846	0.654599	-0.39961	0.423368	-0.00675	1.77857	1.9999	1.91104	2.97743	1.61934	1.25477	-1.00356	0.178159
BWI76_RS01125	4-alpha-L-fucosyltransferase	-0.32186	0.550734	-0.77657	-0.60117	-0.50985	-0.38439	-0.36965	-0.32347	-0.31161	-0.55042	-0.31616	-0.44034	-0.27056	0.130853	-0.09087	-0.42233	0.38965	-0.07603	-0.46115	0.09851	-0.23224	-0.18601	0.343054	0.538154	0.234557	0.0664	1.66924	3.72576	-0.11902	-0.83362	-0.51424	0.308285	0.082054	0.054604	0.450291	0.6801	-0.1628	0.585586	-0.31522	-0.53967	2.34527	2.50599	2.16798	2.86456	1.91399	1.62591	0.890496	0.416695
BWI76_RS01135	lipopolysaccharide N-acetylmannosaminouronosyltransferase	-0.44952	0.247058	-0.2911	-1.03335	0.077029	-0.58871	-0.24438	-0.59011	-0.41759	-0.51003	0.02513	-0.28154	-0.14177	-0.07274	0.155885	-0.49892	0.48221	-0.31682	-0.39488	0.152785	-0.66413	-0.52263	0.447323	0.764623	0.169867	0.701736	2.04066	3.3802	-0.36317	0.364603	-0.00533	0.669938	0.747641	0.848588	0.007433	-0.1356	0.20427	-0.38534	-0.8234	0.270026	3.19305	3.53284	2.52991	4.37516	2.75374	2.1212	-1.05087	-1.15476
BWI76_RS18965	bifunctional galactosyltransferase	0.002956	0.092932	0.010113	-0.09054	-0.24459	-0.23886	-0.31395	-0.5899	-0.34761	-0.189	-0.13266	-0.1016	-0.29532	0.112446	-0.13524	-0.02784	-0.01284	-0.13992	-0.18664	-0.06761	-0.08572	0.058711	-0.06957	-0.27247	-0.3295	3.38762	6.7799	6.24067	-0.04238	-0.24119	-0.26523	2.22283	2.1735	2.47724	1.31305	1.06526	1.10798	0.417363	0.460878	0.663578	2.01207	2.41971	1.90289	1.34011	1.06828	1.13256	0.222763	-0.26518
BWI76_RS18970	putative glycosyltransferase	-0.03844	0.11713	0.174489	-0.19735	-0.1263	-0.33165	-0.33126	-0.55637	-0.40308	-0.31302	-0.06011	-0.14113	-0.19596	-0.10541	-0.22249	-0.11148	0.035002	-0.12118	-0.20916	0.202328	-0.13902	0.014971	-0.15955	-0.18447	-0.20688	3.99652	7.24844	6.39737	-0.2605	-0.1628	-0.3855	2.53867	2.42115	2.59104	1.38277	1.39248	1.19192	0.258023	0.549034	0.684374	2.07004	2.49479	1.90929	1.15761	1.12615	1.12377	0.074941	0.293352
BWI76_RS18985	LPS O-antigen ABC transporter ATP-binding protein	-0.14515	0.414401	-0.0514	-0.13231	0.039013	-0.23294	-0.2026	-0.19584	-0.05115	-0.14554	-0.07166	-0.06987	-0.17781	0.035782	0.207233	-0.05922	0.011036	0.048454	0.030421	0.055885	-0.1309	0.108826	-0.05489	-0.10583	-0.02776	7.45718	6.4258	4.74608	0.534456	0.222978	0.108961	1.82472	1.72481	1.85207	2.27319	2.10087	2.11276	1.56977	1.51148	1.555	2.09109	2.43983	1.5416	1.16193	0.931611	0.712157	-0.21109	0.451294
BWI76_RS18990	ABC transporter permease	-0.23978	-0.31957	0.153763	-0.33303	-0.10632	-0.28382	-0.34578	-0.22241	-0.09337	-0.23978	-0.13796	-0.4397	-0.23695	0.010391	-0.31057	-0.08782	-0.01914	-0.01763	-0.13111	0.220167	0.054947	0.122716	-0.3444	-0.01255	-0.20949	7.27253	6.24941	4.50778	0.009873	-0.06393	-0.11823	2.44294	2.33766	2.40942	2.59575	2.30366	2.0963	1.88903	1.66143	1.82096	1.90399	2.32059	1.64398	0.738159	0.66223	0.556519	0.228843	0.346763
BWI76_RS27275	hypothetical protein	-0.27611	9.34335	6.58967	6.01356	-0.75691	-0.77132	-0.4182	-0.66445	-0.28461	-0.27041	7.40101	6.49793	5.30843	9.70933	9.32881	7.03809	8.85251	8.03946	6.56876	-0.45438	-0.32046	-0.12288	8.13719	7.06031	5.57116	7.58176	5.28168	3.36242	-0.31474	-0.36849	-0.30138	-0.22155	-0.43727	-0.43566	9.92893	10.031	7.59541	8.70444	7.33877	8.19928	-0.84918	-0.82229	-0.43916	-0.45536	-0.37743	-0.10336	-0.66869	0.347085
BWI76_RS27290	hypothetical protein	-0.13803	9.79422	6.68614	6.03486	-0.14006	-0.48058	-0.44694	-1.01098	-0.2496	-0.30967	7.40291	6.64487	5.40103	9.88123	9.39206	7.02894	8.9032	8.1402	6.41301	-0.61801	-0.4789	-0.15793	8.22275	7.36506	5.84058	8.48217	6.75359	4.60926	0.082281	-0.18143	-0.5234	-0.12484	-0.45939	-0.50182	10.0289	10.1318	7.66069	8.62625	7.62884	8.22177	-0.73731	-0.0386	-0.04395	-0.19177	-0.20735	-0.15829	10.395	10.7739
BWI76_RS27305	glycosyl transferase	-0.39192	9.51297	6.18664	5.59578	2.31144	0.509836	0.431656	0.440426	0.063605	-0.40229	7.38787	6.01971	5.04235	9.70029	8.99181	6.6229	8.74921	7.93815	6.13528	1.12416	0.433506	0.459772	8.15836	6.91838	5.21424	7.00452	4.80625	2.42943	0.229315	-0.29413	-0.33977	-0.43795	-0.77416	-0.42136	9.96348	9.86731	6.84386	8.59611	7.06439	7.8782	1.03393	0.150914	0.657752	-0.10579	-0.15046	-0.07343	10.8057	10.9674
BWI76_RS27310	glycosyltransferase	-0.02631	9.48685	6.80557	6.21005	7.89485	5.07466	3.91317	5.01832	2.39904	0.796528	7.28926	6.31499	5.00053	9.8038	8.7501	6.64052	8.24154	7.16976	5.80751	4.57922	4.46221	3.28669	8.01438	6.86317	5.29148	7.76429	7.34401	6.15795	10.5518	8.66854	5.44069	0.11907	0.15433	0.253109	0.094625	0.016919	-0.4043	-1.88157	-1.48273	-0.74727	0.481079	0.405472	0.472545	0.374519	0.186871	0.178299	-0.52797	0.321803
BWI76_RS26770	cellulose biosynthesis protein BcsC	0.007253	-0.04095	-0.90198	0.370714	-0.45102	-0.05069	0.079575	-0.12406	-0.00801	-0.00148	-0.32362	-0.30778	-0.06074	-0.33051	-0.02865	0.061471	-0.21213	-0.25344	-0.05633	-0.11678	0.018591	0.048911	-0.23538	-0.34744	-0.05701	-0.07321	0.082053	-0.38696	-0.34299	-0.0383	-0.0489	-0.26905	-0.60682	-0.34462	-0.19923	-0.19332	-0.13953	-0.39327	-0.53443	-0.20314	-0.81447	-1.31412	-0.82426	-0.97039	-0.90101	-0.73506	-0.80513	-1.07022
BWI76_RS26780	cellulose synthase regulator BcsB	0.081528	-0.09028	0.321978	0.07484	-0.38151	-0.11891	0.034218	-0.10379	0.035041	0.009916	-0.33116	-0.66858	-0.13461	-0.15178	0.13252	-0.07344	-0.1454	-0.02792	-0.24255	0.259106	0.230135	-0.03637	-0.45358	0.109227	0.074965	0.089206	-0.30873	-0.13554	-0.23718	0.019409	-0.08259	-0.20981	-0.4764	-0.07358	0.203893	0.006953	-0.14669	-0.86062	-0.53573	-0.17794	-1.46885	-1.1978	-0.51298	-0.71436	-0.7611	-0.61438	-1.46023	-0.72092
BWI76_RS26785	UDP-forming cellulose synthase catalytic subunit	0.138199	0.018624	-0.61986	-0.16699	-0.28646	-0.01376	0.071744	0.014182	0.030047	0.053903	-0.16734	-0.12918	-0.05268	-0.02661	-0.04232	0.058344	-0.20497	-0.134	-0.09809	0.222232	0.178992	0.253505	-0.25	0.033433	0.077089	-0.26483	-0.04159	-0.23076	-0.26715	-0.04721	-0.08854	0.145629	-0.19969	0.007414	-0.29771	-0.27591	-0.63549	-1.02523	-0.87584	-0.32829	-1.01961	-1.29441	-0.61705	-0.74724	-0.67016	-0.5924	-0.57576	-1.09955
BWI76_RS26790	cell division protein	-0.00492	-0.30626	-0.15213	0.359879	-0.42502	-0.16647	0.025252	-0.14597	-0.00694	-0.02919	-0.54792	-0.34067	-0.38509	-0.05144	-0.39271	-0.25439	0.030197	-0.08955	-0.19189	-0.09631	-0.09709	0.109099	-0.31314	-0.3812	-0.16855	0.021548	-0.18825	-0.16088	-0.28545	-0.20399	-0.08405	0.17624	-0.20506	0.082335	-0.45679	-0.34115	-0.24945	-0.5945	-0.89811	-0.02285	-1.01238	-0.60597	-0.55474	-0.51854	-0.51702	-0.49174	-1.65497	-2.02904
BWI76_RS26810	cellulose biosynthesis protein BcsG	0.007647	0.051027	-0.63398	0.29675	-0.17412	0.050695	0.043462	0.041975	-0.02193	-0.08575	-0.35686	-0.05018	-0.26432	0.083442	-0.02891	-0.04107	0.009552	-0.30078	-0.11585	-0.04436	0.113659	0.068552	-0.27465	-0.16333	-0.04032	0.093819	0.23642	-0.11207	-0.59277	-0.06576	-0.10118	-0.09157	-0.36913	-0.17921	-0.22047	-0.3674	-0.50635	-0.87377	-1.0512	-0.4341	-1.55666	-1.17557	-0.64918	-0.5177	-0.42889	-0.41316	-1.47616	-0.7253
BWI76_RS24400	outer membrane channel protein TolC	-0.46875	0.375053	0.09435	-0.66215	0.387635	-0.07503	-0.13614	-0.2847	-0.16791	0.179421	0.173727	-0.4339	0.122165	0.409394	0.762839	-0.35045	0.887207	0.499025	-0.21994	0.666162	0.279683	-0.07576	0.143018	0.05547	-0.71728	-0.4461	-0.01715	0.594427	-0.41226	-0.59714	-0.63039	4.01946	3.64566	2.71404	0.66617	0.422638	0.464747	-0.66594	-0.93185	-0.25372	1.5704	2.03919	1.50278	0.279236	0.850871	0.511369	0.128656	0.257465
BWI76_RS13500	TonB-dependent receptor (pqqU)	0.009344	0.301682	1.02965	-0.23016	0.124198	0.237416	-0.05264	0.050542	-0.05241	-0.13055	0.750512	0.677409	-0.00613	-0.13549	0.000691	-0.38758	-0.47238	0.191708	-0.23796	-0.22122	-0.36559	-0.00876	0.163561	0.130161	-0.08252	-0.48653	0.509821	0.33148	-0.80465	0.351554	-0.34474	-0.15216	0.023467	0.207143	-1.5882	-0.81152	0.618814	-0.54293	0.086019	0.251643	9.76333	8.03253	5.48672	9.12018	6.02353	4.75537	0.109173	0.212307
BWI76_RS19905	OmpK36 porin	-0.23425	0.60984	0.793321	0.117043	0.72942	-0.72083	-0.2352	-0.0809	0.036205	-0.2612	0.622599	0.480969	0.218831	0.295824	0.491461	0.425706	0.109288	-0.35311	-0.22931	-0.48608	-0.40746	-1.07182	-0.1624	-0.95123	-1.35595	-0.80122	-0.22112	-0.20567	0.337414	-0.56492	-0.1766	1.20969	0.73098	0.87375	-0.31658	-1.26333	-0.4746	-1.16892	-1.54187	-0.54074	1.73701	1.7396	1.69895	0.964331	0.440843	0.249536	0.963445	-0.47382
BWI76_RS20470	long-chain fatty acid transporter	0.078746	0.375405	0.036639	-1.03686	-0.09315	-0.15959	-0.20405	-0.12634	-0.0825	-0.05129	0.037662	0.154641	0.085433	-0.49883	-0.29359	-0.44359	-0.32979	-0.22084	-0.41259	-0.45475	-0.09873	-0.27636	-1.13641	-0.19171	-0.11757	-0.44502	-0.26277	-0.23288	-0.59848	-0.53826	0.381958	7.94789	6.95926	4.18221	0.327369	0.465661	-0.31277	-0.04215	-0.23653	-0.11164	0.889077	1.04135	0.982482	0.317147	0.413897	0.134633	-1.08719	-1.16365
BWI76_RS22650	lipoprotein NlpD	-0.1411	-0.24118	0.091162	0.573272	0.21098	-0.39358	-0.59781	-0.37928	-0.36206	-0.26613	0.272263	-0.4158	0.00598	-0.8727	-0.61375	-0.92022	-0.56458	-0.53991	-0.37554	0.29854	0.262398	0.172848	0.525536	0.942019	0.772689	0.408223	0.591463	1.39527	-0.46983	-1.41716	-1.17163	4.76578	4.04205	2.26399	0.065268	0.097818	0.682246	2.00949	2.53168	0.02956	4.18657	4.10644	3.04827	3.25236	2.02511	1.37361	0.606182	1.8153
BWI76_RS08525	colicin transporter	-0.68106	-0.82955	-0.45461	-0.12963	0.178924	-0.74445	-0.02389	-1.00607	-0.63961	-0.26194	1.14902	0.486916	-0.79452	-0.9899	0.187627	-0.05668	-0.86341	-0.16054	-1.09724	0.181574	0.884271	-0.12154	0.299405	1.70632	0.276653	2.8464	5.36505	4.41525	0.377771	-1.648	-1.62039	5.02637	4.19063	2.27309	-0.19777	-0.49528	0.702321	-0.27588	-0.27506	-0.0825	3.77252	2.80968	1.77409	2.26175	1.00675	1.17194	1.22493	1.16309
BWI76_RS27165	mannitol-1-phosphate 5-dehydrogenase	-0.23106	-0.27689	-2.60402	-1.41097	0.251488	-0.25554	-0.10945	-0.45922	-0.44572	-0.47394	-1.02679	-0.25062	-0.24141	1.25859	1.01386	0.077394	0.173482	0.164041	-0.10902	-0.44335	-0.1956	-0.50939	-0.71922	-0.74201	-1.00509	3.95815	6.10761	4.62582	1.00934	0.895648	0.589198	0.363926	0.321109	0.881537	0.986283	0.112304	-1.05129	-2.21257	-3.00585	-0.53709	0.946144	0.14907	1.21816	0.817615	0.98191	1.20254	-0.3932	-1.14199
BWI76_RS23330	transcriptional regulator GalR	0.016995	-0.73353	-0.34563	-0.47626	-0.72718	-0.34937	-0.48246	-1.27804	-1.10322	-0.84114	-0.10856	-0.20072	-0.34583	0.052488	-0.22026	-0.49276	0.026491	-0.38327	-0.09045	-0.32905	-0.42047	-0.25305	-0.94369	-1.19393	-1.07072	1.71372	4.10275	4.3136	-0.65157	-0.36594	-1.19051	2.67994	3.65907	3.74979	-0.45906	-0.61897	-0.51571	-1.4274	-1.73295	-1.37599	3.07819	3.52229	2.77769	5.06331	3.83888	3.97026	-1.0879	0.05483
BWI76_RS11275	sensor protein PhoQ	0.109269	-0.61562	0.115401	-1.10509	-0.57078	-0.01921	0.084222	-0.26909	-0.00746	0.059454	-0.15291	0.325715	-0.12873	-0.52635	-0.56681	0.078131	-1.12077	-1.04373	-0.46579	-0.24964	-0.44062	-0.03891	8.06703	7.11596	5.59513	0.355929	1.86187	2.47234	-0.70318	-0.5877	-0.28643	-0.61709	-0.47897	-0.27871	-0.97419	-0.3622	-0.75189	1.89653	1.68812	0.102105	-0.41338	-0.25106	0.214369	0.437704	0.342278	0.087235	0.759599	-0.19908
BWI76_RS18345	transcriptional regulator SdiA	-0.02278	0.081282	0.014607	0.387272	-0.31655	-0.19222	-0.22966	-0.25423	-0.10433	-0.19737	-0.14622	-0.0081	-0.04955	0.033013	0.116677	0.249756	-0.30813	-0.29978	0.031569	-0.64935	-0.49824	-0.53412	5.95789	5.61262	4.36013	0.119292	1.40929	1.62182	0.053014	1.06e-05	0.216684	1.00725	0.848076	0.978371	1.3118	1.24059	1.63041	2.88011	2.2955	1.08156	0.949695	1.15633	0.781203	0.533722	0.356528	0.393028	0.244387	0.426581
BWI76_RS06765	transcriptional regulator	0.003162	-0.30524	0.81846	-1.58499	-1.54461	0.206223	0.330595	-0.05314	-0.00581	0.100756	0.867702	0.927838	0.624231	0.354413	0.613704	0.024969	0.391918	0.163874	0.089715	-0.49622	-0.254	0.137104	0.448738	-1.46359	-1.60129	0.337529	-0.65493	-0.82806	0.695667	0.392441	0.361428	0.959293	0.792911	1.60145	1.63009	0.423705	1.70558	-0.67777	-0.18676	0.791244	0.621791	1.31829	1.31452	0.360732	1.29836	1.44416	-1.62376	0.310539
BWI76_RS00240	FMN-binding protein MioC	-0.74974	0.644558	-0.52155	-0.4357	-0.26342	-0.31998	-0.29833	-0.50375	-0.4385	-1.0744	1.21124	0.504917	-0.70014	0.135024	-0.75797	0.064416	-0.01146	-0.46034	-0.59666	-1.69939	-0.75382	-1.86494	-0.00258	0.923241	0.361621	0.151748	1.16628	0.755848	0.324856	0.655038	0.56455	1.42799	1.13375	0.680121	-1.27866	0.883025	-1.24573	0.20888	-1.27061	-0.53091	5.23412	4.51769	2.48202	3.26741	1.88952	1.82009	-2.2049	-2.29263
BWI76_RS00345	protein disulfide oxidoreductase DsbA	-0.90133	0.478907	-0.8416	-1.52119	5.92274	1.25203	1.20663	1.83712	0.317659	-0.43568	0.577672	-0.31862	-0.08399	0.577631	-0.23198	-1.28631	0.990155	-0.11387	-0.49617	4.01294	3.16382	1.82947	2.83244	2.35214	1.41832	2.58697	4.23226	3.59543	3.05336	1.79356	1.08403	4.92468	4.23831	2.73108	0.776323	0.152955	0.894592	-0.74894	-1.01072	0.437926	5.17801	4.13725	2.62752	4.34259	2.90537	2.02551	0.163324	0.312214
BWI76_RS08495	cytochrome bd-I ubiquinol oxidase subunit I	-0.80294	0.451829	-0.36965	-0.60247	-0.62887	-0.59122	-0.37375	-0.00495	-0.35125	-0.63082	0.787156	0.41875	-0.10013	0.082197	0.525564	0.312408	0.333926	0.644709	0.250575	-0.38579	-0.08469	-0.28014	0.683681	-0.0258	-0.16902	0.230388	1.18585	0.599752	-0.78222	0.384675	0.014631	3.74211	2.4511	1.98032	0.46906	0.555866	0.495422	-0.5433	0.00769	-1.29145	4.52955	3.46578	2.13395	3.25439	2.31195	2.22448	0.147776	0.204952
BWI76_RS08500	cytochrome d ubiquinol oxidase subunit 2	-0.74456	0.483889	-0.40657	-0.7796	-0.29272	-0.40585	-0.33998	-0.0268	-0.01067	-0.46898	-0.26465	0.761887	-0.45184	0.618308	0.453649	0.954708	0.144746	0.444594	0.242308	-0.92322	-0.52038	-1.0203	-2.75169	-0.78855	-0.74166	0.741779	1.34578	1.06927	-0.14039	0.819514	1.46227	3.69554	2.04271	1.8907	1.38552	1.30561	0.574008	-0.68185	-1.64328	-0.03106	4.21639	3.83808	2.18859	3.67328	3.12038	2.59138	0.86727	-0.13778
BWI76_RS22875	serine transporter	-0.03851	-0.16837	-0.25292	0.036078	0.189236	0.028019	-0.02829	-0.27011	-0.15765	-0.04314	0.144667	0.22027	0.087005	0.130065	0.301157	0.113613	-0.13873	-0.23219	-0.23184	-0.30037	-0.21877	-0.26321	-0.14605	-0.08779	-0.09541	0.122786	-0.34963	0.507438	-0.04819	0.060342	0.164677	0.098562	-0.29267	-0.07416	-0.06094	-0.53391	-2.50846	-1.98605	-1.24401	-0.96659	0.05267	0.075786	0.190724	2.42577	1.45643	0.164169	-0.09673	0.207593
BWI76_RS01330	twin-arginine translocase subunit TatC	-1.44325	-0.67082	-1.93084	1.113	0.288982	-0.51999	-1.90404	-0.20016	-0.75529	-1.46252	-1.29559	0.145803	-1.77474	-0.96399	-1.6352	-1.33301	-0.80214	-1.40969	-1.2133	-0.34897	-1.44206	-2.1027	0.37335	-0.31349	-1.59094	4.51856	3.6035	4.32769	-2.6745	-0.89587	-3.05784	2.66183	1.01683	1.74519	-1.12427	-1.5968	0.79838	0.684189	1.63983	-1.03567	2.34182	3.30808	0.560795	-1.05465	-1.22911	0.078839	2.11911	2.08358
BWI76_RS19000	acyltransferase	-0.05099	-0.52344	0.370612	-1.33292	-0.60727	-0.20773	-0.13102	-0.61052	-0.15866	-0.24094	-0.30115	-0.47404	-0.27592	0.461752	-0.03807	0.452133	0.067031	0.146173	-0.1403	-0.03051	-0.60415	-0.19868	-0.23286	-1.27231	-0.27001	1.29771	2.85534	3.34678	-0.03951	-0.19835	-0.61592	2.39474	2.51986	2.57069	2.51249	1.88829	1.93869	1.98101	1.15205	1.57879	2.19923	2.41	1.70969	0.638394	1.05067	0.597557	0.905282	0.284728
BWI76_RS11475	glycosyl transferase	-0.03179	0.353705	-0.33567	0.374136	0.44253	0.514648	0.121397	0.09231	0.068248	0.027325	-0.00596	0.087168	-0.29789	0.264502	-0.44155	-1.05815	0.251627	-0.36862	-0.50022	0.055539	-0.17432	-0.21083	-0.14597	-0.93897	-1.22247	-0.20557	-0.39877	-0.45212	-0.54895	0.139197	-0.20078	0.276057	0.374867	0.10713	0.499788	1.0103	1.45957	-0.38008	-0.36302	-0.22918	-0.49298	0.205322	0.067481	-0.22718	0.008238	-0.01095	2.13002	2.33229
BWI76_RS16215	hypothetical protein	-0.05753	-0.7757	-0.65726	-0.80158	-0.29277	0.061542	0.087032	0.055049	0.134801	0.232302	-0.29271	0.297101	0.389722	-0.51957	-0.98519	-0.05554	-0.02057	-0.1027	-0.12925	0.05861	0.063363	-0.29748	0.214037	-0.29339	-0.15085	-0.11534	0.218996	-0.10602	0.119056	0.04502	-0.30795	-0.51299	-0.05857	0.028005	0.140606	0.252356	-0.16317	-0.10254	-1.49287	-1.06249	-1.41314	0.002105	-0.13793	-0.9078	-0.00758	-0.495	-1.68142	-1.1467
BWI76_RS16715	hypothetical protein	-0.04561	0.141826	0.023771	0.090589	-0.09057	0.067921	-0.05339	-0.14059	-0.10489	-0.12349	0.218018	-0.35769	-0.25894	-0.36068	-0.24461	0.497192	-0.63769	-0.68317	-0.23095	-0.15465	-0.22168	-0.05425	7.89443	7.09227	5.58772	0.665459	2.32516	2.63227	0.063318	-0.2752	0.066141	0.643331	0.414683	0.324138	0.671006	0.784394	0.504066	2.81497	1.98017	0.881752	-0.59658	-1.0071	-0.58092	-1.05527	-0.79409	-0.77135	0.401432	0.466774
BWI76_RS24775	hypothetical protein	0.051292	-0.16217	0.041837	-0.25373	-0.60725	-0.15703	-0.07441	-0.09569	-0.08698	-0.05827	-0.43932	-0.36873	-0.01879	0.178464	-0.22149	0.088879	-0.05348	-0.08859	-0.0366	-0.02099	-0.17152	-0.29919	0.203742	-0.14373	0.119401	0.216897	-0.15178	-0.53144	-0.06501	0.213553	0.353677	0.773985	0.785186	0.548605	0.125045	0.114757	-0.59333	-0.3487	-0.28695	0.051748	9.09553	7.6318	5.15114	0.598591	0.568463	0.327072	0.692644	-0.66646
[truncated: 28 more columns]
