# Supplementary material for: Cross-family and phage-specific gene requirements for Klebsiella infection revealed by scalable RB-TnSeq genetic screens
Source: PLoS Genet. 2026 Jul 20;22(7):e1012233. doi: 10.1371/journal.pgen.1012233 (PMC13412088; doi:10.1371/journal.pgen.1012233)
Supplement: S2 Table — (XLSX) [file pgen.1012233.s004.xlsx]

## Sheet: fitlogratios_7_31_2023
locusId	sysName	desc	set29IT049 Time0	set29IT050 Time0	set29IT051 Time0	set30IT001 Time0	set30IT002 Time0	set30IT003 Time0	set31IT001 Time0	set31IT002 Time0	set31IT003 Time0	set33IT001 Time0	set33IT002 Time0	set33IT003 Time0	set34IT001 Time0	set34IT002 Time0	set34IT003 Time0	set35IT059 Time0	set35IT060 Time0	set35IT061 Time0	set36IT001 Time0	set36IT002 Time0	set36IT003 Time0	set36IT037 Time0	set36IT038 Time0	set36IT039 Time0	set30IT004 No phage	set30IT005 No phage	set29IT052 NoPhage	set29IT053 NoPhage	set31IT004 NoPhage	set31IT005 NoPhage	set31IT046 NoPhage	set31IT047 NoPhage	set33IT036 No phage	set33IT037 No phage	set33IT004 No phage	set33IT005 No phage	set33IT080 No phage	set33IT081 No phage	set34IT004 No phage	set34IT005 No phage	set35IT062 No phage	set35IT063 No phage	set35IT094 No phage	set35IT095 No phage	set36IT004 No phage	set36IT005 No phage	set36IT040 No phage
BWI76_RS00010	BWI76_RS00010	DNA replication and repair protein RecF	0.560429	-0.6207	-0.793253	0.238224	-0.668292	0.277373	-0.243199	0.332529	-0.0548725	-0.0362304	-0.250471	0.236564	0.026275	-0.0732525	0.091204	0.242228	-0.233786	-0.0505897	-0.245742	0.0979277	0.180456	-0.0818525	0.124251	-0.0327577	-0.89154	-0.85907	-0.41397	0.25325	-1.26076	-1.82717	-0.208921	-0.708874	-0.109569	-0.41817	-0.279843	-0.552914	-0.77214	-1.33201	-0.359086	-0.485461	-0.114001	0.0409147	0.0206774	0.0122324	-0.151866	-0.311372	-0.452969
BWI76_RS00025	BWI76_RS00025	hypothetical protein	0.344763	0.584367	-5.37853	1.36123	-1.17767	-0.556628	-1.08042	0.890414	-0.028958	-1.88619	-2.55483	2.87256	-1.79045	0.989107	0.178286	-0.592037	0.542157	-0.0437882	0.257434	-0.0189362	-0.270852	-0.337582	-0.834757	1.02906	0.39113	-1.38372	-3.59395	-5.95601	-1.18543	-4.64709	-0.55005	-0.170572	0.192452	0.147246	0.927759	1.15635	1.99653	3.07846	1.17306	0.675673	-1.00856	-0.301513	0.591741	0.464518	-0.833379	0.159158	-1.808
BWI76_RS00060	BWI76_RS00060	N-acetylneuraminate lyase	1.94463	-1.12332	-4.19069	-0.682353	-0.141857	0.632842	0.250663	-0.562156	0.220897	-1.29055	0.351017	0.0496498	0.399369	0.0458671	-0.475023	0.00745615	0.232494	-0.226206	0.304054	0.0641683	-0.447701	-0.218248	0.0950805	0.0915759	-1.02625	0.342335	0.0579519	-0.466444	-6.23385	-1.29942	-0.396172	-0.599522	-0.102409	-0.356645	0.152494	-0.148403	0.367295	-1.16332	-0.252361	0.245247	-0.143637	-0.498672	0.0682399	-0.653663	-0.550412	-0.326855	-0.578436
BWI76_RS00065	BWI76_RS00065	MurR/RpiR family transcriptional regulator	-0.500548	0.833709	-0.936531	0.131865	0.0156357	-0.340794	0.21808	-0.324208	-0.073941	0.0663512	0.014051	-0.0301234	0.329417	-0.165629	-0.144165	0.161401	0.238045	-0.36532	-0.187697	0.164435	-0.0118845	-0.00700373	-0.101517	0.105642	0.179999	-1.2618	-0.527535	-0.00766827	-1.88025	-0.779668	-0.670977	-0.0648335	-0.226109	-0.377273	-0.104013	-0.257019	-0.118941	-1.0219	0.0114047	0.2402	-0.169982	-0.0662208	0.187825	-0.545403	-0.234118	-0.459418	-0.715695
BWI76_RS00070	BWI76_RS00070	MFS transporter	0.236634	-0.106256	-1.03241	-0.56929	0.385601	0.0495533	0.00637835	-0.0200944	-0.0478023	-0.0186417	-0.132278	0.127699	0.0754206	-0.16444	0.0379778	-0.0278947	0.0422689	-0.0274681	-0.0666029	0.0123934	0.0252764	0.209107	-0.299854	0.0733713	-0.360941	-0.0276104	0.0183665	-0.152843	-0.496811	0.391598	-0.109764	0.132216	0.0381759	0.0372561	-0.242714	0.00248844	0.380866	-0.340158	0.477052	0.103273	-0.0622154	0.131058	-0.0511059	-0.116067	0.0747211	-0.031808	-0.186913
BWI76_RS00075	BWI76_RS00075	N-acetylmannosamine-6-phosphate 2-epimerase	0.0472962	-0.547701	-0.387826	-0.659029	0.460339	0.0220303	-0.327551	0.309095	-0.0278961	0.0117881	-0.488887	0.489911	-0.293683	-0.0293152	0.275864	-0.365814	0.338296	0.00127826	-0.170046	-0.180399	0.350871	0.0840257	-0.0650108	-0.00412345	-0.0963768	-0.647887	-0.796147	0.0562105	-0.714756	-0.874849	0.533687	0.202586	-0.0132502	-0.28609	0.14793	0.463359	0.414161	-0.443604	0.213288	-0.0165757	0.14677	0.14725	-0.205628	-0.0540976	-0.028517	-0.0763386	-0.430572
BWI76_RS00080	BWI76_RS00080	N-acetylmannosamine kinase	0.79394	-1.12433	-2.44075	-1.09422	-0.817352	1.42883	0.464667	-0.0242636	-0.392987	0.262563	0.389681	-0.467115	-0.187857	0.0629889	0.0961804	0.0440356	-0.241962	0.179954	0.139477	-0.278117	0.140895	0.265035	-0.382549	0.0625643	-0.563751	0.0928433	-0.144441	-0.584565	-0.676365	-0.931977	-0.689567	0.203491	-0.591842	-1.45382	-0.461827	-0.217262	-0.00832087	-0.307703	0.401838	0.05959	0.174112	0.323795	-0.485299	0.470182	-0.239017	0.0364665	-0.565191
BWI76_RS00085	BWI76_RS00085	hypothetical protein	-0.12319	-0.40497	0.379487	-0.759752	0.70476	-0.252251	-0.0549379	-0.0206712	0.0472534	-0.741605	0.136871	0.101814	0.137956	0.0305707	-0.218445	0.225435	-0.0542405	-0.156084	0.353737	-0.166453	-0.239808	-0.0688263	0.0806362	-0.0108863	-0.0951777	-0.0388327	0.00852857	0.351192	-2.14449	1.27218	-0.21209	-0.0450585	-0.00733261	0.433553	0.121802	-0.192504	-0.565481	-1.58137	0.292476	-0.227052	-0.0569257	0.132779	0.413981	-0.0473287	-0.331036	-0.227687	-0.312967
BWI76_RS00090	BWI76_RS00090	multidrug transporter subunit MdtL	-1.00768	0.799357	0.479817	-0.394311	0.258701	-0.0738539	-0.0817424	0.068197	-0.0426982	-0.00192698	-0.216343	0.212685	-0.0947428	-0.0998484	0.173448	-0.0268051	-0.0188947	0.0182896	-0.146307	-0.066656	0.216089	-0.166144	0.132479	-0.00849056	-0.162434	-0.267566	-0.0929662	-0.711513	0.216916	0.0138389	-0.18309	0.0658989	0.0100491	0.0923804	0.0850345	-0.0110189	0.126812	0.181222	0.391235	0.367389	0.0243274	-0.0541032	-0.108393	0.205573	-0.11937	-0.0479715	-0.231686
BWI76_RS00095	BWI76_RS00095	DNA-binding transcriptional regulator	0.228271	-1.97692	0.942701	-0.230147	0.0225316	0.355802	0.528029	-0.186726	-0.372763	0.205845	-0.518199	0.570829	-0.916131	0.726282	0.0144731	-0.535049	-0.0501282	0.384443	0.29746	-0.0722464	-0.247039	0.26093	-0.411009	0.151305	0.42307	0.597431	-1.05996	-0.916071	0.764563	1.06747	0.153133	-0.0592168	1.04891	1.20207	0.929906	0.70286	-0.560974	2.28278	1.73801	1.12707	-0.00347462	0.0240951	-0.58985	-0.0129086	-0.467875	-0.0991599	-0.387299
BWI76_RS00100	BWI76_RS00100	hypothetical protein	-0.643908	0.62167	0.0869175	-0.155934	-0.0420958	0.0959861	-0.214894	-0.144461	0.30203	-0.302558	0.216844	-0.0706275	-0.0894653	-0.164085	0.314877	-0.0521806	0.183592	-0.108644	0.246215	0.0327698	-0.266458	0.0462122	-0.086632	0.145572	-0.138784	-0.2382	-0.738009	-0.454002	-2.00727	-1.77035	-0.764226	-0.425077	0.48119	0.125886	-0.0825633	0.14822	-1.04609	0.171774	0.601618	0.232123	-0.280677	0.112113	-0.262201	0.115041	-0.183329	0.431491	-0.576719
BWI76_RS00105	BWI76_RS00105	NAD(P)H-dependent oxidoreductase	0.688125	-0.278786	-0.907861	-0.478625	0.199297	0.210068	-0.0219843	-0.0315936	-0.0232042	-0.22633	0.127405	-0.0410401	0.173353	-0.289104	0.147153	-0.420098	0.322281	0.0396633	0.120344	-0.0613265	-0.118501	0.0564371	-0.0856388	0.0356868	-0.00486802	-0.0274392	-0.261301	-0.214843	-0.976176	-0.471121	-0.455222	-0.22154	0.185755	-0.550944	0.0427739	-0.030273	0.498869	-0.103033	0.437043	0.386515	-0.00991066	-0.0292872	0.0742948	0.398873	-0.227441	0.169228	-0.393646
BWI76_RS00110	BWI76_RS00110	adenine permease PurP	0.675707	-0.199381	-0.713981	-0.293636	0.0842473	0.101209	0.0195894	0.096166	-0.130196	0.209761	-0.162346	0.0383481	-0.122917	-0.0214178	0.0748887	-0.0384829	0.11567	-0.0692521	-0.0881976	-0.0114025	0.0965011	0.20073	-0.125248	-0.0502872	0.0422684	-0.247091	-0.150116	-0.438598	0.840105	0.565609	-0.12993	-0.109724	-0.0920038	-0.270276	0.0106884	-0.229638	0.235818	-0.268685	-0.372109	0.00507302	0.1301	-0.111148	0.151933	0.0396331	0.00210826	0.0107395	-0.294112
BWI76_RS00115	BWI76_RS00115	6-phosphogluconate phosphatase	-0.141262	-0.0394547	0.468464	-0.00101149	-0.132086	-0.0604908	-0.0228429	0.0397021	-0.0665112	-0.101305	0.0309262	-0.0260349	0.114909	-0.218994	-0.00625587	0.0520236	0.065498	-0.127966	0.201979	-0.138985	-0.103356	0.0435616	-0.151109	0.109431	0.0194186	-0.499877	0.545545	0.0825322	0.116077	-1.91044	-0.403054	-0.502632	-0.245102	-0.0579537	-0.270082	-0.240043	-0.229192	-0.267139	0.212255	0.200133	0.022124	-0.0786938	0.0771048	-0.0279011	0.0135639	0.088585	-0.334581
BWI76_RS00120	BWI76_RS00120	glucosamine-6-phosphate deaminase	0.265739	-1.58456	0.782592	0.853331	-0.727905	-0.142461	-0.0321808	-0.11867	0.111485	0.196083	0.000520726	-0.144247	0.0752443	0.0942269	-0.106107	0.0768807	-0.0402296	0.0473988	-0.0510929	0.154654	-0.0723059	-0.0141823	-0.0648857	0.106561	-0.0320615	0.265223	-0.345877	-1.36335	-0.30082	-0.556714	-0.19454	-0.0839278	0.110136	-0.53903	-0.331376	0.0206152	-1.52757	-0.9172	-0.336088	0.0994651	-0.126948	-0.0125766	0.0815142	0.108405	0.074611	0.215668	-0.133145
BWI76_RS00125	BWI76_RS00125	putative xylanase	-0.337164	0.532918	-0.0921804	-0.0149768	-0.0686464	0.0248485	-0.0884785	0.0456963	-0.0223736	0.0466061	0.0116562	-0.0269861	-0.0121421	-0.155399	0.0850345	0.0122891	-0.106386	0.0374223	-0.0211494	-0.0191411	0.0224888	0.00233373	-0.10006	0.0942129	-0.198959	-0.138709	-0.40278	-0.268902	-0.574485	0.0127679	-0.464392	-0.306069	-0.118281	0.125158	0.0220399	0.171591	0.251216	-0.213181	0.0451949	-0.0521366	-0.107627	-0.0863174	-0.0423968	-0.109592	0.0444141	0.0385308	-0.376051
BWI76_RS00130	BWI76_RS00130	LamB type porin	0.141589	-0.0663859	0.0954824	-0.0872574	-0.0232826	0.0478308	-0.0466249	-0.0219274	0.0420349	0.0474357	-0.108863	0.0682838	-0.0311164	-0.0188935	0.0188832	-0.0572209	0.00589026	0.0447892	0.0192875	0.000728644	-0.0364089	0.108041	-0.123992	0.026536	-0.212368	-0.153601	0.0110446	-0.112989	-0.491555	0.173146	-0.251991	-0.11236	0.0303798	-0.00305589	-0.0191011	-0.0516707	-0.0864215	-0.0897685	0.120639	0.0811097	0.00606154	0.0280955	0.0529918	-0.0441851	0.0395249	-0.0312376	-0.333847
BWI76_RS00135	BWI76_RS00135	hypothetical protein	0.0715884	-0.181963	-0.0200708	-0.029184	0.01206	0.0107386	-0.0462354	-0.0140088	0.0593307	0.0575059	-0.118146	0.102162	0.040696	-0.113048	0.040019	-0.137212	0.0779054	0.0517735	-0.0662115	0.0531708	0.00624831	0.0459656	-0.0588243	0.0179636	-0.209101	-0.00778879	-0.113814	0.0362403	0.0134478	-0.47406	-0.145798	-0.0774687	0.0487988	0.150811	0.107111	0.118965	0.0778173	-0.268205	-0.0291276	0.041339	0.0729929	0.0915375	0.125842	-0.0199165	0.00645253	0.046621	-0.294371
BWI76_RS00140	BWI76_RS00140	phosphate transport system regulator PhoU	0.0268615	-0.164701	0.0200522	-0.778772	0.814076	-0.268969	0.563784	-0.276543	-0.375485	-1.09296	1.61137	-1.24758	-0.0687795	-1.65706	1.35819	0.484482	-0.896721	0.234074	-0.232189	-0.323548	0.535927	0.763927	-0.636295	-0.209666	-0.622966	-4.69629	3.17553	-0.185672	-0.189175	-4.46378	0.747517	-4.99105	-1.09703	-0.250943	-0.337228	-0.128633	-3.43921	-3.53021	-1.30217	-2.72498	-0.3959	-0.0271473	0.159652	0.737966	0.0815872	0.670111	-1.63326
BWI76_RS00175	BWI76_RS00175	pectate disaccharide-lyase	0.208845	-0.252336	0.0273012	-0.224423	-0.046661	0.165901	-0.137222	-0.131452	0.240592	-0.0190599	-0.134049	0.0715039	-0.000432586	-0.223159	0.20844	-0.0687641	0.0345504	0.0427272	-0.0364877	-0.0312579	0.0773467	0.0230349	-0.142302	0.140567	-0.00459565	-0.176775	0.0480497	-0.0761193	-0.608968	0.145829	-0.19504	-0.202117	0.201246	0.0646404	0.0151783	-0.0473823	-0.0542499	0.259236	0.238405	0.147384	-0.00983709	0.00247906	0.172815	0.0172857	0.242838	-0.00949898	-0.351589
BWI76_RS00180	BWI76_RS00180	F0F1 ATP synthase subunit epsilon	0.0268615	-0.164701	0.0200522	1.42909	-0.56751	-1.07158	0.243183	0.633481	-0.982225	0.914434	-0.447566	-0.124668	-0.67364	-0.510347	1.02531	1.40171	-0.467952	-1.01257	0.634645	-0.750127	0.0361021	0.408759	-0.348369	-0.0660375	-1.63123	-1.91272	2.19302	2.63378	-3.0866	-3.10614	-2.72143	-1.53713	-0.954242	-0.872961	-0.666536	-1.31219	-2.59823	-2.67958	-1.28423	-0.450453	-0.99867	-0.60499	-2.50842	-0.419984	-0.993455	0.831318	-0.685188
BWI76_RS00225	BWI76_RS00225	16S rRNA methyltransferase G	0.175116	0.0910771	-0.219838	0.217733	-0.163769	-0.124317	0.03972	0.105788	-0.198575	0.0994573	-0.0310985	-0.0312449	-0.0622152	-0.011428	0.016174	-0.0340345	0.0270688	0.0687446	-0.0364537	-0.130808	0.176889	-0.0901156	-0.0662046	0.174957	-0.562584	-0.147941	-0.658797	-0.499658	-0.0576421	-1.05787	0.0396019	-0.016893	0.132114	-0.12533	-0.28846	-0.225008	0.205691	0.122004	0.431508	0.207813	-0.0631679	-0.0209567	0.00598513	0.125424	0.0975081	-0.0730432	-0.53976
BWI76_RS00240	BWI76_RS00240	FMN-binding protein MioC	-0.225432	1.07862	-6.18337	-0.891318	0.748128	0.412322	0.194558	-0.944307	0.560835	0.384528	0.158062	-0.14241	-0.1294	0.114115	0.0763759	0.395017	0.155604	-0.412574	0.431613	-0.659441	0.127055	-0.0754239	0.286058	-0.220347	-0.722156	0.0229115	-0.57036	-0.0845789	-1.38594	-1.59033	-0.94193	-0.732983	-0.690441	-0.82837	0.000374803	-0.374801	-4.87643	0.823192	-0.294527	-2.75116	-0.849166	-0.122415	-0.77164	-0.530738	-0.459659	-0.379247	-0.663371
BWI76_RS00245	BWI76_RS00245	transcriptional regulator AsnC	-0.205279	0.569644	-0.785519	0.0375717	-0.00885658	-0.134947	-0.0835077	-0.0543419	0.118003	0.264249	-0.319444	0.100543	0.057451	-0.302529	0.188472	0.17687	0.0876669	-0.214397	0.0410981	-0.110046	0.0618304	-0.00527641	-0.0215408	0.0540278	-0.178322	-0.150022	-0.0888656	-0.106315	-0.105462	0.288753	-0.0254204	0.141645	-0.0350626	0.0929293	0.146914	0.123114	0.321144	0.499888	0.048539	0.107778	-0.0193041	-0.0178548	-0.00634267	-0.113107	-0.112461	-0.0215189	-0.165856
BWI76_RS00250	BWI76_RS00250	asparagine synthetase A	-0.0149979	-0.340799	-0.0132163	-0.08506	-0.144012	0.0696344	0.0556451	-0.141439	0.0755677	0.125533	-0.0285259	-0.0606376	0.0201754	0.0251517	-0.050211	0.110455	-0.17122	0.0393656	0.00104815	-0.0529237	0.0512683	0.169102	-0.122842	-0.0453454	-0.179781	-0.203493	-0.44426	-0.331504	0.426645	0.0181383	0.0117959	-0.0152391	0.102114	0.424811	-0.142919	0.170811	-0.365779	0.0739471	0.279211	-0.0796467	-0.00206366	0.0298202	0.175478	0.135452	0.120165	-0.0419925	-0.170357
BWI76_RS00255	BWI76_RS00255	hypothetical protein	-0.224338	0.395015	-0.668549	0.109463	-0.0764215	-0.124542	0.0787286	-0.221771	0.0605466	0.00281433	-0.0934387	0.0728419	0.0177083	-0.121222	0.0499082	0.130065	-0.116098	0.00985417	-0.0795931	0.0200049	0.0468722	0.071228	0.0225546	-0.0815224	-0.0703291	-0.0371076	0.359173	-0.165553	0.441752	0.713452	0.183891	0.00849576	0.0431488	0.0291021	0.139883	-0.0181065	0.108146	-0.279399	0.347084	0.0352575	-0.054398	-0.085013	-0.114761	0.0429656	0.00989166	-0.142191	-0.243795
BWI76_RS00260	BWI76_RS00260	ATPase RavA	0.773058	-0.0309997	-0.938537	-0.0393309	0.00355144	-0.0862255	0.0158321	0.0403838	-0.105843	-0.224233	-0.191182	0.321927	-0.147438	-0.0299938	0.114244	0.0660551	-0.033608	-0.0119015	0.0500156	-0.125244	0.0641995	0.050196	-0.182132	0.164719	-0.655896	-0.0960824	-0.266343	-0.304514	0.275845	0.352743	-0.200977	0.0299007	0.00521777	-0.243037	-0.187127	-0.157652	-0.189741	-0.0541059	-0.159101	0.00676888	-0.119962	-0.296017	0.00132156	0.156082	0.0992451	0.000118617	-0.253332
BWI76_RS00265	BWI76_RS00265	potassium transporter Kup	0.0201402	-0.0936365	0.239213	-0.377434	0.0934538	0.192388	0.15075	-0.206544	0.00208415	-0.116255	0.140805	-0.0626945	0.0595923	-0.124693	0.0585916	-0.110428	-0.0594575	0.143007	-0.020459	0.0534914	-0.0385905	0.0122443	-0.207989	0.18334	-0.251471	-0.251921	0.0633429	0.0544677	0.10954	-0.51	-0.0490444	-0.00264703	0.163795	-0.231277	-0.223927	-0.0418568	-0.297178	-0.115472	0.00752352	0.055372	-0.104192	-0.0125462	-0.186028	-0.117605	0.0859896	0.0374809	-0.0746891
BWI76_RS00270	BWI76_RS00270	D-ribose pyranase	0.16498	-0.0299359	-0.683433	-0.113146	0.0447911	0.00559191	0.148942	-0.12417	-0.0107961	-0.0999906	0.181506	-0.11581	0.192385	-0.170074	0.019131	-0.270386	0.0360039	0.209227	0.196638	-0.0985617	-0.112812	-0.110675	-0.00486599	0.122887	0.124931	0.0124411	-0.516666	-0.621074	0.124425	1.10268	-0.667555	0.173297	-0.110946	0.178279	-0.12877	-0.0816636	-0.896915	-0.511603	0.236556	-0.218264	0.180047	0.144805	-0.0878208	0.202211	0.027645	-0.147165	-0.405016
BWI76_RS00275	BWI76_RS00275	ribose ABC transporter ATP-binding protein RbsA	0.311946	-0.232266	-0.791489	-0.134883	-0.162671	0.182423	-0.258195	0.155843	0.0670112	0.228848	-0.167685	-0.02198	-0.180796	-0.0220255	0.147539	0.0509062	-0.105587	0.0268638	-0.081227	-0.0233453	0.0944727	0.0251442	0.0469768	-0.0683293	-0.161495	-0.466101	0.00689194	-0.140105	-0.349356	-0.0872404	0.108724	-0.0628467	0.0318076	-0.0140137	0.232841	0.20674	0.466015	-0.156415	0.31089	0.101778	0.284747	-0.0351488	-0.0149224	0.12896	0.133846	0.0986664	-0.0811672
BWI76_RS00280	BWI76_RS00280	ribose ABC transporter permease	0.284093	-0.13126	-1.14695	-0.588037	0.477171	-0.0503068	-0.22873	0.113874	0.0825099	-0.0976295	0.149624	-0.108124	0.163065	-0.310172	0.106515	-0.0492752	0.0889508	0.046484	0.124781	-0.0381927	-0.103638	-0.0917069	0.0138241	0.083425	-0.091078	0.0058434	0.11951	-0.204767	-0.764475	-0.763104	-0.189095	-0.0312456	0.0782292	0.155214	0.15137	0.287361	0.195858	-0.547439	-0.169138	-0.00160447	0.131552	0.0453736	-0.0789494	0.263451	-0.0686672	-0.242168	-0.120169
BWI76_RS00285	BWI76_RS00285	D-ribose ABC transporter substrate-binding protein	-1.26284	0.101621	0.914652	-0.503294	-0.34816	0.57717	0.0455681	-0.187572	-0.0207483	-0.230572	0.353335	-0.241546	-0.00409696	-0.0955733	0.109787	0.122839	-0.0387172	-0.0467655	0.115984	-0.0287339	-0.0871082	-0.0951241	-0.336478	0.388177	-0.747131	0.101873	-0.0921896	-0.0429376	0.912568	0.4535	0.635161	0.0871187	-0.051965	-0.211607	-0.374348	-0.16508	-1.68669	-0.528489	-0.162701	-0.399016	-0.087669	0.244333	0.112777	0.725847	-0.153832	0.0546453	-0.506284
BWI76_RS00290	BWI76_RS00290	ribokinase	-0.311138	0.178376	0.26307	0.710108	-0.447529	-0.344893	0.0477359	-0.0318416	0.00399307	-0.0156965	-0.196657	0.197566	0.0672156	-0.184364	0.126439	-0.136979	-0.0928401	0.160002	-0.129747	-0.0190074	0.135201	0.0796465	-0.0853271	0.0487006	-0.315411	-0.232884	-0.196797	-0.103375	-0.703722	-0.154188	0.16109	0.199563	0.0859709	0.20859	0.189592	0.0663521	0.600175	0.162439	0.28507	0.342958	0.225884	0.127146	0.143157	0.148254	-0.203161	0.159855	-0.100112
BWI76_RS00295	BWI76_RS00295	transcriptional regulator RbsR	0.0905673	-0.352426	0.244153	0.277915	-0.0542234	-0.150625	0.342873	-0.121855	-0.210687	0.0125619	-0.133583	0.11816	-0.0629951	0.209852	-0.192142	-0.375461	0.0970304	0.178313	-0.0915307	0.144584	-0.106136	0.340104	-0.10659	-0.257249	-0.188206	-0.220617	-0.11279	-0.325064	-0.886923	-0.159017	-0.153563	-0.182299	0.174042	0.126809	-0.135037	0.0106448	0.437587	1.00265	0.0553921	0.451235	-0.158448	-0.0461482	-0.0284337	0.102051	0.0855071	-0.107255	-0.380614
BWI76_RS00300	BWI76_RS00300	MFS transporter	0.418537	-0.234466	0.281225	-0.0934545	-0.0588444	0.117101	0.0693265	0.138985	-0.280175	-0.286897	0.181092	-0.0811156	0.216187	-0.200719	-0.0520983	0.00415524	-0.0401704	0.111199	0.065869	-0.142178	0.0307123	-0.0136109	-0.0553833	0.0759974	0.109767	-0.517889	0.00723488	0.112204	-0.382914	-0.384554	-0.288079	-0.117466	-0.0893227	-0.177585	0.0905823	-0.0605897	0.0346001	0.32175	0.0130157	-0.0297484	0.203462	-0.0147453	-0.135012	-0.0838842	-0.176642	-0.175111	-0.235347
BWI76_RS00305	BWI76_RS00305	GntR family transcriptional regulator	0.575165	-0.580665	0.0609819	0.0712124	-0.137596	-0.0181563	-0.0871768	0.135379	-0.104722	-0.198717	0.163105	-0.0407959	-0.0632077	0.00859957	0.018691	0.180611	0.0798897	-0.216554	0.0279127	0.061758	-0.113825	-0.0289445	-0.0729089	0.123658	-0.196851	-0.494587	0.0854985	-0.213347	0.0966367	-0.769178	-0.176449	-0.0994541	0.0871704	-0.259263	-0.0905187	0.00548454	0.368317	0.131152	-0.0268491	-0.138984	0.176108	0.0337437	-0.0849611	0.371934	0.118086	0.0672942	-0.0780549
BWI76_RS00325	BWI76_RS00325	molybdopterin-guanine dinucleotide biosynthesis protein MobB	-0.673516	1.24532	-1.95459	0.517613	-0.473705	-0.26155	-0.437862	0.264406	0.0906124	0.389325	-0.0169706	-0.137565	-0.123269	-0.264193	0.330181	0.0312034	0.270405	-0.30229	-0.0835361	0.191197	-0.147525	0.0150076	-0.26217	0.248308	0.177448	-0.323323	-0.10662	-0.0965136	-0.792196	-1.55192	0.0364157	-0.218572	-0.258315	-0.499671	-0.00269067	-0.0904131	-0.230399	0.453986	0.179277	-0.0752028	-0.322741	-0.215061	-0.021691	-0.0927413	-0.131586	-0.11492	-0.319106
BWI76_RS00330	BWI76_RS00330	molybdenum cofactor guanylyltransferase	0.105733	-0.645594	0.495488	-0.0983356	-0.0218384	-0.000210107	0.0344382	-0.0976988	0.00373108	-0.0147541	0.0944588	-0.11387	0.0627282	0.0438246	-0.185593	0.037073	0.0201532	-0.0405798	-0.177828	0.167569	-0.00910456	-0.065727	0.0160935	0.058212	-0.751306	-0.113524	0.363235	-0.125815	-0.210726	-1.47963	-0.511144	-0.173402	-0.398603	-0.281021	-0.0178424	-0.244892	-0.610022	0.0656493	-0.220992	-0.425989	-0.291998	-0.24195	-0.107443	-0.0646622	0.105697	0.273355	-0.376558
BWI76_RS00335	BWI76_RS00335	hypothetical protein	-1.60794	2.4358	-3.82932	0.40609	-0.080243	-0.454064	0.0861889	0.129413	-0.27513	0.281398	0.0261195	-0.174595	0.519727	-0.4692	-0.102744	0.0111798	0.311679	-0.281609	0.115029	-0.0284039	-0.125031	0.17606	-0.321938	0.15343	-0.357931	-0.221342	1.49917	0.471979	-0.175214	0.665887	-0.321151	-0.189097	-0.00607666	-0.0275895	-0.255312	-0.318101	-0.123979	0.335503	-0.492202	-0.658813	-0.00376112	0.16209	0.274914	-0.0275742	0.162525	0.0557619	-0.501493
BWI76_RS00340	BWI76_RS00340	stress response kinase A	-0.760159	-0.0581936	0.860415	-0.0531986	0.110201	-0.160897	0.0368258	-0.233159	0.14351	-0.169762	-0.270685	0.275102	0.0229887	-0.157077	0.0634684	0.132393	-0.0308815	-0.075915	-0.137842	0.0641922	0.0703981	0.0244897	-0.0431808	0.0366972	-0.399303	-0.638643	-0.334958	-0.0259127	0.846667	0.201508	-0.146562	-0.0136249	0.355309	0.15206	0.300133	0.272478	0.553883	0.478738	0.36865	0.369954	-0.0623157	-0.0375424	-0.060832	0.123295	-0.143053	-0.10234	-0.10251
BWI76_RS00345	BWI76_RS00345	protein disulfide oxidoreductase DsbA	0.779745	-0.752464	-0.0459684	-1.84371	1.16152	-0.0588971	-0.395341	0.227707	0.27822	0.0431937	0.294267	-0.333074	0.204992	-0.159413	-0.290056	0.426186	0.0654461	-0.307417	-0.388606	0.118911	0.415501	-0.202419	-0.266757	0.375407	0.0955953	-0.870991	-0.839099	-1.42923	-3.37743	-2.6182	-1.36611	-0.967565	-0.647548	0.183256	-0.0404836	-0.641178	-1.85323	-1.81219	-0.406312	0.666215	-0.56947	-1.15594	-1.89003	-0.532433	-0.400981	-1.62126	-1.17766
BWI76_RS00350	BWI76_RS00350	acyltransferase	0.099764	-0.572091	0.538024	0.222214	-0.164014	-0.0936574	-0.0750312	0.112936	-0.0857237	0.0841934	-0.120619	0.0904575	-0.0542499	0.0591192	-0.07404	0.0392301	0.160195	-0.17577	-0.0679911	0.00407651	0.0533843	-0.0778889	-0.00662735	0.0927347	-0.328756	-0.351416	0.21639	-0.179463	-0.183449	0.227749	0.119165	-0.111366	0.110721	0.11136	0.106816	0.00436809	-0.258126	0.0184686	0.241099	0.161431	0.0126842	-0.0224485	0.0771501	0.221268	-0.0621592	0.00530172	-0.182451
BWI76_RS00355	BWI76_RS00355	DNA polymerase I	1.32087	-0.525	-2.33148	-0.452083	0.679347	-0.367961	0.390541	0.730682	-1.51804	0.837054	-0.150002	-0.441896	-0.904533	0.406498	0.245552	0.372128	-0.223916	-0.0928656	-0.287589	0.407276	-0.137714	0.227844	-0.25285	-0.0369635	-1.95239	-1.75492	-1.10156	-2.49223	-2.75792	-2.80513	-0.771694	-0.555164	-0.524214	-1.63905	-0.2618	-0.864232	-2.01044	-2.66062	0.23163	0.396621	-1.38749	-0.864346	-0.68047	-0.845024	-0.526054	-0.685542	-0.512737
BWI76_RS00370	BWI76_RS00370	GTPase-activating protein	-0.032845	0.294742	-1.50452	0.446454	-0.26582	-0.167456	0.0393716	-0.236362	0.167368	0.365189	0.00117175	-0.192721	0.368235	-0.332949	-0.051152	-0.183939	0.262038	-0.0876391	-0.242324	0.183612	0.0821593	0.0707659	-0.030218	-0.00626542	-0.13752	-0.0743466	0.242078	0.54361	0.515463	-1.35126	0.216364	0.0343452	-0.195899	-0.450007	-0.0788816	-0.0167532	0.4661	-0.590015	0.0458442	-0.310491	-0.102294	-0.258505	-0.338282	-0.0614157	0.125702	0.111891	0.151305
BWI76_RS00375	BWI76_RS00375	hypothetical protein	-0.841602	0.394417	0.14735	0.435068	-0.324296	-0.260748	-0.0898522	-0.139295	0.48305	0.296538	0.186864	-0.252066	-0.150518	0.463837	-0.420759	-0.410244	0.366428	-0.0728871	0.0433739	0.0869234	-0.136701	0.133365	-0.453034	0.320734	-0.108752	-0.386304	-0.0406269	0.125057	-0.433395	-2.83429	0.209428	1.02272	0.0463638	0.0025713	0.26162	-0.0791168	0.456744	0.59823	0.521579	0.314499	0.10392	0.302441	0.147725	-0.181146	-0.367933	0.0879959	-0.177509
BWI76_RS00380	BWI76_RS00380	oxygen-independent coproporphyrinogen III oxidase	0.0996134	-0.49334	0.111906	-0.0428275	0.227697	-0.274354	-0.184255	0.104196	0.0959669	-0.161411	-0.0518538	0.152952	-0.318686	0.214429	0.019429	-0.0455345	-0.0264971	0.0327942	-0.063579	-0.0288147	0.101686	0.0258875	-0.0945469	0.0968252	-0.192629	-0.100171	-0.076818	-0.133498	-0.172214	-0.0231025	0.0181974	-0.0071051	0.027665	-0.23508	0.247382	0.203214	0.354178	0.298666	0.529084	0.362089	0.052282	0.166268	0.00885604	-0.0295411	-0.103038	-0.150601	-0.123621
BWI76_RS00385	BWI76_RS00385	nitrogen assimilation regulatory protein	-0.864798	0.812347	0.532703	0.0633352	-0.226976	0.00372595	-0.0670281	-0.0368729	0.0874149	0.0457364	0.0646931	-0.0662091	0.0939448	-0.00649913	-0.153896	-0.0286262	-0.144195	0.121242	-0.0585695	-0.0260761	0.0530684	0.102641	0.0042319	-0.122661	0.0238127	-0.269093	-0.100864	-0.172838	0.483954	-0.451739	0.0262881	0.129017	0.154506	0.0957448	0.158592	-0.118389	0.00284294	-0.526317	0.233583	0.0549695	-0.144204	-0.133328	-0.0681342	-0.0684913	-0.0292151	0.0388947	-0.210734
BWI76_RS00390	BWI76_RS00390	two-component system sensor histidine kinase NtrB	1.04854	-0.85223	-1.26851	-1.05619	0.306354	0.44736	0.0381855	-0.123823	0.0856577	-0.0337975	0.52102	-0.474052	0.164461	-0.0202366	-0.226065	-0.219719	0.303185	-0.0432171	-0.266329	0.226525	0.021775	-0.0952441	0.0503074	0.0498147	-0.365787	-0.709637	-0.873047	-0.963094	-0.643062	-0.268315	-0.229564	0.0901311	0.326174	-0.499649	-0.375701	-0.0715598	0.289474	0.042848	0.0580624	0.0277223	0.14696	-0.29607	-0.0453637	-0.076072	-0.0377288	-0.237134	0.236764
BWI76_RS00400	BWI76_RS00400	glutamine synthetase	2.11837	-2.02357	-1.31408	-0.123445	0.339642	0.181369	-0.079154	0.336473	-0.288462	0.110633	0.365375	-0.388141	0.65494	0.0903723	-0.94358	-1.14265	1.11393	-0.233247	0.588018	1.07825	-3.88152	0.973109	-1.7461	0.224468	-1.64563	0.893044	-2.02791	-2.00097	-0.367735	-0.175664	-0.950659	-3.09288	-0.753308	-0.934498	0.417734	-1.55217	-3.2953	-3.69303	-0.351978	-0.102092	-0.0324857	-0.94585	-0.451416	-0.439031	-0.868771	-0.483723	0.261128
BWI76_RS00415	BWI76_RS00415	glucose-1-phosphatase	-0.728104	0.157257	1.10826	-0.603567	0.0640106	0.28781	0.103711	-0.558011	0.341816	-0.0837728	-0.194914	0.202696	-0.357012	0.264718	0.145312	0.298637	0.447856	-0.562859	-0.323938	0.0374119	0.299478	-0.0294688	-0.217253	0.239589	0.165806	-0.42338	0.0329542	-0.257349	0.15907	0.730363	-0.178569	0.338381	0.330196	-0.136948	0.181616	-0.0827298	1.02128	0.485755	-0.21561	0.301748	0.681323	0.544999	-0.249814	0.110294	0.231943	-0.366075	-0.167089
BWI76_RS00420	BWI76_RS00420	hypothetical protein	0.275304	-0.51055	0.353873	-0.774097	0.151611	0.327879	-0.0797583	0.204593	-0.111703	-0.703353	0.0152302	0.258065	0.130916	0.242298	-0.295964	-0.308925	0.294035	0.00959483	-0.238525	0.175581	0.0828007	-0.096649	0.075819	0.0299813	-0.119654	0.689556	-0.428617	-0.236303	-0.267275	1.40408	-0.0202185	0.14396	-0.222801	-0.378378	-0.430926	-0.262452	0.374988	-0.374805	-0.112984	0.0739714	-0.069186	-0.368981	-0.278094	-0.158959	0.318017	-0.0522243	-0.0368007
BWI76_RS00425	BWI76_RS00425	D-tyrosyl-tRNA(Tyr) deacylase	-1.84009	1.22396	-0.0697658	-0.384017	0.211264	-0.0130126	-0.0416165	-0.207984	0.138313	-0.783603	0.0796168	0.192299	-0.0898585	0.414222	-0.497593	0.0753429	-0.0372518	-0.0615379	-0.28115	-0.147504	0.379654	0.0369566	-0.0403136	0.0188208	-0.365396	-0.520993	0.0925232	0.0625893	0.110695	-0.226008	-0.161599	0.342308	0.800933	0.601905	0.812009	0.728517	0.196352	0.27719	-0.0673559	-0.630106	0.0152178	0.0106469	-0.000566047	0.356723	-0.0998837	0.146189	0.169865
BWI76_RS00430	BWI76_RS00430	GNAT family N-acetyltransferase	0.00793763	0.0214188	0.506173	0.348009	-0.210809	-0.141138	-0.135738	-0.252727	0.285768	0.252977	0.0695923	-0.162857	0.0952102	-0.393635	0.231573	0.103843	-0.126368	0.0112411	-0.155981	0.0583339	0.126594	0.0981891	-0.105779	0.0318468	0.184769	-0.0133899	0.177992	0.158115	-1.08809	1.45394	-0.0875608	0.142586	0.0607171	-0.147665	-0.174842	-0.170084	0.408717	0.277253	0.344814	0.0157978	0.144981	0.308385	0.589953	0.0520506	0.373844	-0.132543	-0.196657
BWI76_RS00435	BWI76_RS00435	lipase	-0.440366	0.174774	0.220508	-0.381479	0.300856	-0.0242097	-0.203001	-0.158872	0.362268	0.0595815	-0.0179931	-0.0035544	0.224768	-0.341229	0.0952493	-0.100422	0.163161	-0.092359	0.0128929	0.0169249	-0.0390667	-0.182015	-0.0290369	0.205168	-0.00296657	-0.147041	0.289921	0.227399	1.0573	0.190336	0.070395	0.36573	0.0462159	0.00626441	-0.0485665	-0.0425446	-0.241854	-0.3433	0.0394817	0.139272	0.122463	-0.227387	0.0144901	-0.0810102	-0.0786759	-0.00320051	-0.0343826
BWI76_RS00440	BWI76_RS00440	CopG family transcriptional regulator	-0.189326	-6.28485	2.25159	0.415051	-0.179867	-0.31958	-0.293231	-0.472755	0.656482	0.384807	-2.87902	1.55888	-0.24771	0.396398	-0.250289	0.148032	0.773258	-0.879293	-0.568206	0.207345	0.328725	-0.256669	0.249107	0.00515105	-0.513376	-0.482583	0.207577	-0.489942	1.61689	-1.58295	0.00562357	-0.131453	1.97105	1.36501	1.68607	0.599069	0.221903	0.165313	1.25518	0.732863	-0.0703725	0.0613653	0.458208	-0.362369	-0.160248	-0.297403	-0.243782
BWI76_RS00445	BWI76_RS00445	PIN domain nuclease	0.167588	-0.254004	0.34322	0.0281313	-0.133808	-0.086984	-0.0599473	-0.344072	0.328565	0.0487612	0.229304	-0.260238	-0.0172847	-0.0361099	-0.00644467	-0.0212064	0.0570489	-0.000288052	0.120748	0.0459498	-0.182343	0.043264	-0.0745573	0.0660934	0.0113472	0.041998	0.714174	-0.405782	0.0914545	-0.403249	0.266548	-0.226958	0.0457209	0.766982	0.16098	0.340281	0.0505705	-0.0674308	-0.0974092	0.151354	0.182546	-0.0940372	-0.427905	0.210127	-0.394816	-0.146005	-0.0571531
BWI76_RS00450	BWI76_RS00450	formate dehydrogenase accessory protein FdhE	-0.0196456	0.560222	-2.18442	-0.547936	0.182157	-0.0282292	0.22287	-0.0891418	-0.110304	0.523151	-0.328304	-0.0296579	-0.217799	0.155044	0.0180018	-0.410312	0.363784	0.104291	0.272216	-0.340808	0.0871618	-0.417699	0.301731	0.123591	-0.212373	-0.322366	-0.528847	-1.26635	0.888762	-0.219485	0.446797	0.195682	0.215908	0.402388	0.331423	0.0879126	1.25035	0.241069	0.669793	0.585589	-0.00967051	-0.321272	0.0693226	-0.0598512	0.071696	-0.193588	0.093567
BWI76_RS00465	BWI76_RS00465	formate dehydrogenase-N subunit alpha	-0.573763	0.63771	-0.576829	-0.34738	0.0483379	0.129631	0.0534459	-0.185425	0.067699	-0.13714	0.0336506	0.0309145	0.00622369	-0.118878	0.0862599	-0.0555657	0.0846993	-0.0562946	-0.0450317	-0.0670576	0.0962333	-0.102628	0.0396546	0.0729085	-0.109705	0.0212746	-0.17511	-0.334283	-0.112621	0.0217316	-0.376281	-0.0580056	-0.0338113	-0.0446074	0.214163	-0.0550108	0.186315	-0.405779	-0.0691523	-0.0335193	-0.182536	0.0293298	-0.218219	-0.0436011	-0.0345837	-0.0904764	-0.233963
BWI76_RS00470	BWI76_RS00470	sulfate ABC transporter substrate-binding protein	-0.265773	0.360277	-0.0164306	-0.0479831	-0.189358	0.167911	0.0640206	0.222784	-0.318321	-0.2002	0.0606974	0.0435017	0.0621934	0.173526	-0.285138	-0.0582759	-0.136197	0.119297	0.10774	-0.0762121	-0.0403552	0.324859	-0.198718	-0.0631697	-0.182848	0.222301	-0.178543	-0.252074	-0.080551	-0.286072	-0.430166	-0.153277	-0.0270922	0.194785	0.162031	-0.0350721	-0.0741006	0.256974	0.0603426	0.13222	-0.281595	-0.32407	-0.0312724	0.0222606	0.0973696	0.200438	-0.00113645
BWI76_RS00475	BWI76_RS00475	sulfurtransferase FdhD	-0.306721	-0.0833041	0.443289	-0.0443174	-0.243815	0.181592	0.0708962	-0.454375	0.195902	-0.12498	0.118309	0.00445604	-0.0734853	-0.188124	0.245831	-0.12542	0.397868	-0.267512	0.049553	0.137189	-0.214745	0.064052	-0.19804	0.126797	0.111333	0.384992	-0.39596	0.0298275	0.134643	0.54802	-0.124057	-0.132513	-0.0544231	-0.0864619	0.108295	-0.220081	-0.584321	-0.449208	-0.0781696	0.0176445	-0.121939	-0.274889	-0.104668	-0.00566161	0.112041	-0.091	-0.442154
BWI76_RS00480	BWI76_RS00480	hypothetical protein	1.5348	-1.62001	-0.510845	-1.15147	-0.0684856	0.764856	-0.0203098	-0.327052	0.304029	0.599445	0.0131472	-0.32223	0.30656	0.0328518	-0.414367	0.436195	-0.490471	0.0412353	-0.142591	0.252156	-0.131044	0.0672235	-0.045828	-0.0368453	0.342125	0.687564	0.626282	-0.0407673	-1.248	0.571275	-1.22489	-0.276662	-0.116865	-0.553257	0.271692	0.0955376	0.990441	-0.0927865	-0.548795	-0.3103	-0.126548	0.275155	0.369609	0.159505	0.139143	-0.0774056	-0.0807622
BWI76_RS00485	BWI76_RS00485	beta-xylosidase	-0.0288528	-0.276337	0.34752	-0.277692	0.0991624	0.18627	-0.113248	0.189274	-0.105564	0.000277857	-0.175198	0.181913	-0.0704116	-0.129467	0.20136	-0.0136271	-0.0254057	0.0193654	0.0484002	-0.0421455	-0.0205058	0.0419203	-0.0442836	0.0170291	0.194792	0.0857062	-0.0265628	-0.250971	-0.0442551	-0.171946	0.0808361	-0.0296536	0.0129816	0.216183	0.0187665	-0.131183	-0.105725	0.603243	0.000170075	0.168566	-0.0143575	-0.257359	0.155778	-0.0334224	-0.0523131	-0.152315	0.0278765
BWI76_RS00490	BWI76_RS00490	outer membrane porin L	-0.365887	0.175209	0.451646	-0.0623542	0.0346223	0.0367493	-0.0781679	0.00850481	0.0545112	-0.0638063	0.0406194	0.0069589	-0.000261002	-0.0298537	0.0126301	-0.0411222	0.00135369	0.0508703	-0.0480198	0.0395081	0.0185425	0.0278998	-0.0379894	0.0219401	-0.0291968	-0.100001	-0.0803408	-0.251903	-0.148909	-0.0658045	-0.101746	-0.0218353	0.0157454	0.0862805	0.0633607	-0.0525186	-0.193508	-0.0267966	-0.033096	-0.105851	0.00686367	-0.0047275	0.00733178	0.0723178	0.0275965	0.00169533	-0.150194
BWI76_RS00495	BWI76_RS00495	PTS mannose transporter subunit IID	-0.145194	-0.117953	0.267966	-0.0584344	0.0213367	-0.0115081	-0.0368099	0.00470965	0.0135691	0.05349	-0.072174	0.0437347	-0.00965377	0.0283402	-0.0474946	0.0242732	0.043263	-0.0535086	-0.0264005	0.00352769	0.0171591	-0.00979769	-0.0286294	0.0468275	-0.0269017	0.0237081	-0.108158	-0.0587042	-0.1935	-0.0891718	0.0226132	-0.0807699	-0.0313228	-0.0246118	0.0524791	-0.000316728	-0.254829	0.0760697	-0.0229897	-0.124891	-0.0357704	0.00889831	-0.00308381	0.0642425	0.0029571	-0.0655098	-0.109308
BWI76_RS00500	BWI76_RS00500	PTS sorbose IIC component	-0.71907	0.584264	0.66794	0.0265793	-0.201444	0.121617	0.260259	-0.115169	-0.203907	0.0963006	0.0887624	-0.133295	0.121023	-0.226239	0.100269	0.0120907	-0.0481476	-0.000188032	-0.0282809	0.126853	-0.117477	-0.111996	0.119105	-0.00818322	-0.172152	0.233366	0.164216	0.294531	-0.873429	-0.715656	-0.0565145	-0.0617857	-0.290428	0.010047	-0.133174	-0.262324	-0.723147	-0.70644	0.240688	-0.0487549	0.256348	0.00793141	0.0564035	0.253594	-0.215941	0.0182439	0.0693859
BWI76_RS00505	BWI76_RS00505	PTS system, sorbose-specific IIB component	-0.941177	1.67454	-4.9367	0.298242	0.0481283	-0.328452	-0.747407	0.223471	0.442784	0.0541756	-0.332118	0.237583	0.298985	-0.293592	0.00390441	0.407629	-0.142307	-0.14194	0.127186	-0.275519	0.134723	-0.0490089	0.134925	-0.10397	0.0739996	-0.648395	-0.0328942	0.264186	2.44166	-0.191458	-0.525092	-0.201812	0.124829	-0.177637	0.653166	0.0880881	-0.760187	-2.05399	0.457995	0.0296989	0.0500791	0.0640896	0.60751	0.123694	-0.0436947	-0.390952	-0.817671
BWI76_RS00510	BWI76_RS00510	glucuronyl hydrolase	-0.181216	-0.178198	0.283392	0.139357	-0.0591857	0.0575913	0.0657101	-0.218992	0.0983812	-0.00918134	-0.0376666	0.0359445	0.0606396	0.166557	-0.231869	0.211723	0.0254453	-0.194825	-0.0521073	0.125568	-0.0942701	0.257301	-0.155158	-0.0970286	-0.20855	0.132923	-0.0146804	0.111519	0.843111	1.59571	0.2699	0.0985198	-0.330861	-0.135422	-0.235777	-0.0198604	-0.534741	-1.14302	0.229759	-0.0503441	-0.0707199	-0.149138	0.133567	0.118666	-0.0811259	-0.162428	-0.0501855
BWI76_RS00515	BWI76_RS00515	PTS fructose transporter subunit IIA	-0.25645	0.706344	0.666815	-0.426716	0.033619	0.239954	-0.240754	0.141506	0.0939471	-0.0767036	-0.00150825	-0.00915806	-0.163254	0.0224259	0.0358412	0.473992	-0.277148	-0.178871	0.0679187	0.00602996	-0.0871155	-0.00619601	0.117028	-0.106545	0.536313	-0.199502	-0.0452717	-0.305338	-0.804001	0.462008	-0.161987	0.127763	-0.0322251	-0.0514481	-0.212983	-0.12773	-0.256309	0.398919	-0.103179	0.251033	0.114929	-0.0468945	0.138023	0.034152	-0.0490675	0.263936	0.0247622
BWI76_RS00520	BWI76_RS00520	transcription regulator of PTS system	-0.0919033	0.133303	-0.10596	-0.034064	-0.0566384	0.0420003	0.0382207	-0.103323	0.0374456	0.0157809	-0.105459	0.0752169	0.00327477	-0.0904503	0.0483296	0.0161859	0.0316096	-0.0364063	-0.0138483	0.0330908	-0.032085	-0.0895421	0.0347933	0.0591556	-0.0114462	0.0252376	0.158032	0.139258	-0.0870904	0.0428936	-0.0386251	-0.00842195	-0.0373939	0.114753	0.0839627	0.0619139	0.121407	0.152602	0.0538669	-0.0148701	0.0266766	-0.0346242	0.125284	0.0854911	0.0258732	-0.0165703	-0.0511519
BWI76_RS00525	BWI76_RS00525	hypothetical protein	1.06084	0.0411049	-1.93886	-0.0707206	0.210725	-0.243339	-0.216219	0.0975203	0.0295953	-0.132713	-0.0734295	0.11344	0.209701	-0.190677	-0.0924152	-0.360209	0.015223	0.272756	0.114411	0.0515188	-0.202506	0.0708762	-0.00298653	-0.0953841	-0.252189	-0.371624	0.902158	0.193071	-0.0153265	0.219367	-0.074281	-0.175474	-0.202825	0.139718	-0.161564	0.167244	-1.19515	-0.705722	-0.329622	-0.0999586	-0.0303695	-0.0988801	0.122917	-0.0491671	0.422039	0.0882948	-0.203055
BWI76_RS00530	BWI76_RS00530	phosphofructokinase	-0.221905	0.114236	0.211931	-0.0169361	-0.0181646	0.0286947	-0.0140977	-0.056177	0.0577227	0.0379259	-0.0209828	0.0195073	0.0647566	-0.00181113	-0.0757777	-0.018551	-0.0286817	0.0464015	0.0464241	-0.00470297	-0.0466448	0.0334618	-0.0262264	0.00835461	0.0069106	-0.0233051	0.0259103	0.0279013	-0.453811	-0.358966	-0.0839802	-0.141409	0.0108755	0.0381184	-0.0392966	0.0117091	-0.254065	0.0242548	-0.0673653	-0.121973	-0.0492886	-0.0621849	-0.0254967	0.0322531	0.024105	-0.0787104	-0.0711633
BWI76_RS00535	BWI76_RS00535	PTS lactose transporter subunit IIB	0.0648822	0.153321	-0.0196233	-0.356518	0.11571	0.187748	0.00327722	-0.0712951	0.095847	0.011031	0.0536028	-0.0814961	0.117668	0.0466939	-0.131451	-0.110059	0.112326	0.0591925	0.0441234	0.0378183	-0.0655113	-0.00714874	0.0736547	-0.0236988	0.0899613	0.0552251	-0.0895493	0.293947	0.0525774	-0.770633	-0.251881	0.0693821	0.0327756	-0.203322	-0.0876729	0.082551	0.120554	-0.375658	-0.127717	-0.352672	0.0349927	-0.0134586	0.0087649	0.16858	0.0856595	0.072981	-0.208028
BWI76_RS00540	BWI76_RS00540	PTS system ascorbate-specific transporter subunit IIC	-0.195438	0.193032	-0.0768464	-0.127136	0.157274	0.00443098	0.0988756	-0.112349	-0.0198113	0.00081637	0.00104718	0.0176123	0.0323247	-0.0278914	-0.00934652	-0.0163934	-0.000387548	0.0171508	0.0181469	-0.0268805	0.0169403	-0.0571772	-0.0361753	0.113417	-0.0455532	-0.0206495	0.0318016	-0.146954	-0.443557	-0.325472	-0.0990822	-0.0349392	-0.0520074	-0.0304063	-0.132313	-0.0435869	-0.0237797	0.0191702	-0.0264409	0.140581	-0.0686134	-0.0482752	0.149052	0.14341	-0.0288439	-0.0299844	-0.0899367
BWI76_RS00545	BWI76_RS00545	putative class-II ketose-bisphosphate aldolase	0.00342111	0.0777814	-0.0966299	-0.0466077	0.0808027	-0.0301177	0.00617411	0.00723289	-0.0374796	-0.083039	-0.0618226	0.096326	-0.00566999	-0.104549	0.089198	0.0623297	-0.0804795	0.0357712	-0.103863	0.0459886	0.0464088	-0.0406223	0.00732596	0.0463048	0.061591	-0.124827	0.0746098	-0.0413885	0.0365913	0.0559547	-0.0993073	-0.0548618	-0.0826233	-0.136725	-0.00101959	-0.0445258	0.234703	0.497498	0.141606	-0.0365477	-0.109932	0.0605689	-0.0746729	-0.000531578	-0.00177201	0.107829	-0.0699036
BWI76_RS00550	BWI76_RS00550	hypothetical protein	0.4762	-0.570698	-0.346988	-0.265192	0.129216	0.0708838	-0.0604147	-0.0108338	0.0259144	0.0274565	-0.0758411	0.0461103	-0.0667577	-0.0648027	0.0985279	-0.104218	-0.00148437	0.0610218	0.0628362	-0.120458	0.0326609	0.0354995	0.0118692	-0.0541498	-0.0242183	0.121182	0.248325	-0.0586687	0.164141	-0.189588	0.0132101	0.039167	-0.0308392	0.0509615	-0.102428	-0.00949396	-0.0274518	-0.0468226	-0.0331607	-0.0129243	-0.182578	-0.0708479	-0.0826409	-0.0873923	-0.0313939	-0.051411	-0.243285
BWI76_RS00555	BWI76_RS00555	PTS transporter subunit IIA-like nitrogen-regulatory protein PtsN	-0.182935	0.210504	0.420124	0.0572178	-0.372344	0.237178	-0.159107	0.0694064	0.0819117	0.328162	-0.0657491	-0.126486	-0.0295436	0.129852	-0.151379	0.0729828	0.00765592	-0.0381309	-0.0474771	0.0349819	0.024569	-0.0853924	0.135094	-0.0333188	0.0316891	0.238057	0.031514	-0.300835	0.0839334	-0.556366	0.211246	0.0377553	-0.00521714	0.0957484	-0.0349387	-0.201904	0.148718	0.0939458	-0.0551781	-0.0445227	0.160573	0.0806067	0.0694048	0.0824142	-0.0362169	0.0827404	-0.00574085
BWI76_RS00560	BWI76_RS00560	hypothetical protein	1.8211	-1.2506	-2.17611	-0.481574	0.790755	-0.267301	0.0568307	0.0775089	-0.157452	0.421643	0.211121	-0.374255	0.110564	-0.0918397	-0.00168514	0.131834	-0.164417	0.0261027	-0.296331	-0.125121	0.378085	-0.164817	0.131245	0.023633	0.0904405	0.122408	-0.194561	0.770529	-0.954772	0.826161	-0.618835	-0.132264	0.111301	-0.158775	-0.0356541	0.0300731	-0.474917	-1.64195	-0.246547	-0.497395	0.310476	0.299637	-0.101009	-0.865107	-0.0905543	-0.201043	-0.0479498
BWI76_RS00565	BWI76_RS00565	branched-chain amino acid transport	1.06975	0.169775	-0.456914	0.213554	-0.680724	0.422569	0.0870137	-0.149314	0.0371029	0.163175	-0.520913	0.353206	0.134931	0.453497	-0.734325	0.113144	-0.0136396	-0.0918057	0.35603	-0.41631	0.0324678	0.0218186	-0.158302	0.131346	0.373286	0.0575593	0.18312	0.220047	-0.528832	0.344604	0.435531	-0.722422	-0.189529	-0.776813	0.0564125	-0.00596168	0.801443	-0.0661065	0.405923	0.536642	0.448892	0.0168367	0.253958	0.403001	-0.245998	-0.540183	-0.412134
BWI76_RS00570	BWI76_RS00570	AzlC family protein	0.0655046	-0.111084	0.281931	-0.0130294	-0.00964661	-0.145929	-0.176013	-0.193824	0.284271	0.255399	0.00453995	-0.112545	-0.131808	0.194595	-0.13072	-0.0529723	-0.0661961	0.106982	0.0732876	-0.268144	0.167383	-0.102358	0.0605287	0.024605	-0.268694	0.14667	0.110677	-0.205625	0.572482	0.577186	-0.0273723	-0.0900346	0.0795021	-0.180231	-0.0666381	-0.171949	-0.141942	0.16884	0.282893	-0.0414962	-0.205311	-0.0173169	0.0653199	-0.0565804	0.171066	-0.153963	-0.146974
BWI76_RS00575	BWI76_RS00575	DNA-binding protein	-0.144397	-0.0643846	0.111859	-0.267698	-0.116706	0.257666	-0.0632657	0.053699	-0.0630309	-0.0651385	-0.2261	0.201586	0.0256376	-0.0706353	-0.0271172	-0.00261104	-0.199747	0.175813	0.0489285	-0.0714114	0.00977148	-0.255064	0.107157	0.168869	-0.0436026	-0.202093	-0.146245	0.033775	-0.858185	-0.370005	-0.694927	-0.239282	-0.164278	0.0740178	-0.0975869	-0.0800982	-0.449193	-0.78096	0.0196809	-0.013146	-0.166594	0.21574	0.105107	0.178077	-0.039561	-0.0377675	-0.311364
BWI76_RS00580	BWI76_RS00580	ribokinase	-0.122949	0.0904711	0.253024	-0.18324	0.0716525	0.0826654	-0.0508008	0.0241606	0.0232669	0.00826996	0.0656847	-0.0548106	0.0102591	-0.0111505	-0.0125745	0.0522223	-0.0309942	0.0028753	-0.023019	0.0184678	0.0129003	0.0135721	-0.012467	0.0226671	-0.0404231	-0.0485865	-0.0830907	0.0400345	-0.1268	-0.0519203	-0.0871783	-0.0259547	-0.0370017	-0.000359535	0.0410389	-0.00600025	0.0543562	0.00691438	-0.0959373	-0.136888	-0.0462866	-0.0353222	0.0301582	0.0168627	0.0187655	-0.0344175	-0.116754
BWI76_RS00585	BWI76_RS00585	dihydrodipicolinate synthase family protein	0.304275	-0.0544651	-0.708295	-0.244541	0.0642293	0.0468092	-0.0136676	-0.0838866	0.0042582	-0.202973	0.0347142	0.00657232	-0.0465319	-0.00492058	0.028794	0.0217933	-0.0555881	0.0328212	-0.0789247	-0.0425718	0.0933391	0.0595238	-0.058032	0.000214123	-0.0952146	-0.11612	0.125367	-0.119587	0.245389	-0.304803	-0.272883	0.119572	0.0184789	-0.0107759	-0.133206	-0.330098	-0.108093	-0.380253	-0.153418	-0.145939	-0.186188	0.00443843	0.123061	-0.155128	-0.0105191	0.24091	0.0181072
BWI76_RS00590	BWI76_RS00590	hypothetical protein	-0.479009	0.667578	-0.431398	0.74197	-0.732624	-0.391063	0.543964	-0.254961	-0.371651	0.239138	0.206188	-0.31547	0.0645012	0.130755	-0.228304	-0.0544831	-0.0736677	0.0973835	0.0783639	-0.167948	0.070885	0.440368	-0.548358	0.0432589	-0.0829524	0.146551	0.368489	-0.282284	-1.6058	-0.205083	0.566463	0.114436	-0.13607	0.145725	-0.347128	-0.105346	0.01923	-0.0425447	0.115746	-0.256825	-0.525516	-0.0765184	0.211349	0.140378	0.218894	0.280051	-0.0438519
BWI76_RS00595	BWI76_RS00595	MFS transporter	-0.595308	0.220827	-0.0218789	0.0756293	-0.123532	0.0842765	0.163661	-0.0273571	-0.155515	0.107577	-0.0172699	-0.032913	-0.202612	0.112781	0.0817439	-0.0492196	-0.0272778	0.0817758	0.0374605	0.0260801	-0.0143292	0.310908	0.0407307	-0.328345	-0.0075907	0.0289997	0.135806	0.0129802	0.561944	-0.0890903	0.0759901	-0.295309	-0.352847	0.0742327	0.0617905	0.0102639	-0.169651	-0.299182	0.275257	-0.0688767	-0.116929	0.0280137	-0.00899577	0.283876	0.0347624	0.21909	-0.183332
BWI76_RS00600	BWI76_RS00600	LacI family transcriptional regulator	-0.415594	0.353338	0.0568875	-0.585837	0.0711296	0.371705	-0.189103	-0.363687	0.497339	0.0754795	-0.401452	0.315329	-0.160738	0.0139125	0.0599688	-0.00250513	0.128816	-0.11596	-0.0892391	0.162211	-0.0855041	-0.113778	0.0763881	0.0417108	0.520971	0.366952	-0.796451	-0.734081	-0.961303	-0.0108391	-0.053371	0.0368948	-0.0519325	-0.131382	0.152247	-0.0873775	-0.779317	-0.44007	-0.155436	0.00119992	0.316756	0.226138	0.475852	0.125971	0.0291592	0.143684	-0.171007
BWI76_RS00605	BWI76_RS00605	alpha-galactosidase	0.154626	0.169963	-0.766515	0.113326	0.0680899	-0.25031	0.24306	-0.160235	-0.146653	-0.156677	0.157856	-0.0723772	0.260758	-0.175369	-0.115381	-0.0480108	0.0969873	-0.0425617	-0.0489752	-0.0253354	0.0586852	0.0937131	-0.0832434	-0.0396683	-0.210434	0.202936	0.0754899	-0.0346454	0.250094	0.0947909	-0.177289	-0.18716	-0.116116	-0.0487379	-0.293995	-0.262153	-0.412402	-0.515406	-0.130505	-0.143208	-0.107017	-0.00148677	-0.126989	-0.216295	-0.0481217	0.0960908	0.102915
BWI76_RS00610	BWI76_RS00610	MFS transporter	-0.630972	0.720508	0.0111964	-0.106495	0.124413	-0.168404	-0.247401	-0.00915491	0.199114	-0.0494638	-0.419079	0.391596	-0.079132	-0.0438452	0.0671964	0.0307708	-0.261275	0.159867	0.129801	-0.0559068	-0.0774551	0.0740505	-0.0435164	-0.0382546	-0.120184	-0.258917	-0.268302	0.110953	-0.373725	-0.596583	0.182307	0.190013	0.131894	0.101902	0.0374766	0.17898	0.995712	0.769289	0.294494	0.479351	0.0416029	0.0399863	-0.123877	0.0591231	0.156523	-0.042321	-0.194879
BWI76_RS00615	BWI76_RS00615	galactoside O-acetyltransferase	-0.0995577	0.0477752	0.332953	-0.0756074	-0.0167382	0.0724932	-0.0430043	-0.0060351	0.0262149	0.0878809	-0.0653436	0.00930546	0.0121285	-0.016096	-0.030662	0.00102706	-0.00928029	0.0184697	-0.0204931	-0.0324995	0.044823	-0.02318	0.0353639	-0.000334442	-0.0152457	-0.0429917	-0.0796605	-0.0293182	-0.0141293	-0.162339	-0.0519794	-0.113898	-0.020107	-0.02328	0.0666252	-0.0166943	-0.0741394	0.0795102	0.0172928	-0.109194	-0.0838575	0.0203123	-0.0115753	0.0495998	-0.0103388	-0.0113782	-0.0568042
BWI76_RS00620	BWI76_RS00620	putative glycoprotein	-0.157962	0.0982071	0.158614	-0.0677173	0.0593979	-0.00753467	0.0436225	-0.0313144	-0.0270993	0.0886101	0.000946378	-0.0222286	0.0329849	-0.00172428	-0.0322804	-0.00975395	-0.0233961	0.0400503	-0.0362224	-0.0424414	0.0769835	0.0294073	-0.0503846	0.0281363	0.00499589	-0.0197848	0.0695207	0.202494	0.114091	-0.353035	-0.0619696	-0.149501	-0.0539976	-0.00157823	-0.0263219	-0.085316	-0.202845	-0.324742	-0.0922512	-0.0319707	-0.0178057	-0.0361049	-0.0056892	-0.0289434	-0.0228627	0.0295166	-0.105346
BWI76_RS00625	BWI76_RS00625	LacI family transcriptional regulator	-0.00334645	-0.0428418	0.145973	-0.187103	0.0333089	0.181194	0.0346226	0.0826007	-0.115948	0.0235948	0.00203422	-0.0207486	0.0710863	-0.0372485	-0.0480015	0.00432484	-0.0179811	0.0457519	0.0437346	-0.0459641	0.0109286	0.0866161	-0.0934089	0.0312422	-0.0465377	-0.0183447	-0.190008	-0.125027	-0.371496	-0.468848	-0.143747	0.063006	0.0261776	0.079486	0.0957671	0.0315242	-0.0290427	-0.0448338	-0.0318944	-0.166764	-0.0615073	-0.0125755	-0.0368333	0.0712349	-0.0219505	-0.0756166	-0.110699
BWI76_RS00630	BWI76_RS00630	sugar (glycoside-Pentoside-Hexuronide) transporter	-0.118562	0.0869155	0.191475	-0.129541	0.0775007	0.00815711	-0.0155351	-0.0762084	0.0759997	-0.0254754	0.0360302	-0.0120916	-0.00688938	-0.0150266	0.00624719	0.03237	0.0103536	-0.0354013	-0.0312194	-0.00914521	0.044649	0.0111405	0.00170203	0.00276554	0.0420168	-0.0352343	-0.00899662	-0.0245376	-0.162382	-0.149071	-0.10797	-0.0141437	0.0390329	-0.0457403	0.0116915	0.0709718	-0.100554	0.126123	-0.0469571	-0.129753	-0.016068	-0.0206515	-0.0240033	0.00541186	-0.0301519	0.00729322	-0.0698346
BWI76_RS00635	BWI76_RS00635	inulin fructotransferase (DFA-I-forming)	-0.361152	0.307508	-0.0884583	-0.202066	0.0662765	0.0450571	0.020367	-0.0134118	-0.0316031	0.0413619	-0.0398665	0.0130268	0.0161174	0.0104586	-0.0575644	-0.00895729	-0.0372055	0.034922	-0.00140102	0.0329945	-0.0451267	0.0046679	0.00467377	-0.0124509	-0.0811658	-0.0791561	0.0829869	-0.0061328	-0.323385	-0.32525	-0.0625849	-0.04171	-0.045692	-0.00727959	-0.00944002	0.000890814	0.150571	0.0700331	0.0342776	0.0460104	-0.0427014	0.0262636	-0.0516894	-0.0234654	0.0472545	0.065843	-0.0807394
BWI76_RS00640	BWI76_RS00640	L-rhamnose mutarotase	-2.05894	0.481081	2.60681	0.0348514	-0.445419	0.302591	0.215583	-0.230506	-0.0271693	-0.256447	-0.0326116	0.236986	-0.325922	0.501016	-0.330132	-0.151738	0.239173	-0.0791192	0.136619	0.00252776	-0.196338	0.0795044	0.124881	-0.218413	-0.310011	0.5875	0.337305	0.905561	1.27874	0.693308	0.395943	-0.432577	0.478991	0.700625	0.294947	0.0148679	-0.470091	-0.918661	0.429685	0.0218448	0.052454	0.100309	0.152186	0.0341912	0.0754917	-0.0401517	0.0908123
BWI76_RS00645	BWI76_RS00645	lactaldehyde reductase	0.119142	-0.196571	-0.203802	-0.361647	0.152265	0.0927857	0.324282	-0.266614	-0.105988	-0.282857	0.339752	-0.179501	-0.0228133	0.0707891	-0.121306	-0.0138973	0.0218335	-0.0102732	-0.189575	-0.0271865	0.190025	-0.0161932	-0.0683638	0.104856	0.098379	0.120484	0.0748595	0.293734	-1.27937	0.0122435	-0.226548	-0.274294	0.169326	0.321613	0.124981	0.18441	0.112498	0.518923	-0.00231239	-0.0552445	0.0811122	-0.0152097	-0.110359	-0.275993	0.0426628	0.0352056	-0.126117
BWI76_RS00650	BWI76_RS00650	rhamnose ABC transporter permease component	0.834192	-0.259746	-0.5583	-0.0517769	-0.0543748	-0.00475757	-0.204161	-0.226378	0.308642	0.324574	-0.110932	-0.0329493	0.100151	-0.400352	0.238014	-0.216499	-0.0965933	0.224794	0.127281	0.00660177	-0.198012	0.0907974	-0.0280008	-0.107691	0.0856498	-0.264838	0.00151259	0.259736	-0.517151	-0.822995	-0.413033	-0.362399	0.102869	-0.0701883	0.157205	-0.00645859	0.38759	0.249652	0.095688	-0.0646417	0.00882934	0.0618098	-0.272329	-0.0694842	-0.0176177	0.0523645	-0.229028
BWI76_RS00655	BWI76_RS00655	inner-membrane translocator	0.0766769	0.201013	-0.119105	0.00102201	-0.0450581	0.0229302	-0.152801	0.292663	-0.203656	-0.0666965	0.100171	-0.0651829	0.134979	-0.169889	0.0185973	0.219519	-0.109421	-0.0948381	0.0483444	0.206424	-0.268824	0.0538827	-0.127196	0.107651	0.213895	0.0242253	0.0658845	-0.157993	0.133983	-0.295613	-0.178971	0.00911264	-0.366473	-0.145831	0.274474	0.093044	0.57466	0.329237	-0.242972	-0.00635826	-0.0547935	0.382102	-0.311685	0.182284	-0.134439	-0.177855	0.0894892
BWI76_RS00660	BWI76_RS00660	ABC transporter	-1.72041	0.440055	1.91083	-0.419007	-0.343336	0.86005	-0.459125	0.11339	0.247479	-0.566959	-0.113915	0.249236	-0.226041	0.0580916	0.116935	-0.271047	-0.145455	0.370217	0.122732	0.0447652	-0.18845	-0.145826	0.0798711	0.0945468	0.162384	0.280089	-0.0529647	0.0391463	0.38262	-0.400761	-0.431853	-0.463803	-0.244718	0.521443	0.357073	-0.170798	0.0267423	-0.207358	-0.39406	-0.26716	0.339076	-0.015203	0.37516	-0.1476	-0.297181	-0.17366	0.208373
BWI76_RS00665	BWI76_RS00665	rhamnose ABC transporter substrate-binding protein	-0.330759	0.559458	-0.182608	-1.45491	0.424652	0.69369	-0.118545	0.197526	-0.0108774	0.00138691	-0.0781486	0.0616204	-0.10933	0.0229894	0.0246503	0.120371	0.00210608	-0.0989039	0.0152041	-0.0353102	0.0218889	-0.204054	0.0297003	0.150087	0.393985	0.111492	0.237398	-0.20264	0.129801	0.593753	0.110026	0.284169	-0.0609466	0.1987	0.0896891	-0.333914	-0.52565	0.227406	0.244177	-0.197522	0.0825148	-0.0379637	0.0551331	0.195854	-0.127758	0.180021	-0.0914087
BWI76_RS00670	BWI76_RS00670	rhamnulose-1-phosphate aldolase	-0.256366	0.135714	0.154628	-0.0899448	-0.331353	0.290614	0.0493189	0.0584915	-0.208015	-0.135862	-0.272269	0.290271	-0.35835	0.156778	0.118952	-0.0689418	0.0142591	0.0553237	-0.119248	-0.0703079	0.157466	-0.0915219	-0.0360657	0.095348	0.300852	-0.183731	0.348238	0.0180117	-0.495588	-0.623944	0.0798627	-0.183114	-0.00252013	-0.10502	0.0422519	-0.0347217	0.214569	-0.464254	-0.0773574	0.175717	0.145296	-0.00446163	0.0585647	-0.0343682	0.0708876	-0.0319906	-0.0869759
BWI76_RS00675	BWI76_RS00675	L-rhamnose isomerase	-0.427463	0.0144747	0.213884	-0.339288	0.151758	0.0360987	-0.319728	0.0913139	0.190537	-0.114633	0.112814	-0.0690352	0.0388024	-0.195891	0.140699	0.140761	-0.109682	-0.0460426	0.0500172	-0.0561526	-0.017424	-0.170328	0.187754	-0.0288776	0.18127	-0.0570123	0.291402	-0.236655	-0.809027	-0.231233	0.0190294	0.0101132	0.100839	0.284655	0.15957	0.191232	-0.109647	-0.0589859	0.0469791	-0.0113747	0.0894519	0.0454246	0.022546	-0.155316	-0.151613	0.0766462	0.122078
BWI76_RS00680	BWI76_RS00680	rhamnulokinase	-0.450683	0.828463	-0.343177	-0.595959	0.437289	0.0738023	-0.0344016	0.292869	-0.288451	-0.204904	0.400439	-0.245865	0.113203	-0.197477	0.0632659	0.176642	-0.312707	0.108895	0.291139	-0.145777	-0.128529	0.0695076	-0.0869983	0.0287705	0.144269	0.0109135	0.156627	0.236864	-0.0856655	-0.124834	0.260782	-0.110655	-0.267995	-0.0777083	-0.0389672	-0.112725	-0.568416	-0.665682	0.082141	-0.214688	-0.050798	0.307899	-0.19792	0.00304106	0.309548	-0.135277	-0.103087
BWI76_RS00690	BWI76_RS00690	transcriptional activator RhaS	-0.494644	-0.803453	1.34336	-0.392857	-0.0311694	0.460077	0.143284	-0.10261	0.0947188	-0.202043	-0.0413586	0.164298	-0.0154141	-0.0640652	0.122568	-0.060183	0.343508	-0.257767	-0.125843	-0.200897	0.32268	0.0144398	-0.228065	0.221359	-0.152736	-0.00430973	0.204934	-0.26063	0.755308	-0.753184	-0.0298519	-0.317746	0.665548	0.812169	0.308692	0.603285	-0.486008	-1.07007	0.168713	-0.273232	-0.1394	0.0486819	-0.26553	0.000841776	0.387014	0.233862	-0.00704868
BWI76_RS00695	BWI76_RS00695	AraC family transcriptional regulator	0.902641	-0.567447	-1.62352	-0.200652	0.168257	0.000754024	-0.0823083	-0.00145656	0.0557945	-0.17107	-0.19731	0.189227	-0.110359	0.00312401	0.0647962	0.0578048	0.0779744	-0.125576	0.014927	-0.158631	0.137704	-0.0530682	-0.135695	0.203894	0.108165	0.1618	0.095528	0.0692165	0.289716	0.71812	0.282974	-0.229735	-0.172583	-0.169702	-0.0553406	-0.133086	0.0267172	0.419315	-0.289203	-0.32887	-0.137911	0.100191	-0.0623691	0.139521	0.13592	0.0886374	-0.0957578
BWI76_RS00700	BWI76_RS00700	rhamnose/proton symporter RhaT	0.10996	0.263993	-0.66696	0.407142	-0.209991	-0.297715	-0.095889	-0.0881371	0.131359	0.125033	0.140454	-0.1752	0.0251978	-0.350999	0.2982	-0.0138585	-0.0271348	0.00281042	-0.00175515	0.0669483	-0.11734	0.0951868	-0.244355	0.133866	-0.19884	-0.11273	-0.0500417	0.0618326	-0.359272	0.328039	0.119244	-0.0224177	0.199075	0.103839	-0.0760448	0.163252	0.594343	0.387487	-0.144672	-0.100757	-0.250258	-0.184371	-0.256815	-0.124499	0.0278335	-0.0955405	0.0687627
BWI76_RS00710	BWI76_RS00710	6-N-hydroxylaminopurine resistance protein	0.380386	0.0149612	-4.36063	0.0201038	0.814936	-0.833198	0.245784	-0.239271	-0.0553602	0.0659165	-0.339936	0.296414	0.00168805	0.340914	-0.342054	0.597212	0.295685	-0.788298	0.197302	0.106316	-0.331471	0.303682	-0.114004	-0.170452	-0.082646	-0.191698	0.971275	0.969989	-0.595172	-4.82167	-0.801685	-0.281169	-0.290967	-0.448081	-0.310499	-0.367143	0.389607	1.89095	0.63979	-0.112286	-0.346206	-0.523681	-0.249279	0.000526392	0.40371	0.802114	0.156274
BWI76_RS00715	BWI76_RS00715	two-component sensor histidine kinase	-0.263987	0.053468	1.58363	0.709139	-0.627474	-0.0943151	-0.133006	0.836182	-0.755675	-0.0627913	0.440514	-0.287757	0.181279	-0.0850574	-0.0733755	-0.203885	0.00317052	0.218514	-0.0903969	0.346057	-0.238755	-0.0994814	-0.241417	0.422553	-0.631704	-0.269859	0.721985	1.53393	-2.64368	0.234274	0.033643	-1.0799	-0.461441	-0.620308	0.282547	0.197003	-2.44088	-0.106227	0.10134	0.335016	0.145513	0.0579874	0.434091	-0.215637	0.130655	0.124272	-0.238198
BWI76_RS00720	BWI76_RS00720	DNA-binding response regulator	-0.178187	-4.84587	1.95146	-2.76303	0.447606	0.841761	-0.179598	0.207485	-0.295975	-0.144417	-0.103203	0.00305383	0.84269	-0.154894	-0.966213	0.126009	0.23071	-0.432747	0.191492	-0.754108	0.431691	0.0202147	-0.0649958	0.146457	0.349926	0.175698	0.00376581	-0.783813	2.02624	1.76546	0.20023	0.367038	0.0481011	0.886541	-0.378316	0.426293	0.649903	-1.53192	-1.49476	-0.0326384	-0.403955	0.150918	0.315243	-0.210434	-0.102132	-0.794827	0.0219124
BWI76_RS00725	BWI76_RS00725	periplasmic repressor CpxP	-0.723194	0.269413	0.561282	-0.48151	0.293453	-0.00736284	0.181247	-0.383689	0.121907	0.0382771	0.0475026	-0.0894495	-0.00803884	-0.0293953	-0.0032552	-0.261163	0.414794	-0.162113	0.138278	-0.270658	0.0747694	0.169309	-0.11568	-0.0739764	-0.287433	-0.477582	1.00466	0.338285	0.761239	0.207651	-1.05146	0.434975	-0.66577	-0.0913624	-0.268197	-0.154577	-0.662644	-1.36529	-0.939834	0.133243	-0.527395	0.0242218	-0.0260674	0.0683395	0.387155	0.153402	-0.21684
BWI76_RS00730	BWI76_RS00730	cation-efflux pump FieF	-0.106207	0.279504	-0.296508	-0.169306	0.0376992	0.255814	0.086547	-0.0222008	-0.0982855	-0.0233387	-0.151327	0.178221	0.109675	-0.178694	0.019	0.0602093	-0.155155	0.0755896	0.0412295	0.11131	-0.162322	-0.303472	0.0644007	0.215063	0.203891	-0.0457764	0.296721	0.343232	0.377401	-0.176966	-0.342909	-0.176508	-0.151791	-0.23596	-0.212125	-0.1297	0.0983153	0.342959	-0.143746	0.249877	-0.334363	0.178977	-0.0987136	-0.0710013	0.236049	0.105177	0.102554
BWI76_RS00740	BWI76_RS00740	ribonuclease E activity regulator RraA	-0.650144	0.351297	0.331201	0.273954	-0.482347	0.109327	0.0998032	0.136092	-0.314528	0.0624937	0.317381	-0.263843	0.180772	-0.105984	-0.135283	0.0365132	-0.190842	0.0689675	0.127496	-0.181484	0.0336131	0.107867	-0.294446	0.114165	-0.32167	-0.764482	0.144214	-0.242826	1.24631	-0.468734	-0.108621	-0.206482	0.308045	0.361787	0.230707	-0.109932	1.75953	0.426662	-0.0636304	-0.121424	-0.15563	-0.107646	-0.133614	-0.0853754	0.0196614	-0.29456	-0.133955
BWI76_RS00745	BWI76_RS00745	1,4-dihydroxy-2-naphthoate polyprenyltransferase	0.153411	0.25768	-0.815254	-0.0783326	0.133235	-0.0449095	-0.0970819	-0.0571582	0.105779	-0.0498784	-0.36386	0.366739	-0.265361	0.197839	0.0182861	0.125111	-0.143644	0.0135277	-0.159986	0.227491	-0.0960244	0.0840368	-0.0669784	-0.0323983	-0.152603	-0.276674	-0.0799201	-0.244469	0.601905	-0.611405	-0.35953	-0.145689	-0.150712	0.183767	-0.0811587	-0.087437	0.0326556	0.00232145	0.037273	-0.2922	-0.147314	-0.319781	-0.0574444	-0.0974568	-0.128868	-0.173183	0.00682778
BWI76_RS00750	BWI76_RS00750	ATP-dependent protease ATP-binding subunit HslU	0.542268	0.227969	-3.18729	-0.465133	0.399128	0.105255	0.00916563	0.177467	-0.192533	0.208126	-0.310224	0.176313	0.0977308	-0.102805	0.00127273	-0.0966469	-0.0957922	0.173573	-0.17139	0.0551708	0.127542	0.00298738	0.330747	-0.311897	-0.0745407	-1.01163	-0.85449	-0.0543971	0.267006	-0.433533	0.199701	0.166781	-0.314037	0.443859	0.377984	0.169624	-1.2454	0.296132	-0.147104	0.27292	0.109872	0.161899	-0.166983	-0.122182	-0.411328	0.0807028	-0.365907
BWI76_RS00755	BWI76_RS00755	ATP-dependent protease subunit HslV	0.356024	-0.552559	-0.291926	-0.0621233	0.414807	-0.269856	0.32726	0.0650219	-0.110283	0.352538	-0.154305	0.0215776	0.163566	-0.51963	0.432129	0.22893	0.119252	-0.207683	-0.230888	0.117001	0.0330085	0.0784337	0.0597661	-0.183049	0.201152	-0.356034	-0.327486	0.201962	-3.09221	-2.37445	0.0903961	-0.2092	-0.227919	-0.473191	-0.231935	-0.801126	0.463572	0.77378	0.323104	-0.377572	0.365553	-0.00280273	0.276908	-0.00231695	0.174838	0.463698	-0.693009
BWI76_RS00760	BWI76_RS00760	cell division protein FtsN	-0.468782	1.06315	-0.815037	-0.248379	0.0636475	0.359357	0.0883136	-0.0037157	-0.157167	0.206272	-0.219795	0.0654059	0.21182	0.000464312	-0.252888	0.0835429	0.141318	-0.124932	-0.136215	0.0328403	0.147451	0.0623399	0.0334398	-0.0820062	-0.659284	-0.767299	-1.20355	0.136218	-0.547225	-2.1934	-1.35056	-0.413149	0.127209	-0.381493	-0.162124	-0.0016527	-2.09743	0.14731	-0.0628691	-0.0355027	-0.293566	-0.46875	0.267264	-0.0458523	-0.299095	0.564736	-0.081482
BWI76_RS00765	BWI76_RS00765	DNA-binding transcriptional regulator CytR	-0.164709	0.465388	-0.654324	0.0525067	-0.504992	0.271181	0.245482	-0.449279	0.0654643	-0.080499	-0.144285	0.13096	-0.199871	-0.341367	0.494351	0.317568	0.0128487	-0.240461	0.0409467	-0.0676465	0.00283703	-0.165236	0.291221	-0.132651	-0.0432669	-0.352825	-0.303792	-0.0154621	-0.75339	-0.629927	-0.0440867	0.056638	-0.0614479	0.384289	0.00301667	0.233826	-0.247777	0.939916	-0.328049	-0.441136	-0.0585011	0.232018	0.00394158	0.348799	-0.0549695	0.0860973	-0.148333
BWI76_RS00785	BWI76_RS00785	cystathionine gamma-synthase	-0.372344	0.736976	-0.013022	0.0886682	0.0743029	-0.398154	-0.221106	0.442603	-0.27745	0.0427508	0.1976	-0.0992907	0.204487	-0.284081	0.123378	-0.185986	0.167043	0.0174336	0.156672	-0.16247	-0.0509977	-0.375259	0.121344	0.205224	-0.100444	0.21179	0.419464	0.532519	1.30882	0.84343	0.0573357	-0.160511	0.058373	-0.0987038	-0.141632	0.0455346	0.926849	-0.734221	-0.344546	-0.463516	0.00861845	-0.0253176	0.134041	0.0770758	0.144849	-0.0857053	0.124453
BWI76_RS00790	BWI76_RS00790	bifunctional aspartokinase II/homoserine dehydrogenase II	0.525881	-0.684	-0.458647	-0.133745	0.248945	-0.216469	-0.13726	0.107739	-0.0408995	0.218121	-0.397604	0.273662	-0.252046	0.203449	-0.0575064	-0.0401302	-0.264326	0.209505	-0.21986	0.0962235	0.116539	-0.0282636	0.151293	-0.126717	0.258135	-0.0404381	0.344386	0.455436	-0.702552	-0.144392	-0.0763345	0.110558	0.3039	0.577944	0.404485	0.346373	-0.331263	-0.0678124	0.277918	0.151913	0.110017	0.0144739	0.0691256	0.0914844	-0.179394	-0.1787	0.0602352
BWI76_RS00795	BWI76_RS00795	carboxymuconolactone decarboxylase	-1.32915	0.533173	0.628251	0.531071	-0.419388	-0.236487	-0.543713	0.747597	-0.252868	-0.604516	-0.783275	0.798988	0.134111	-0.206204	-0.079201	-0.463093	0.0240347	0.364022	-0.0975435	-0.0650229	0.179667	0.230666	0.29412	-0.407816	0.914955	0.478863	0.307635	1.87874	1.19462	-2.11296	0.309018	0.405012	0.556531	0.689466	-0.290328	0.19778	-1.76493	-0.492912	-0.527415	0.549085	0.275541	0.0133259	0.376149	-1.21143	0.247664	-0.198283	0.215786
BWI76_RS00800	BWI76_RS00800	LysR family transcriptional regulator	0.649941	-0.509878	-0.994538	-0.61655	-0.0227696	0.434234	-0.0869627	0.0491157	0.0168355	-0.200321	-0.147961	0.195113	-0.122668	0.205367	-0.154045	0.16194	0.0976824	-0.247602	-0.0419116	0.0619266	-0.0196334	-0.339158	0.128096	0.19489	0.726137	0.325488	0.308518	0.0203882	0.754556	0.256387	0.324555	0.0463514	0.0556171	0.205889	0.0692234	0.16159	-1.43046	1.0944	0.0512477	0.032151	0.0900575	0.270005	-0.156608	0.0841405	-0.189421	0.0154308	0.0534428
BWI76_RS00805	BWI76_RS00805	5,10-methylenetetrahydrofolate reductase	0.329906	0.228071	-1.61711	0.0327927	-0.00435488	0.0262674	-0.211573	0.388644	-0.240481	-0.142734	0.122985	-0.0538521	0.148258	0.192848	-0.402315	-0.533778	0.0747706	0.29588	0.00364307	0.0637542	-0.0868381	-0.0256485	0.0708237	-0.0560658	0.282625	0.147332	0.561976	1.18597	-0.736102	0.246498	-0.0754332	-0.127884	-0.560102	-0.144277	0.248381	0.184675	-0.310714	-0.654172	0.13636	-0.221964	-0.171863	-0.258239	0.00557843	-0.298063	0.117641	0.0500695	-0.204754
BWI76_RS00810	BWI76_RS00810	DeoR family transcriptional regulator	0.993121	-2.21921	-0.146476	-0.304271	0.347236	-0.150128	0.0798052	-0.0379292	-0.101069	-0.202947	0.00103218	0.00452088	0.194884	-0.086631	-0.130001	-0.141463	0.213665	-0.0464857	-0.0101492	0.0181004	-0.0199389	-0.0735851	0.0774145	-0.0329959	0.0231005	0.129892	1.03314	0.297866	-0.216861	-0.917722	0.0491454	-0.0313017	0.0253065	-0.413796	-0.185489	-0.0255446	-0.415309	-0.109627	-0.355171	-0.529151	0.0316226	-0.0254577	-0.137919	0.163386	0.0656623	-0.00110877	0.0791285
BWI76_RS00815	BWI76_RS00815	glycerol dehydrogenase	0.597128	-0.313604	-1.3599	0.126537	0.0345993	-0.0676904	0.485821	-0.352005	-0.175973	0.0421383	0.042742	-0.0435842	0.193539	-0.0264281	-0.172724	0.0239441	0.0429579	-0.0775845	-0.0115334	0.0678833	-0.0933413	-0.199114	0.258739	-0.0745383	0.116658	-0.103192	0.330808	0.216474	0.704736	0.436558	0.377064	-0.111751	0.199207	0.475672	-0.0642631	0.0456717	0.0301854	-0.0847979	-0.314206	0.0362519	0.140614	-0.333923	-0.292874	-0.233357	-0.0023642	-0.194157	-0.0279985
BWI76_RS00820	BWI76_RS00820	fructose-6-phosphate aldolase	-0.413397	-0.899017	0.25228	-0.318755	0.0317979	0.149978	0.311954	-0.474019	0.033905	-0.0508291	-0.0681569	0.0506154	0.02735	-0.204992	0.127584	0.0648011	-0.0943518	0.0503039	-0.183145	0.335931	-0.191933	0.0715823	0.128936	-0.198803	-0.208462	0.251636	0.251003	0.029765	-0.910654	-1.43796	0.24835	0.176823	-0.0130659	-0.420278	-0.00502738	0.230894	-0.77431	-0.298667	0.0853546	-0.217349	-0.0781091	0.290719	0.0485871	-0.157941	0.200719	-0.104545	0.168567
BWI76_RS00825	BWI76_RS00825	AraC family transcriptional regulator	0.516002	-0.302631	-0.9797	-0.464486	-0.105368	0.337192	0.0894084	0.148008	-0.253205	0.0172222	-0.139412	0.0890678	0.0328512	-0.193731	0.0992299	0.158383	0.0630896	-0.148858	0.000971162	0.0111725	-0.0226709	-0.105778	-0.0201348	0.155709	0.180502	-0.248386	0.202736	-0.470286	0.020119	-0.702561	-0.17687	-0.288998	0.075482	-0.11872	0.0753963	-0.156432	-0.203613	-0.317906	0.0645978	-0.0383014	0.0696655	-0.171118	0.310466	0.0212707	-0.162271	-0.141126	-0.0218473
BWI76_RS00830	BWI76_RS00830	metal-binding protein ZinT	-0.0275189	0.245739	-0.316276	0.124742	-0.360874	-0.0517252	-0.159071	0.136165	0.00910111	0.113592	-0.270278	0.167825	-0.134066	0.164322	-0.0382817	0.123609	0.0685747	-0.147428	-0.0334117	0.110661	-0.0316424	0.23901	0.0415356	-0.292003	-0.433434	-0.018301	0.0398032	0.121332	0.964521	-0.930647	0.373528	-0.0455011	-0.273789	-0.372486	-0.0269182	-0.0234293	0.0475291	0.451702	0.399336	-0.539529	-0.0721063	0.17141	-0.208906	-0.214816	-0.0396581	0.168499	0.0617805
BWI76_RS00835	BWI76_RS00835	phosphoenolpyruvate carboxylase	0.185543	-0.135993	0.00407275	0.159299	-0.0749315	-0.105347	0.10827	-0.00811065	-0.0855245	0.218484	-0.168374	0.0433202	-0.0595196	-0.0371196	0.0625048	-0.03035	-0.0102022	0.0453727	0.0745149	-0.144017	0.0594405	-0.05753	-0.0557327	0.125526	0.0693602	0.112844	0.349744	0.149887	0.642997	0.899485	-0.0752358	-0.00253606	0.107702	-0.101751	0.023926	0.13	-0.0993582	0.138737	0.141713	-0.0664843	0.162974	0.0700995	-0.0491678	0.114842	0.336752	0.106227	0.0190291
BWI76_RS00840	BWI76_RS00840	acetylornithine deacetylase	-0.67583	0.221111	0.16479	0.0256747	-0.123872	0.0028818	0.184691	-0.234067	-0.0359393	-0.210632	0.150124	-0.0802079	0.0700875	-0.055925	-0.0669971	0.173969	0.000916044	-0.152146	-0.0236084	-0.0483802	0.0706076	0.028853	-0.0731337	0.0634442	-0.100209	0.0272116	0.657177	0.492649	0.118855	0.155923	0.226583	0.152215	-0.224944	-0.220348	-0.140593	-0.137406	-0.438679	-0.735739	-0.344367	0.00986251	0.00984595	-0.0131756	-0.101405	0.161456	0.0862901	-0.0212779	0.284405
BWI76_RS00845	BWI76_RS00845	N-acetyl-gamma-glutamyl-phosphate reductase	0.347055	-0.0103654	-0.664692	-0.729024	0.348382	0.230497	-0.0290312	0.132718	-0.132379	0.179254	-0.0217351	-0.0600539	-0.223478	0.100991	0.105976	0.0391969	0.0202419	-0.00520136	-0.0215965	-0.0676641	0.0809186	-0.174684	0.184531	-0.00112045	-0.0129714	0.402768	0.506632	0.397145	0.388689	-0.169763	0.277004	0.282691	0.177808	-0.300755	-0.0999397	0.279205	0.276119	0.127702	-0.108853	0.184624	-0.174804	-0.234442	0.284715	-0.109991	0.151577	0.119374	0.135101
BWI76_RS00850	BWI76_RS00850	acetylglutamate kinase	1.38807	-0.757111	-2.08659	-0.148815	-0.0958174	0.0942862	0.111213	-0.0638887	-0.1039	-0.158223	0.0271967	0.0288576	0.080806	-0.0735892	-0.0564594	0.216685	-0.00358677	-0.184759	0.0114446	0.014968	-0.0534653	0.0304824	0.0969064	-0.141154	0.190763	0.161253	0.644151	0.0172437	-0.934984	-0.263273	-0.263418	-0.254579	-0.10804	-0.543971	-0.110758	-0.300976	0.30128	-0.221014	-0.210003	-0.100157	-0.0286235	-0.103754	0.0854251	0.309087	0.0596235	0.00430206	-0.0295344
BWI76_RS00855	BWI76_RS00855	argininosuccinate lyase	0.227341	-0.13197	-0.689843	0.115929	-0.0363347	0.0127699	-0.305394	0.140612	0.0975336	0.0105374	0.0354679	-0.0480903	0.132005	-0.120677	-0.0815262	-0.019452	0.0550754	-0.0323246	0.00817744	0.0538588	-0.0874014	-0.1595	0.0731201	0.0763936	0.219231	-0.115057	-0.154084	-0.12235	-0.0904359	0.0627704	0.112545	-0.0166614	-0.0895802	-0.510823	-0.0513426	-0.149292	-0.140045	-0.223404	0.183331	0.0550997	0.022907	0.256695	-0.137239	0.301765	0.143446	-0.0285213	0.232775
BWI76_RS00865	BWI76_RS00865	DNA-binding transcriptional regulator OxyR	-0.215184	0.612808	-1.39168	-1.02776	0.0502971	0.695633	-0.119687	0.0187095	0.050075	0.220295	-0.577867	0.400742	0.239531	0.0224651	-0.312566	-0.00271205	-0.0646274	0.0617873	-0.163231	-0.243494	0.408237	0.291932	0.011386	-0.290934	0.370775	0.492952	-0.581373	-0.749226	-5.93423	-5.96026	0.175651	0.148082	0.163472	0.370725	0.442309	0.56408	-5.25346	-5.64995	0.651167	1.06493	0.254024	0.0472864	0.332122	-0.110632	0.404519	-0.159412	-0.254621
BWI76_RS00875	BWI76_RS00875	DNA-binding transcriptional regulator FabR	2.36701	-2.89013	-2.96756	0.0516719	-0.354207	0.0959438	0.271707	0.10574	-0.425124	-0.363055	0.0620764	0.0675952	-0.459361	0.130362	0.260538	0.248845	0.0263055	-0.280367	0.0397192	0.142967	-0.173976	-0.0212285	0.136529	-0.180095	-1.14666	-0.248894	-0.0744043	-0.0453838	-1.05541	0.33992	-0.588473	-0.634281	-0.204687	-0.820601	-0.268425	0.0630456	-0.21938	-1.14034	-0.792167	-0.244806	-0.109974	-0.73753	-0.271989	-0.477479	-0.30343	-0.576065	0.0887328
BWI76_RS00880	BWI76_RS00880	membrane protein	-0.967869	0.764077	0.885541	0.426109	0.063297	-0.583224	0.0952874	0.00819504	-0.177345	0.166882	-0.397477	0.24831	-0.124589	0.0783935	0.0286869	0.148132	0.133707	-0.249361	0.0437163	-0.147171	0.101667	0.0457133	0.0487945	-0.0897337	0.160737	0.280085	-0.10297	-0.0175176	0.783839	0.267421	0.158111	-0.048204	0.395113	0.282161	0.021713	0.0684562	0.409651	-0.170784	-0.173111	-0.169026	0.0783275	0.288591	-0.23288	0.322434	0.00645253	0.0419167	0.0802797
BWI76_RS00885	BWI76_RS00885	tRNA (uridine(54)-C5)-methyltransferase TrmA	-0.260597	0.047682	1.43484	0.465114	-0.345569	-0.129091	-0.168143	-0.447606	0.543507	0.00081637	-0.734738	0.642627	-0.197597	0.425125	-0.194029	0.235463	0.110677	-0.300245	0.0903275	-0.335045	0.203732	0.0107117	-0.140659	0.150004	-0.593221	-0.0681621	0.221395	-0.0211862	-1.91838	0.950924	0.215942	0.296566	-0.202075	0.0242227	0.0866006	-0.111242	1.35711	0.775382	0.128234	0.147942	0.0272911	-0.0380794	-0.0953191	-0.236189	-0.0436492	-0.0108946	-0.0557351
BWI76_RS00890	BWI76_RS00890	vitamin B12/cobalamin outer membrane transporter	0.320508	0.105423	-0.680015	-0.0142863	0.0950533	-0.117471	-0.272986	-0.030274	0.216444	0.010072	-0.194924	0.228374	-0.0205388	0.0675246	-0.093413	0.0793407	0.197122	-0.232089	0.0598117	-0.0742384	-0.0132671	-0.0372773	0.0163714	0.0203463	-0.23736	-0.10129	-0.00378245	-0.182686	0.515229	0.334934	0.0058054	0.200902	0.151191	0.0862529	0.334566	0.217835	-0.146768	0.0975987	0.291262	0.194103	-0.0882041	0.00247906	0.162438	0.171956	0.0314568	0.0456465	0.0335431
BWI76_RS00940	BWI76_RS00940	transcriptional regulator HdfR	-1.20426	-0.207545	1.38223	-0.443588	0.245949	0.137168	-0.24885	0.00654387	0.229383	-0.0648665	0.0403049	0.0429412	-0.133391	-0.152782	0.286266	0.023468	-0.277782	0.213113	-0.0657349	0.0100694	0.0738977	0.250574	0.0285557	-0.295164	0.340021	0.146998	-0.142404	0.148562	-0.53187	-0.117277	0.0399406	0.372907	0.236782	0.0809156	0.113367	0.00524196	0.402255	-0.0696274	-0.200552	0.00945612	-0.0997593	-0.123545	0.0835734	-0.0398985	0.0487535	0.24328	-0.0712904
BWI76_RS00950	BWI76_RS00950	ATP-dependent protease	-0.450431	0.949532	-2.88565	0.0729294	-0.353671	0.434809	0.0964126	0.195202	-0.267073	-0.082587	0.148912	-0.0715065	0.304862	-0.0789652	-0.300498	-0.0371305	0.124616	-0.0502606	0.105597	0.143673	-0.302636	-0.00621868	-0.0179105	-0.00229688	0.205632	0.092809	-0.307059	0.35562	0.547238	-1.49051	0.0777703	0.215568	0.217275	-0.117392	0.203969	-0.251867	0.448737	0.204582	0.130347	-0.115467	-0.090135	0.0118645	0.376603	0.369203	0.174223	0.174534	0.313315
BWI76_RS00960	BWI76_RS00960	acetolactate synthase 2 catalytic subunit	0.316646	-0.00227827	-0.208401	0.0555396	-0.247213	0.158027	-0.277607	0.0141483	0.174274	0.15806	-0.214796	0.094774	-0.0316274	-0.0656001	0.0414431	0.0166875	-0.244318	0.202163	0.244866	-0.102081	-0.177512	-0.0363709	-0.0485725	0.0882538	-0.176322	-0.165944	0.712575	0.519371	-0.863565	-0.961979	0.00740841	-0.0520237	0.0431355	-0.190145	-0.423251	-0.0865111	-0.265254	-0.626041	-0.0706778	-0.129033	0.0525213	-0.186353	-0.025106	-0.0289927	0.205761	-0.00799257	0.181349
BWI76_RS00965	BWI76_RS00965	acetolactate synthase 2 small subunit	5.61696	-4.90946	-5.65031	-0.103655	0.0808783	-0.04341	0.396481	0.186605	-0.691755	0.0505635	0.17321	-0.1927	-0.554943	0.358352	0.0877989	0.368652	-0.803327	0.276629	0.704524	-0.393537	-0.427199	-0.0817135	0.533839	-0.52395	-0.152824	-0.23749	0.0562453	-0.0405433	-3.917	-3.92913	0.659516	1.18952	-0.364663	0.91531	-0.404218	0.256603	0.710511	-1.07071	0.290542	0.960691	0.0492761	-0.401764	0.134877	-0.218649	0.138148	0.365812	0.739453
BWI76_RS00970	BWI76_RS00970	branched chain amino acid aminotransferase	-0.219944	0.803249	-2.37734	0.771754	0.139119	-0.459079	0.00845651	-0.092254	0.0667432	-0.771796	0.446442	-0.174894	0.593254	-0.355889	-0.307621	-0.103264	-0.345983	0.42462	0.0273668	-0.109942	0.0930427	0.123596	-0.125711	-0.00680886	-0.00422794	-0.443206	-0.154076	0.295022	-0.620058	-0.442769	0.221075	-0.0901388	-0.0305354	-0.224933	0.0643558	-0.478955	-0.602851	-0.675177	-0.128252	-0.749167	0.172127	0.38848	-0.0364857	0.000841776	0.00419355	-0.0281659	0.213834
BWI76_RS00975	BWI76_RS00975	dihydroxy-acid dehydratase	0.206817	-0.381139	-0.259018	-0.370188	0.356509	0.0663241	-0.21046	0.220937	-0.0646199	0.192729	-0.134388	-0.00964796	0.144089	-0.131377	0.00890837	0.0934643	-0.0427259	-0.0461687	0.0308448	0.0112087	-0.0363003	-0.0427807	0.144664	-0.099435	-0.133245	-0.418943	-0.120308	-0.232727	0.318824	0.497545	-0.0305101	0.0327081	0.000256017	-0.0826206	0.0464474	0.121455	-0.341087	0.223165	0.0604979	0.210602	-0.0277656	-0.00536147	0.120544	0.232204	0.113904	0.120238	0.169696
BWI76_RS00980	BWI76_RS00980	PLP-dependent threonine dehydratase	-0.0482557	-0.00124441	-0.334829	0.129902	0.065943	-0.202677	0.017812	-0.0851283	0.0714081	0.113076	0.019133	-0.0550748	0.0425448	0.000934094	-0.088247	0.0331389	-0.114931	0.0738947	-0.029355	0.108493	-0.121272	-0.0750312	0.124409	-0.0582431	0.0113472	-0.29312	0.00212332	0.045109	0.307183	0.437303	0.267158	0.359809	0.151689	-0.00387514	-0.104847	0.152135	0.451439	0.291679	0.132082	0.160483	-0.1594	0.0966907	-0.0295865	0.173606	-0.00571592	-0.144752	0.129496
BWI76_RS00985	BWI76_RS00985	transcriptional regulator IlvY	0.698905	-0.712736	-0.182635	-0.0896387	0.0538273	0.284479	0.0402434	0.234625	-0.383917	0.0919094	0.0637609	-0.0863181	0.147358	-0.168542	-0.0361535	-0.385058	0.416964	-0.0507906	0.16795	-0.204446	0.00933639	-0.170587	0.157673	-0.0102805	0.433984	-0.217883	0.101179	0.08727	0.877486	-0.861672	0.395669	0.288977	0.162141	0.0338594	-0.0475985	0.331739	-0.17905	0.249344	-0.123416	0.0885599	0.0253938	0.0758193	0.148872	-0.0402786	-0.239451	0.144173	0.286113
BWI76_RS00990	BWI76_RS00990	ketol-acid reductoisomerase	0.168085	-0.0391198	-0.47753	-0.754457	0.128369	0.404232	0.188404	-0.073025	-0.169138	-0.0357995	-0.209664	0.178718	-0.293566	-0.0805025	0.299121	-0.00023179	0.323766	-0.29612	-0.0759308	0.179074	-0.157011	-0.16767	0.264787	-0.123066	0.150382	0.324544	0.284435	0.0932831	1.02413	-0.325322	0.432828	0.423367	0.172298	0.119745	-0.0806763	-0.07134	0.621114	0.295	0.319629	0.26853	0.12676	0.174497	-0.252923	0.222833	0.296332	0.0227645	0.192537
BWI76_RS00995	BWI76_RS00995	peptidyl-prolyl cis-trans isomerase	0.902508	-1.31589	2.00741	-0.841871	0.188044	0.431713	-0.187177	0.162512	-0.122286	0.54856	0.298816	-0.510392	-0.131302	0.373763	-0.421374	-0.307201	-0.111412	0.209148	-0.0824791	-0.164831	0.219075	-0.350763	-0.062007	0.326775	0.0748267	-0.380928	-0.00850879	-0.743884	0.314034	-0.351762	-0.138087	0.363154	0.277812	0.319456	0.141398	-0.0199136	0.853218	0.479527	-0.602468	0.221333	-0.00365876	-0.610481	0.0710849	-0.660369	-0.6722	-0.283709	0.0526754
BWI76_RS01000	BWI76_RS01000	peptidyl-prolyl cis-trans isomerase	0.899207	-5.71127	0.954254	0.316616	-0.289382	-0.144129	0.0686035	-0.10133	0.0617514	-0.370743	0.161016	0.101632	-0.11137	0.0134917	-0.0178125	0.0758208	-0.411089	0.224663	-0.271822	0.166384	0.0870774	0.175358	-0.228175	0.0624807	0.31444	0.477168	0.0997446	-0.67766	0.925732	1.47378	0.998948	-0.41033	-0.00146965	0.0193976	0.0953107	0.0970517	0.997538	-0.829048	-0.195737	-0.217749	0.052213	0.326742	-0.496553	-0.294068	-0.272015	-0.262253	0.180562
BWI76_RS01005	BWI76_RS01005	CarD family transcriptional regulator	-0.266204	0.548776	0.727481	-0.178676	0.354341	-0.10564	0.410046	-0.162634	-0.120365	0.27228	0.142365	-0.377287	-0.104975	-0.0197487	0.0785701	0.334915	-0.0628404	-0.2005	-0.155879	0.125305	0.0664465	-0.0791074	0.0087479	0.122716	0.093739	-0.262171	-0.237067	0.472147	0.581146	1.77777	0.311668	-0.0732423	-0.185868	0.0825417	-0.183447	-0.0442199	-1.18826	-0.574422	-0.0938446	0.202067	0.253071	0.26421	0.456773	-0.00432686	0.325876	0.148739	0.00439833
BWI76_RS01010	BWI76_RS01010	uridine phosphorylase	-0.455452	0.296294	-0.30942	-0.0329042	0.266443	-0.330307	-0.282833	0.158075	0.031388	0.0808107	-0.204525	0.209262	-0.188292	-0.00554278	0.135506	-0.0577318	-0.0919513	0.0937075	-0.0281473	0.0684909	-0.0458746	0.0805192	0.0264	-0.125115	0.0882527	0.206102	-0.429435	-0.42422	-0.372595	0.254934	0.123621	0.208079	0.612599	0.256662	0.556076	0.0604619	1.67475	1.04786	0.136215	-0.0374503	0.000290534	-0.134949	0.132713	0.207358	0.0357798	0.195625	0.216012
BWI76_RS01015	BWI76_RS01015	nicotinamide riboside transporter PnuC	0.158523	-0.187724	-0.428378	0.245619	0.614262	-1.18395	-0.0342321	0.17254	-0.222167	-0.0454201	-0.2364	0.18141	-0.352876	0.242582	0.0419949	-0.314581	-0.0189729	0.251958	-0.00232396	-0.106028	0.0917914	-0.253884	0.292769	-0.0693613	0.161566	-0.169622	0.530461	0.609856	0.312836	0.14096	-0.21738	0.20293	0.250407	-0.0550878	-0.270019	-0.085807	0.24812	-0.727921	0.449126	-0.0249131	-0.12071	0.10002	0.168288	0.186113	-0.113815	-0.0761517	-0.309625
BWI76_RS01025	BWI76_RS01025	hypothetical protein	-0.105524	0.320371	0.913015	-0.104861	0.0756371	-0.00481974	-0.135578	-0.0816019	0.210882	-0.494233	0.171027	0.0510709	0.239448	-0.0584527	-0.243628	0.202253	-0.0674442	-0.0565564	-0.0717026	0.0302612	0.0486102	0.0575568	-0.026228	-0.0496189	0.139461	0.544041	0.340902	-0.0461863	-0.124585	0.746018	0.0732707	0.168038	-0.162597	-0.101914	-0.122463	-0.197663	-0.314763	-0.00171579	0.0731427	0.0390464	-0.0418998	-0.243807	-0.299784	-0.410263	0.0728729	-0.177525	0.214074
BWI76_RS01030	BWI76_RS01030	cytosine/purine, uracil, thiamine, allantoin permease family protein	0.595037	-1.80989	0.357526	-0.218057	0.000290408	0.110665	0.0134795	-0.044813	-0.022817	-0.315548	0.0554861	0.064966	0.121733	-0.153778	-0.0429351	-0.0195415	-0.044437	0.0822154	0.0315595	0.173452	-0.22692	-0.205077	0.0111551	0.265223	0.335772	0.193282	0.0750939	0.656878	0.033965	0.659819	-0.446874	0.342381	-0.141883	-0.415732	-0.216169	-0.171128	0.643695	-0.138569	-0.336982	-0.31082	-0.202835	0.0748908	0.341404	-0.0545504	0.320835	0.190498	0.0833886
BWI76_RS01035	BWI76_RS01035	ADP-ribosylation/crystallin J1	0.341091	-1.10265	0.125101	0.0127785	0.048868	-0.184623	0.494754	-0.182275	-0.394179	0.0264763	-0.44759	0.429778	0.0973199	-0.174441	0.0305093	-0.0782093	0.215142	-0.162811	-0.0834821	0.00505061	0.0473078	-0.0107238	0.0332082	-0.0193565	0.234992	-0.00585861	0.82425	-0.100357	-0.173855	0.177456	0.256513	0.254055	0.173079	0.107821	0.0430449	0.245881	-0.932797	0.383785	-0.023848	0.270843	0.0159122	0.0377196	-0.0262299	-0.065656	0.275558	0.0611319	0.085739
BWI76_RS01040	BWI76_RS01040	transcriptional regulator	0.00493505	0.307868	-0.483137	0.0975398	-0.331284	0.115965	-0.125401	0.0108414	0.0407825	0.0303942	-0.0639113	0.0253639	0.111676	-0.115323	0.015311	-0.057364	-0.0206347	0.103157	0.0572149	-0.0905385	0.0331482	-0.0756984	0.162559	-0.094756	0.0649798	-0.0631507	0.269382	0.157765	-0.204551	0.209216	0.056318	0.124208	0.0942942	0.336549	0.401449	0.167947	0.329542	0.201713	-0.161156	0.282081	0.000163595	-0.0521103	-0.0702928	-0.193872	-0.131766	-0.108094	0.0399466
BWI76_RS01045	BWI76_RS01045	transporter	0.301244	-0.0379274	-0.379572	-0.0593176	0.000867144	0.0192478	-0.0685565	-0.0230857	0.0516424	-0.0970826	0.056797	-0.00157119	0.0469819	-0.105743	0.0551072	-0.126728	-0.10021	0.140556	0.0253987	-0.0635747	0.00335093	0.106228	0.0103225	-0.127428	-0.150133	-0.0297196	-0.0780168	-0.0886785	0.0317418	0.725635	0.140618	0.058558	0.190796	0.233762	0.19536	0.0727368	0.178425	0.108164	-0.141262	-0.0988957	-0.102582	-0.0743702	-0.0914266	0.0312133	-0.0121384	-0.0398482	0.0709972
BWI76_RS01050	BWI76_RS01050	o-pyrocatechuate decarboxylase	-0.0228524	-0.074242	0.254341	0.108462	-0.0401693	-0.0632501	-0.0495981	0.0425246	-0.00729876	0.0689014	-0.0137059	-0.01822	-0.0247681	0.0337485	-0.0163702	0.0904977	-0.0226006	-0.0386754	0.0604092	-0.0564753	0.00445768	0.0520854	-0.0227111	-0.0226441	-0.0927387	-0.0069358	0.0210454	-0.0269093	0.136294	0.117565	0.129694	0.0992808	0.0277989	0.0584628	0.0657536	0.0405774	0.226407	-0.00966915	-0.103389	-0.0914703	-0.00674586	-0.00575707	0.0148302	0.163204	-0.0373991	0.0179646	0.0696466
BWI76_RS01055	BWI76_RS01055	LysR family transcriptional regulator	0.114522	-0.0301618	-0.171105	0.029154	-0.0912107	0.0105117	-0.0398823	0.106486	-0.114818	-0.00975006	-0.117745	0.0526714	-0.162262	0.0945941	0.0425088	0.0871903	0.0959276	-0.125087	-0.0218327	-0.0773899	0.112572	0.119021	-0.0102706	-0.069187	0.0525993	0.189207	-0.0430856	0.0203655	0.195737	-0.509038	0.0844054	0.160301	-0.0180017	-0.0661247	-0.115657	0.129217	0.5889	0.410376	0.0744172	-0.00270673	-0.0579612	-0.0689679	-0.141783	0.123131	0.0725077	-0.0407314	0.0716341
BWI76_RS01060	BWI76_RS01060	guanosine-5'-triphosphate,3'-diphosphate pyrophosphatase	-0.578247	0.218623	-0.0284884	0.00738364	-0.0385148	-0.192831	-0.148297	0.180765	-0.165509	-0.282117	-0.0258355	0.0996848	-0.179547	0.100819	0.0566336	0.20171	-0.0309196	-0.120642	-0.134112	0.0829283	0.0840856	-0.103346	0.173223	-0.0495312	-0.25141	-0.261524	-0.564549	-0.297937	-0.855627	-0.422898	-0.109137	-0.0126542	0.00591548	0.0934833	0.263285	0.351883	-0.155627	-0.0369231	0.166439	0.30865	-0.0815392	0.146607	-0.0408174	0.171931	-0.0805638	-0.018139	0.0473678
BWI76_RS01065	BWI76_RS01065	ATP-dependent RNA helicase RhlB	0.175336	0.048377	-0.793896	0.27682	-0.0172775	-0.0827197	0.290504	-0.214976	-0.0121719	0.935976	-0.564996	0.00239886	0.390042	-0.361001	-0.0118231	-0.299759	0.277159	0.000182762	0.521986	-0.535129	-0.0466483	-0.00165667	0.212348	-0.195954	-0.133245	-0.110126	0.807995	0.470689	0.694187	-0.369675	0.0160266	-0.152604	0.279912	0.542784	0.117723	0.268766	-1.05168	-0.976048	0.510049	0.137226	-0.284403	0.134678	0.067092	0.089186	0.0306787	-0.334943	-0.195159
BWI76_RS01070	BWI76_RS01070	thiol reductase thioredoxin	-0.235063	0.732585	-0.854712	-0.267539	-0.201329	0.315878	-0.138644	0.260725	-0.14004	-0.555898	0.0569776	0.167126	0.202601	-0.161872	-0.0680114	-0.152744	0.051579	0.121438	-0.248199	0.223441	0.0293328	0.152256	-0.0606961	-0.0484412	0.631288	0.460093	0.290958	0.337672	-0.262382	0.0734976	0.352181	-0.0698672	-0.355512	-0.256323	-0.309588	-0.399779	-1.19799	-0.989522	-0.0529503	-0.280571	-0.270599	0.198103	0.0470971	0.209027	-0.15453	0.0537897	-0.00761439
BWI76_RS01080	BWI76_RS01080	undecaprenyl-phosphate alpha-N-acetylglucosaminyl 1-phosphate transferase	-0.89646	0.507196	-0.138295	-0.223923	0.141224	0.184085	0.280374	-0.28172	-0.00749574	0.149836	-0.51975	0.390592	-0.314211	0.0499276	0.284255	-0.310252	0.113203	0.156024	-0.135924	-0.101631	0.217217	-0.00904084	0.173882	-0.154451	0.175958	0.124056	-0.351737	-0.801244	-1.20313	-0.945203	0.192677	-0.231167	0.185833	-0.0922395	-0.127154	-0.234677	-0.0985493	-0.251573	-0.171895	0.0113388	0.0470575	-0.158166	-0.0944934	-0.165737	0.0676153	-0.00343516	0.000111865
BWI76_RS01085	BWI76_RS01085	polysaccharide chain length modulation protein	-0.339544	-0.330768	0.503208	-0.112904	0.173337	-0.233236	-0.0854947	0.126771	-0.0637564	-0.0474628	0.00586665	-0.00340932	-0.200014	0.244052	-0.114275	0.0433927	0.140047	-0.171863	-0.128575	-0.127346	0.263826	0.0388143	-0.102621	0.0707087	0.0152473	-0.12014	0.00559337	0.159341	0.612285	-0.212456	-0.217071	0.2104	-0.0287536	-0.382082	-0.013077	-0.341026	-0.396194	0.211497	-0.230444	-0.370117	0.101885	-0.102729	0.202281	-0.294858	0.106401	-0.022511	-0.0520919
BWI76_RS01090	BWI76_RS01090	UDP-N-acetylglucosamine 2-epimerase (non-hydrolyzing)	-0.62485	0.384416	0.0984464	0.11602	0.0587887	-0.0591015	0.000789273	-0.634119	0.539568	0.0543579	-0.190816	0.151866	-0.31998	0.353354	-0.0690537	-0.284544	0.156056	0.131711	0.173842	-0.110681	-0.149772	-0.267523	0.246345	-0.000223129	-0.520656	0.83	-0.0224447	-0.294435	-3.74074	-0.618572	-0.381358	0.210258	-0.114862	-0.0599869	0.409793	-0.0503015	0.127852	0.949381	0.125335	0.262222	-0.400183	-0.318136	-0.277107	0.0214494	0.136321	0.0389216	0.00726574
BWI76_RS01095	BWI76_RS01095	UDP-N-acetyl-D-mannosamine dehydrogenase	-0.809281	1.75159	-5.56686	0.442285	-1.08316	0.365115	0.601569	-0.420931	-0.234033	0.141127	-0.445338	0.324212	0.352967	-0.0640011	-0.30519	-0.136053	-0.0233506	0.146034	-0.23012	0.337208	-0.0404773	-0.0205503	-0.13126	0.168051	0.164601	0.0881825	-0.527183	0.317687	0.603569	-5.41748	-0.977412	0.529106	-0.410426	0.376924	0.422948	-0.0845501	-1.78155	-0.151691	0.56838	-0.392293	-0.678827	0.370592	-0.378099	0.491994	-0.271254	0.570014	0.287417
BWI76_RS01100	BWI76_RS01100	dTDP-glucose 4,6-dehydratase	-2.35309	-0.813395	2.06649	0.57419	-0.35763	-0.0932797	0.48168	-0.416799	0.0150718	0.18082	0.328657	-0.295182	0.119574	0.147986	-0.115599	-0.145873	0.0584354	0.141043	-0.130126	0.0821914	0.0391677	-0.00185097	-0.14794	0.175552	-0.303487	-0.372612	0.12849	0.0101354	-0.418952	0.647448	-0.0175203	0.190951	-0.00448689	0.664978	0.145506	0.211528	0.728362	-0.167765	-0.223749	0.101156	0.0100984	-0.221485	-0.54095	-0.195367	-0.266164	-0.139335	-0.102771
BWI76_RS01105	BWI76_RS01105	glucose-1-phosphate thymidylyltransferase	-0.787378	0.998953	-4.01651	-0.645617	0.294666	0.194072	-0.204921	-0.0321374	0.167764	-0.221761	-0.122952	0.171448	-0.109444	0.191573	-0.12748	-0.10914	0.0842869	-0.0254421	0.155103	-0.131956	-0.0678107	0.273865	-0.564691	0.226779	-0.178907	-0.100633	-0.0145947	-0.408522	-0.670798	0.100621	-0.483017	-0.375625	-0.0955184	0.0326085	-0.343814	0.0088895	-0.655508	1.24389	-0.634978	-0.322957	-0.234527	-0.161409	-0.427744	-0.18171	-0.0878744	-0.214342	-0.107726
BWI76_RS01110	BWI76_RS01110	TDP-fucosamine acetyltransferase	0.401382	0.321261	-6.19719	0.258154	-0.586875	0.346089	0.128066	0.252832	-0.321336	0.461855	-0.290593	-0.135291	-0.0667567	-0.215521	0.357811	-0.833677	0.56557	0.129981	0.0857372	-0.0345826	0.0125799	-0.181666	-0.195961	0.599844	-0.729753	-0.711716	-0.0839348	-1.29716	-1.41116	-3.17046	-0.0749371	-0.333062	0.614556	0.344865	0.620545	-0.264594	0.864206	-1.55557	0.0899429	-0.54569	-0.00592863	0.11165	0.524095	0.18276	-0.734529	-0.477604	-0.384165
BWI76_RS01115	BWI76_RS01115	dTDP-4-amino-4,6-dideoxygalactose transaminase	-1.43846	2.3481	-1.25784	-1.49485	0.707991	0.441741	0.357296	-0.57292	0.0308568	0.0866443	0.335477	-0.263214	-0.175719	0.0866733	0.0735463	-0.0178613	-1.14409	0.753926	0.0777025	0.00428884	-0.100778	0.113429	0.156164	-0.315675	0.182958	-0.335006	1.2953	-0.266146	0.13682	-1.54267	-2.83446	-0.0208853	-0.279504	0.162565	-1.55441	0.307384	-5.78642	-2.22892	-0.89659	-0.119803	-0.916935	-0.412812	-2.04804	-0.840113	-0.343921	-0.164234	-0.378785
BWI76_RS01120	BWI76_RS01120	O-antigen translocase	0.936093	-0.633377	-1.58792	-0.257941	-0.131365	0.356404	0.139263	0.0811519	-0.121407	0.194556	0.0133233	-0.0999801	-0.0456106	-0.0324342	0.0697427	0.220652	-0.230602	0.0107053	-0.0169601	0.0852877	-0.107164	0.0382757	0.0426226	-0.0756689	-0.0314835	-0.0806645	-0.454569	-0.471175	-0.224731	-0.350871	-0.194232	-0.203058	-0.154419	-0.598105	-0.267662	-0.290119	0.686009	-0.144839	-0.351417	-0.348292	-0.162407	-0.311368	0.223941	0.00689039	-0.174257	-0.295325	0.180685
BWI76_RS01125	BWI76_RS01125	4-alpha-L-fucosyltransferase	-0.723757	-0.30757	0.810012	0.283584	-0.370336	0.265503	0.0926603	0.143257	-0.212725	-0.142485	0.146763	-0.0989238	-0.115419	0.213574	-0.0667105	0.44697	-0.121544	-0.277221	-0.367169	0.175047	0.147364	0.00171564	-0.258509	0.227531	-0.364734	-0.476332	-0.478134	-0.00510228	0.265889	-0.0702657	-0.249644	-0.514475	-0.269536	-0.485244	-0.0485808	-0.406443	-0.669134	-0.634923	-0.44522	-0.269924	-0.00636751	0.176935	-0.112807	-0.557858	-0.169718	-0.866812	-0.286053
BWI76_RS01135	BWI76_RS01135	lipopolysaccharide N-acetylmannosaminouronosyltransferase	0.19536	0.367344	-2.68141	-0.3913	0.379529	-0.157351	0.239631	-0.391309	0.0449845	-0.327747	-0.24257	0.367767	0.35762	-0.297008	-0.0425322	0.583747	-0.02821	-0.496723	-0.0132814	0.099834	-0.0793895	-0.0678873	0.250978	-0.161394	-0.297572	0.0326499	-0.772956	-0.436671	-0.575776	0.0408896	-0.267686	-0.143344	0.0838845	0.155774	-0.111415	0.308724	-2.28624	-0.361314	-0.441061	-0.380448	-0.286804	-0.2852	-0.566133	-0.683296	-0.290749	-0.234262	-0.342951
BWI76_RS01140	BWI76_RS01140	amino acid permease	-0.047943	-0.749689	0.405725	-0.0376639	-0.339319	0.177283	-0.0259556	0.287269	-0.259837	-0.165334	-0.0620499	0.16215	-0.193975	-0.0103236	0.165792	-0.058232	-0.195073	0.173934	-0.104784	-0.077536	0.111919	-0.130829	0.128808	-0.0266082	0.0548965	-0.0112421	0.732604	0.456359	0.241386	0.000873589	0.0314387	-0.0194569	0.271858	0.322602	0.0110728	0.249447	0.188202	-0.0968172	-0.0658047	0.0840169	-0.228874	0.0170489	0.12757	0.070527	-0.19005	0.0338665	0.121367
BWI76_RS01165	BWI76_RS01165	protoheme IX biogenesis protein HemY	0.381448	-0.640663	0.527596	-0.737957	-0.013678	0.616273	0.0664778	0.390134	-0.519733	-0.168314	-0.0217351	0.0915343	0.10827	0.0289915	-0.153848	0.0903694	0.0411195	-0.101386	-0.292656	0.0203676	0.224376	0.0240347	0.186969	-0.186745	0.142275	0.131489	0.366286	0.186436	0.333709	-2.07964	-0.223542	-0.0304907	-0.0287233	0.433689	-0.190362	-0.253453	-1.19187	-0.46054	-0.666872	-0.241997	-0.110249	-0.138142	-0.0751593	-0.554964	-0.157463	-0.0939476	0.011373
BWI76_RS01170	BWI76_RS01170	uroporphyrinogen-III C-methyltransferase	0.761762	-0.378903	-0.437299	-0.278898	-0.0498207	0.27405	-0.296035	0.313483	-0.124953	0.48859	-0.0972885	-0.157309	-0.0659736	-0.0119424	0.0899232	-0.0393409	0.22262	-0.113544	0.156287	-0.188916	0.074244	0.159048	0.0140283	-0.151313	0.0333964	0.21565	-1.45248	-0.943216	0.0624833	-2.83123	-0.163738	-0.211119	0.395089	0.334571	-0.290505	0.125458	0.16196	-0.587461	-0.533051	0.489131	0.477725	-0.280174	0.467397	0.00661305	-0.0854987	0.0403621	0.187442
BWI76_RS01185	BWI76_RS01185	adenylate cyclase	-0.163985	-1.75722	0.884855	0.304915	0.825263	-1.44511	0.0675356	-0.0289613	0.0300161	0.246703	-1.34	0.415077	0.236722	0.0246823	-0.512676	-0.821158	1.07934	-0.703318	-0.0520155	-0.476297	0.48876	0.106143	-0.428198	0.0113346	-0.373009	-0.413237	-0.860037	-0.493686	-0.180825	-2.14079	-0.120914	0.0313226	-2.36757	-1.50524	-1.85538	-0.550729	-1.54831	-1.91612	-0.267545	-0.647665	-0.355806	-1.16063	-0.713032	-0.174041	-0.480679	0.117777	-2.01084
BWI76_RS01190	BWI76_RS01190	iron donor protein CyaY	1.0996	-3.71608	0.767313	0.039015	0.210957	-0.367865	0.309221	-0.861791	0.300072	-0.169246	0.261985	-0.197551	0.0107747	-0.0455384	0.0180236	0.328176	-0.387989	0.0313693	-0.0894079	0.288928	-0.283169	-0.36683	-0.100223	0.405138	0.150459	-0.730916	0.852694	0.0241702	2.344	0.432334	0.61031	-0.4054	-0.625639	-0.0701491	-0.571376	-0.257131	-1.12044	-0.833134	-0.262201	-0.627525	-1.00603	-0.685434	-0.263794	-0.015436	-0.205156	0.434322	-0.455575
BWI76_RS01195	BWI76_RS01195	membrane protein	-1.61909	2.47225	-4.03707	1.05183	-0.157371	-1.49849	0.173655	-0.796542	0.491065	-1.08675	-0.220079	0.576675	0.554913	-0.10321	-0.448659	0.627879	0.00552479	-0.568372	-0.137418	0.350071	-0.2287	0.213446	0.0779882	-0.340678	-0.422278	-0.201358	-0.272939	-0.0449701	-3.89062	-0.204874	-1.19942	-0.192079	0.124558	-0.521306	-0.0189635	0.397563	-0.537055	0.159695	-0.242244	-0.212262	-0.689496	-0.131965	0.103698	-0.402864	0.0773541	0.395385	0.188579
BWI76_RS01200	BWI76_RS01200	diaminopimelate epimerase	2.81748	-2.69058	-1.98754	-1.88351	2.59309	-1.67151	-0.409632	-0.289183	0.593262	-0.747724	0.0190075	-0.0904448	-1.36165	0.00581198	1.07763	0.0718079	-0.371915	0.20458	0.0566879	0.476693	-0.434705	0.563333	-1.80867	0.901095	0.682272	0.0875211	-0.0456641	-1.26993	-1.06201	-1.10945	0.570867	1.62073	-0.859129	0.989323	1.15912	0.304074	-1.22243	-1.61209	0.8867	-0.493956	-1.0258	-1.92054	-0.836671	-0.716281	-3.66443	-1.73858	-0.973655
BWI76_RS01205	BWI76_RS01205	DUF484 family protein	3.83766	-7.30443	-1.83616	-0.407357	-0.115265	0.387684	0.313357	-0.375415	-0.0228884	0.997824	0.358371	-0.917664	0.458131	-0.101881	-0.413174	-0.508195	0.0241966	0.363615	0.207033	0.00523389	-0.255291	-0.48637	0.212983	0.246028	0.0378521	0.256208	-0.126055	-0.325122	-0.826738	0.0672754	0.498037	0.172639	0.153713	-0.213742	-0.470632	0.349846	-2.19842	-0.983914	-0.0795177	0.420402	-0.164843	0.0434265	-0.485016	-0.203477	-0.451261	0.417121	-0.296566
BWI76_RS01210	BWI76_RS01210	tyrosine recombinase XerC	-1.37831	1.44705	-0.656417	-0.389639	0.818018	-0.550038	-0.536137	1.30113	-1.01678	-0.462668	-1.34386	0.230384	-1.15875	1.88776	-1.10445	-0.513758	-0.170896	0.652905	0.100445	0.152984	0.0946496	0.219601	-0.754319	0.730133	-0.417069	0.970377	-1.32127	-1.31643	-1.2913	-1.33854	-0.302656	0.266922	-2.16279	-1.30304	-1.90411	0.445967	-1.31155	-1.71218	-2.52836	0.87789	-0.39046	-2.62252	0.38308	-2.43121	-0.648207	-2.69753	-1.38248
BWI76_RS01220	BWI76_RS01220	DNA-dependent helicase II	0.523471	-0.228689	-0.855526	0.16326	0.0948703	-0.193608	-0.143716	0.165974	0.033592	0.0824985	-0.281774	0.174259	-0.195409	0.0166644	0.221953	-0.00810571	-0.0124404	0.0337895	0.024659	-0.0878808	0.0408036	0.0808058	0.0766594	-0.117613	-0.196282	0.275538	0.448874	0.366946	-2.01222	-1.03896	-0.29721	-0.121219	0.0112047	-0.354377	-0.268882	-0.242036	-0.751291	0.279737	-0.0441914	0.304425	0.0507659	0.091763	0.317945	-0.025724	-0.019474	-0.493968	-0.185872
BWI76_RS01225	BWI76_RS01225	magnesium transporter CorA	0.0670116	0.10682	-0.101632	-0.00597627	0.0395267	-0.224006	0.108055	-0.388302	0.161492	0.246805	0.12011	-0.265836	0.152023	0.11973	-0.334945	0.286195	-0.153418	-0.0591858	-0.0497101	-0.0732628	0.11862	0.0923448	0.103716	-0.210469	0.289905	0.126579	0.347938	0.0718793	0.824098	0.162827	-0.153204	0.0617253	-0.594123	-0.534593	-0.488523	-0.298763	-1.04089	-0.823081	-0.16125	-0.049769	-0.245726	-0.126021	-0.00494755	-0.0864089	-0.172465	0.0101289	0.19169
BWI76_RS01230	BWI76_RS01230	chloramphenicol resistance permease RarD	-0.488009	-0.533543	1.22486	-0.523603	0.334256	0.104209	0.117862	-0.109586	-0.0761595	-0.263578	0.15403	-0.0533647	-0.273619	0.21209	-0.00972876	-0.025461	-0.210494	0.183135	0.0557034	-0.00919172	-0.0638847	0.0429195	0.0792724	-0.137045	0.152395	0.254608	-0.0705414	-0.359991	0.452822	0.0613208	-0.00590507	-0.018577	-0.0458446	-0.0375179	-0.306569	-0.123042	-0.731768	-0.306949	-0.366464	0.117825	-0.222016	-0.123531	0.0911297	-0.215061	0.0330662	-0.229601	0.218529
BWI76_RS01235	BWI76_RS01235	hypothetical protein	-1.90053	1.89239	0.0184042	-0.424735	0.318122	-0.182273	0.279597	-0.821854	0.341557	0.356246	-0.840777	0.51126	-0.0954658	-0.181561	0.244478	0.431662	0.312191	-0.670893	-0.427593	-0.0783289	0.454294	-0.0661413	0.144074	-0.0990455	-0.139602	-1.00156	0.0192738	0.131528	0.102257	0.853067	-0.395004	0.345957	0.110996	0.593429	0.345783	0.375361	-0.765444	-0.0569039	-0.674628	0.222035	0.463036	-0.379209	0.141129	0.113472	0.0479847	0.044256	0.546993
BWI76_RS01240	BWI76_RS01240	phospholipase A	0.00400135	0.102068	-0.754938	0.056908	-0.29712	0.0396673	-0.0611962	-0.235605	0.183109	0.21761	-0.174839	0.161508	0.127848	-0.137806	0.0123985	-0.177266	-0.106889	0.191463	-0.0594936	0.0815072	-0.0783812	-0.0735322	-0.0246215	0.0461939	0.205688	0.0891673	-0.461187	-0.0608273	-0.203148	0.614847	0.0132455	0.102835	0.123676	0.518816	0.304615	0.149609	0.0517601	-0.25576	0.334474	0.501518	-0.110811	-0.18447	-0.0545049	0.024476	-0.109314	-0.104239	0.0950273
BWI76_RS01245	BWI76_RS01245	DNA helicase RecQ	0.872381	-1.60866	-0.110737	-0.0482959	-0.184068	0.103832	0.231984	-0.216914	-0.0467462	0.268015	0.0282176	-0.168369	-0.0386149	0.105869	-0.0792139	0.217892	-0.217352	-0.0298787	-0.0805427	-0.137478	0.203504	-0.41742	0.4491	-0.0937047	0.0383298	-0.604706	0.322505	0.148601	1.39675	-0.481529	0.319457	-0.0592514	-0.150883	-0.299878	-0.171524	-0.350272	-0.607015	-0.362614	0.0427657	-0.446328	-0.227664	0.0224906	-0.520085	-0.167412	-0.258211	-0.0958316	0.231732
BWI76_RS01250	BWI76_RS01250	threonine export protein RhtC	0.320264	-1.12552	0.232537	0.214522	-0.413712	-0.0425627	-0.46383	0.26656	0.147225	-0.143546	0.0908199	-0.0569358	0.326945	-0.294362	-0.0571089	-0.374438	-0.203425	0.430521	-0.0470677	0.0227184	0.00612581	-0.113	0.169069	-0.0372893	0.106108	0.166364	-0.032451	-0.427884	0.827729	0.153291	-0.24214	0.256669	-0.0615173	-0.18878	-0.212207	0.068873	-0.0054848	0.126384	0.208372	-0.0739335	-0.171933	-0.140603	-0.0880731	0.102942	0.305151	0.123894	0.329323
BWI76_RS01255	BWI76_RS01255	homoserine/homoserine lactone efflux protein	0.264053	-0.699369	0.623968	-0.298818	0.00189842	0.238623	-0.235017	0.0424554	0.134958	0.245339	-0.0358476	-0.0984242	-0.0836957	-0.0066484	0.0747237	-0.0271163	0.181218	-0.149695	-0.0375064	-0.128031	0.162004	-0.0174364	-0.00252354	0.00665304	0.221736	-0.0451066	0.301321	-0.150446	0.0692815	1.37407	0.205632	0.120362	0.466225	-0.000359535	-0.117671	0.0920646	-0.116673	0.752579	0.116979	0.122789	-0.187067	-0.238059	-0.0150774	-0.105168	0.0059069	-0.194161	0.313324
BWI76_RS01260	BWI76_RS01260	lysophospholipase L2	-0.132337	-0.670914	0.958889	-0.628366	0.168922	0.230689	-0.128999	0.184427	-0.149862	-0.0595932	-0.351131	0.266222	-0.121605	0.260631	-0.116298	-0.0510617	-0.13611	0.1761	-0.0144979	-0.0689597	0.0764913	-0.102123	0.143882	-0.0361451	0.0457622	0.159506	0.363366	-0.049737	0.506461	-0.0285591	0.0379494	0.280582	0.135069	-0.00569051	0.122892	0.042839	-1.65926	0.0342566	0.308665	0.293087	-0.184956	0.333244	0.0930596	-0.0180311	0.10918	-0.0432634	-0.189801
BWI76_RS01265	BWI76_RS01265	sugar/pyridoxal phosphate phosphatase YigL	0.0145168	-0.0563462	0.193885	-0.109329	-0.132797	0.0870813	0.147742	-0.159454	-0.0625162	-0.082539	-0.200215	0.231952	-0.170113	0.0395948	0.092123	-0.26469	-0.147038	0.321651	0.11594	0.0447047	-0.213142	-0.0777219	0.0606998	0.00214749	-0.306664	0.12213	0.347955	0.520489	-1.00856	-0.641418	0.352157	0.159327	0.0786038	0.34725	-0.109143	0.12897	0.467124	-0.0492164	0.182385	0.115265	0.184045	0.297147	0.0937139	0.197402	-0.0676678	-0.0812668	0.138641
BWI76_RS01270	BWI76_RS01270	hypothetical protein	-1.14126	1.09736	-0.581481	-0.0241323	0.187746	-0.154696	0.0603711	-0.221688	0.10542	0.138118	0.117969	-0.133934	0.309903	-0.237332	-0.0706428	-0.00847135	0.0298103	-0.0298914	-0.11815	-0.0206514	0.0780435	-0.0785073	0.171215	-0.103035	0.23483	0.221852	-0.24497	-0.324545	0.0652852	1.05459	0.207007	0.0611383	-0.197956	-0.307409	-0.129165	0.0182997	-0.4635	-0.465129	0.0153186	-0.00888638	-0.119019	-0.302813	-0.0356236	-0.00261241	0.019538	-0.0600779	0.119
BWI76_RS01275	BWI76_RS01275	LysR family transcriptional regulator	-0.434822	-0.226143	0.306815	-0.728012	0.262556	0.251817	-0.134414	0.164914	-0.216755	0.117365	0.444539	-0.518542	0.147791	0.0220404	-0.221942	0.142307	-0.0726852	-0.068705	0.0322362	0.103844	-0.158943	0.00497892	0.126543	-0.140325	0.0160996	0.248899	-0.000776283	0.177255	0.437781	1.5888	0.307456	0.483458	0.0675123	-0.306895	-0.534923	-0.233658	0.584863	0.0388854	-0.0853316	0.178621	-0.188108	-0.0151314	-0.0671467	-0.22646	0.127211	0.291521	0.344331
BWI76_RS01280	BWI76_RS01280	5-methyltetrahydropteroyltriglutamate-- homocysteine S-methyltransferase	-0.397436	0.433297	-0.0906626	-0.108931	-0.0964688	0.154054	-0.0849969	-0.0134691	0.088058	0.225579	-0.0321145	-0.111068	0.0962166	-0.101373	0.0484744	0.0931743	0.00678624	-0.0486447	0.024891	-0.0718956	0.0247931	0.0706235	-0.0304433	-0.00578825	0.25839	-0.00618648	0.276991	-0.0889769	-0.366987	0.0722452	0.310825	0.236713	-0.122726	0.207649	0.061183	0.119103	-0.565497	-0.0217705	0.0665093	0.169357	-0.100899	0.0278054	0.0884333	0.0551898	-0.0573513	-0.213609	0.06155
BWI76_RS01285	BWI76_RS01285	amino acid ABC transporter substrate-binding protein	-0.170787	0.228873	0.168598	0.6082	-0.257768	-0.356318	-0.087435	0.0122342	0.0417555	0.319192	0.0318716	-0.178581	-0.069146	0.242567	-0.174181	-0.113548	0.191357	-0.00711913	0.296645	-0.299523	-0.0285146	-0.0724781	-0.074863	0.176956	-0.122339	0.399961	-0.0725214	-0.0586637	0.0203182	-2.0805	0.171794	0.475179	0.270397	0.363834	0.167358	0.278524	0.289345	0.21831	-0.289897	0.304832	0.377307	0.117784	0.28599	-0.00882108	-0.107376	-0.116397	0.0983198
BWI76_RS01290	BWI76_RS01290	putative dienelactone hydrolase	-0.757053	0.666417	0.310561	-0.027646	-0.113874	0.10443	-0.354904	-0.44375	0.675287	-0.115699	-0.0733673	0.155385	-0.083629	-0.116438	0.185696	0.016422	-0.314286	0.2526	-0.189021	-0.018764	0.198558	-0.0302046	0.10578	-0.0923594	-0.319226	-0.433003	-0.316408	-0.426973	-0.0442551	1.43571	0.114628	0.071004	0.206263	0.33213	-0.058615	0.281336	-1.09936	-1.03407	0.0503976	-0.103655	0.0125988	0.0380064	0.0756129	0.0485594	0.0770509	0.0965931	0.536892
BWI76_RS01295	BWI76_RS01295	uridine phosphorylase	-1.02882	0.301416	0.889529	-0.0448526	-0.00975856	-0.108486	-0.138663	0.0699265	0.0204421	0.220486	-0.478102	0.319503	-0.118741	-0.172688	0.252799	0.30804	-0.214186	-0.0728998	-0.125374	0.0105398	0.105253	-0.0417578	0.0512975	-0.0243552	0.293828	0.277871	-0.198192	0.0281364	0.427936	0.850022	0.101826	0.0680295	0.570865	0.291912	0.496503	0.433284	0.863025	0.429063	0.655626	0.409235	0.00500966	0.0431118	0.188587	0.20731	0.103831	0.0302823	0.370164
BWI76_RS01300	BWI76_RS01300	DNA recombination protein RmuC	0.00417846	0.117616	-1.01651	0.0841219	-0.26224	0.170685	0.436905	-0.162044	-0.339958	-0.188063	-0.2822	0.308029	0.107138	-0.279924	0.207873	0.321612	0.194098	-0.408967	-0.0121912	-0.0371473	0.0353518	-0.141754	0.19067	-0.0284048	-0.347405	0.101968	-0.158655	-0.527913	0.367581	0.0965825	0.27265	0.574709	-0.149237	0.260856	-0.101428	-0.177203	-0.253666	-0.917423	0.224904	0.0532482	-0.134232	-0.132385	0.126068	-0.127057	-0.270452	-0.139949	0.0719444
BWI76_RS01325	BWI76_RS01325	twin-arginine translocase subunit TatB	3.88747	-0.298107	-0.414387	1.20872	-4.57879	0.717657	-0.564534	0.214696	0.50674	-1.00186	0.00693434	0.301631	-0.0820281	0.695482	-0.980212	-0.311616	-0.804942	0.705959	-0.82652	-0.408783	1.11112	0.596956	-0.599279	0.0602008	-5.1352	1.02309	-7.04375	1.39077	-4.94764	-4.97609	-0.453333	-3.03181	-5.50959	-2.89262	-1.73813	-5.47129	-4.81766	-5.18616	-3.52024	-0.549698	-1.34476	-1.75093	2.76568	-4.39814	-0.420557	-0.0963214	2.1993
BWI76_RS01330	BWI76_RS01330	twin-arginine translocase subunit TatC	2.39809	-2.3136	-1.63862	0.670558	-0.2353	-0.313918	0.170777	0.596067	-0.73975	-0.735556	1.05876	-0.747365	-0.0760166	-0.822959	0.870003	-0.068844	0.118112	-0.0856737	0.126887	-0.455439	0.312229	-0.056894	0.209967	-0.233795	-2.53598	1.37341	-2.33756	-1.51433	-3.896	-3.94675	1.48311	0.459312	-3.24628	-1.03445	-2.19094	-2.28486	-3.41911	-3.78669	-1.70402	-0.398876	0.89044	-0.120452	-0.433701	-3.94781	-0.461773	0.064007	-1.94441
BWI76_RS01335	BWI76_RS01335	DNase TatD	0.0268615	0.7154	-2.83905	0.569171	-0.455916	-0.317562	0.0638053	-0.169933	0.0270012	0.293356	-0.341195	0.0625222	-0.336232	0.7053	-0.392348	0.0184155	-0.230353	0.116368	0.08025	-0.252915	0.111717	-0.101713	0.114716	0.0169592	0.186155	0.499959	0.284848	-0.215665	0.123418	0.873013	0.168293	-0.0895536	0.154369	0.0658629	0.519085	0.481316	1.62696	-0.568847	0.0822131	0.207958	0.111594	0.245411	0.310278	-0.488446	-0.318217	-0.00741503	0.336503
BWI76_RS01350	BWI76_RS01350	NAD(P)H-flavin reductase	3.69471	-3.01304	-3.80862	0.445014	-0.538117	-0.0230858	0.593413	0.240458	-1.06676	-0.672453	0.742	-0.46342	-0.157515	0.372409	-0.279571	0.299819	0.196976	-0.41276	-0.511753	1.06284	-0.794033	-0.369819	-0.257029	0.600886	0.290172	-0.287695	0.501678	-4.36925	-3.31142	-3.32243	0.66607	-1.75838	0.352305	-1.49147	-0.362705	-0.434851	-3.94618	-2.31939	-1.36092	-0.575931	-0.091807	-1.35913	-2.43992	-0.37366	-0.250273	-1.07937	0.445166
BWI76_RS01355	BWI76_RS01355	hypothetical protein	-0.247867	0.797958	-2.44777	0.282743	-0.232338	-0.194467	0.0716157	-0.23389	0.0831814	-0.115948	-0.0457003	0.0778142	-0.0865903	0.0984712	-0.00029108	0.160151	0.137519	-0.191491	-0.102526	-0.0195645	0.11408	-0.140896	0.150167	-0.0486448	0.116077	-0.314806	-0.136537	0.129034	0.544866	0.175296	0.350378	0.437824	0.407495	-0.412414	0.507499	0.396219	1.31356	0.486788	0.131415	0.282898	-0.0475891	-0.000902056	-0.218699	-0.171165	0.0258508	0.332755	0.062994
BWI76_RS01360	BWI76_RS01360	acetyl-CoA C-acyltransferase FadA	0.275577	-0.772817	0.216396	0.318152	-0.239562	-0.0637479	0.153173	0.0491369	-0.197194	0.185124	0.024267	-0.137386	0.0474384	0.0325196	-0.0853958	-0.0604202	0.155384	-0.0732709	-0.105781	0.145205	-0.03521	0.303512	-0.060591	-0.267545	0.168559	0.288232	0.681169	0.56396	0.533101	0.585897	0.169472	0.168495	0.100938	0.257559	-0.0706825	-0.0675659	0.0287964	0.241048	0.110503	0.204109	0.0931918	0.333603	0.248451	0.235428	0.257115	-0.127263	0.245037
BWI76_RS01365	BWI76_RS01365	multifunctional fatty acid oxidation complex subunit alpha	0.305913	-0.501949	-0.193079	-0.0028573	-0.0875633	0.0225661	0.0522599	0.0656752	-0.207594	-0.0622094	-0.201921	0.205605	0.0609175	-0.11629	0.0485506	0.0871299	-0.0896457	-0.0105481	-0.0571298	0.117121	-0.0887243	0.0161232	-0.0113124	-0.0138077	0.00904561	-0.104768	0.0772236	0.149936	0.0223804	0.98627	0.436647	0.340011	0.220215	0.0398924	0.0600078	0.186446	0.261734	0.448888	0.278701	0.334505	0.0523032	-0.0983754	-0.024979	-0.0570107	0.0659457	-0.165643	0.381622
BWI76_RS01375	BWI76_RS01375	Xaa-Pro dipeptidase	0.564115	-0.359536	-0.958833	-0.272175	0.167841	0.0280069	-0.101655	0.408755	-0.401088	-0.0796033	-0.0471951	0.0829255	-0.00688938	0.0668004	-0.078116	0.18446	-0.0895966	-0.0611952	-0.135591	-0.0253015	0.169918	0.0683517	0.0678286	-0.13415	0.389614	0.324599	0.582244	0.0604838	0.770463	0.706172	0.106586	0.399581	0.184475	0.231298	0.061123	0.0381956	0.34059	0.34687	0.244803	0.120327	0.12016	0.228241	0.00296285	-0.0499196	0.0127054	0.070558	0.341196
BWI76_RS01380	BWI76_RS01380	YigZ family protein	0.541535	-4.38197	0.382242	0.364448	-0.0576875	-0.0543434	0.0559929	-0.144921	0.074317	0.135866	0.0210729	-0.0817134	0.890204	-0.660434	-0.399554	0.339011	0.161853	-0.465478	-0.124576	-0.269125	0.338669	0.215096	0.0998474	-0.339451	0.3977	0.705533	1.00667	0.810186	0.583431	0.288064	-0.71928	-0.0946007	-0.582382	-0.3645	-0.501629	-0.515834	-1.42611	-0.0896505	-0.0470425	0.269414	-0.0231508	-0.228568	-0.0271409	0.128476	-0.567704	-0.472469	0.262728
BWI76_RS01385	BWI76_RS01385	potassium transporter	0.0252402	-0.16282	0.408654	-2.39088	1.1444	0.20333	0.200856	0.319551	-0.915914	-1.60834	1.07711	-0.614459	-0.313017	0.187626	0.155328	-0.238088	-0.550233	0.689431	0.221066	-0.271776	0.259336	0.168516	-0.344845	-0.530236	-0.33728	-0.084881	1.36763	0.353742	-0.358306	-1.30019	0.895627	-0.493621	0.724122	-1.56434	-2.95256	0.319506	-0.69279	-0.335704	-0.107528	1.29685	0.285645	-0.0864779	0.197615	0.921516	-0.614115	-0.900865	0.140855
BWI76_RS01510	BWI76_RS01510	anaerobic C4-dicarboxylate transporter	0.0133631	0.167631	-0.535917	-0.0607548	-0.0088333	-0.0514069	-0.0253733	0.0402984	-0.0391452	-0.00999888	-0.0552369	0.0469257	-0.0149755	0.0478382	-0.0352051	0.00141443	-0.0360647	0.0357188	-0.00784107	-0.00291249	0.0120921	-0.0284191	0.194512	-0.165101	0.0728337	0.0914988	0.178284	-0.0606634	0.419228	0.159358	-0.032749	0.199151	0.209065	0.0457346	0.123139	0.0513652	-0.122226	0.196092	-0.241313	-0.0697732	0.101203	-0.00155604	-0.026216	0.122018	0.0948886	0.290802	0.0961768
BWI76_RS01515	BWI76_RS01515	PTS family cellobiose transporter subunit IIA	0.437873	-0.214083	-1.63358	0.346424	0.0952942	-0.572551	-0.236636	-0.125476	0.240079	0.635237	-0.669415	0.229867	-0.10752	-0.10902	0.201235	-0.375439	0.175331	0.13473	0.175017	-0.137192	-0.0555945	-0.0772627	0.0229264	0.0649149	-0.0093272	-0.368155	-0.16172	-0.75745	-0.852532	0.0180757	0.37915	0.765857	-0.0234521	-1.19239	0.30875	-0.154983	0.672486	0.0106361	0.675176	0.0342631	0.32227	0.134123	0.349033	0.112333	0.142453	-0.0606018	0.138862
BWI76_RS01520	BWI76_RS01520	PTS sugar transporter subunit IIB	-0.749678	0.43283	0.599049	-0.314559	0.319134	-0.165412	-0.0810528	-0.131851	0.07505	-0.124221	-0.59983	0.60363	-0.0270119	0.181988	-0.210712	0.0296509	0.0585743	-0.0831092	0.220376	-0.14206	-0.110338	-0.0142579	0.0232179	0.00194692	0.18992	0.118547	-0.321579	0.715362	0.941106	-0.221951	-0.00153577	-0.210136	-0.140389	-0.0936245	0.249394	-0.0216806	1.24019	0.58558	0.206564	-0.205627	-0.0417802	-0.0431019	-0.0427134	-0.354974	0.0869646	-0.166946	-0.0438638
BWI76_RS01525	BWI76_RS01525	sensor domain-containing diguanylate cyclase	0.234245	-0.388901	-0.0148584	0.130168	-0.18008	-0.0677534	-0.140982	0.0110766	0.0742022	-0.198724	-0.125594	0.20259	-0.069849	-0.126498	0.204654	0.175572	0.0865144	-0.207616	-0.166849	0.0135025	0.139639	-0.0753354	0.199919	-0.11027	0.215787	0.447587	0.558616	0.112935	0.136521	-0.302894	0.195454	0.140209	0.0689841	0.045088	0.0394581	0.0621242	0.552594	0.267116	-0.00655326	0.0402413	0.0249582	0.119263	0.205156	0.0998507	-0.115975	0.0591997	0.0561914
BWI76_RS01530	BWI76_RS01530	2-iminoacetate synthase ThiH	0.318818	-0.073315	-0.0302495	0.112452	-0.196574	-0.170065	-0.199001	-0.0401417	0.162245	-0.191177	-0.1494	0.197938	-0.112232	0.0480246	0.0174909	0.0759907	0.0296088	-0.0705247	0.272718	-0.252397	-0.00738407	-0.22264	-0.0496876	0.258571	-0.128332	-0.283589	0.691384	1.13945	-0.720282	-1.28008	-0.146524	0.447627	-0.0947399	0.124226	-0.153522	0.115466	-1.52999	1.14918	0.0760291	-0.0302298	0.0547288	0.0801208	0.049362	0.203485	0.0572216	-0.087239	0.224251
BWI76_RS01535	BWI76_RS01535	thiazole synthase	0.745521	-0.330704	-1.38754	-0.470376	0.0516049	0.338139	0.0197444	-0.216266	0.149778	-0.0861256	0.0699596	-0.0205484	0.536496	-0.389927	-0.110011	0.110861	-0.268327	0.221151	0.141975	-0.170195	0.0310277	-0.314806	0.0287222	0.286708	-0.510097	0.0768002	0.919427	0.366652	-0.809285	0.39104	0.183686	0.171988	-0.279137	-0.473957	-0.388699	-0.277636	-1.48939	0.197862	0.0729389	0.050758	0.204469	0.199197	-0.431547	0.126695	-0.03507	-0.11177	0.440074
BWI76_RS01540	BWI76_RS01540	thiamine biosynthesis protein ThiS	1.4372	-1.14896	-1.61712	0.996776	0.0160432	-1.18409	-0.484757	-1.48487	1.50269	-0.201117	-0.0991678	0.168293	-0.0174424	0.0581861	-0.0652372	0.0299296	0.323377	-0.232956	0.110487	-0.334936	0.245791	-0.250468	-0.125536	0.352099	-0.223748	0.312646	2.09316	1.61359	1.28821	-0.516102	0.301706	0.116982	0.129187	0.844163	0.0899918	0.300261	-3.03256	0.882587	0.481301	-0.101888	0.578963	-0.108264	-0.627319	0.270759	-0.992287	0.0805388	0.102018
BWI76_RS01545	BWI76_RS01545	thiamine biosynthesis protein ThiS	3.23904	-2.37168	-3.53004	-0.176555	-0.0723561	0.194849	-0.601538	0.0933381	0.465338	-0.206607	-0.200847	0.282282	-0.0865931	0.235545	-0.122005	0.0438192	-0.473233	0.397785	0.225275	-0.187353	0.0044026	0.19207	-0.150743	-0.0534338	0.20489	0.358565	0.82248	0.463641	1.18542	-1.45049	0.977695	-0.459457	0.342406	-0.0960747	0.331172	-0.181762	0.787446	-0.361665	0.620381	-0.217677	-0.0846312	0.450836	0.211576	-0.0611231	0.417304	0.267269	0.235016
BWI76_RS01550	BWI76_RS01550	thiamine phosphate synthase	0.209077	-0.747105	0.826599	-0.616605	0.163293	0.354818	-0.0370154	-0.261385	0.208358	-0.0560986	0.0227073	0.0107641	0.269863	0.0666133	-0.399366	0.17573	-0.072494	-0.0229098	-0.145902	0.180151	-0.0122286	0.208915	-0.205252	0.0635835	0.601377	0.455416	0.743228	0.482493	1.65966	0.51252	0.303563	0.0683769	-0.0841936	-0.654334	-0.294006	-0.223337	0.0858406	0.311547	-0.477479	-0.673129	-0.142473	0.0517496	-0.160369	0.689714	-0.0630734	0.0695758	0.211399
BWI76_RS01555	BWI76_RS01555	phosphomethylpyrimidine synthase ThiC	-0.53642	0.0743885	0.664764	-0.468856	0.0543435	0.247831	0.264392	-0.385404	0.0332862	0.0672577	-0.0692374	0.0174335	-0.0213883	0.00660239	-0.013267	0.011984	-0.123948	0.097312	-0.12565	0.111737	-0.00740927	-0.109595	0.214009	-0.0887289	0.276416	-0.0219621	0.941801	0.394454	0.180539	0.257568	0.191498	0.231978	0.0652265	-0.0957209	0.0147997	-0.0795959	-0.0179389	-0.143162	0.193191	-0.109586	0.0367507	-0.0808001	0.078241	0.164743	0.0572567	-0.00730402	0.158607
BWI76_RS01560	BWI76_RS01560	Rsd/AlgQ family anti-sigma factor	-0.402603	-0.31262	0.864353	-0.0284107	-0.24984	0.302837	-0.0960024	0.375172	-0.268289	-0.0498212	0.314956	-0.245506	0.17222	0.0221091	-0.17658	0.160261	0.0550608	-0.106379	0.043419	-0.221602	0.165558	-0.0145648	0.00868049	0.0470237	-0.396765	0.198708	0.711927	-0.229243	1.79694	-0.922279	0.203521	0.336118	0.0801086	0.236992	0.323047	0.10441	0.510341	-0.532594	0.154619	0.0408511	-0.194234	0.045913	-0.0948206	-0.13569	-0.180344	-0.00386569	-0.0305263
BWI76_RS01565	BWI76_RS01565	NADH pyrophosphatase	0.167904	0.414178	-1.58204	0.545515	-0.587696	-0.0758512	0.652434	0.31073	-1.27148	-0.535693	-0.542094	0.674955	0.291397	0.118397	-0.491337	-0.1126	-0.248136	0.305133	-0.154139	-0.357282	0.487177	-0.562297	0.0390262	0.47601	0.0113472	-0.637771	0.240137	-0.778995	1.41332	-0.845528	0.59318	0.117801	0.256795	0.124903	-0.577928	0.26921	-2.40249	-1.57318	-0.373292	-0.636615	0.298217	0.39788	-0.191775	0.0711274	0.188309	0.225039	0.00932549
BWI76_RS01575	BWI76_RS01575	endonuclease V	-0.1198	0.0757464	-1.71751	0.023326	0.132459	-0.150091	0.0471656	0.172795	-0.234255	-0.746625	-0.0299338	0.314599	0.0800186	0.267992	-0.453941	0.13963	-0.00351595	-0.0856372	-0.0865827	-0.0787402	0.155042	-0.159085	0.351573	-0.219521	-0.0342081	-0.189588	-0.11958	-0.180689	-0.803015	1.16629	0.666356	0.603451	-0.201011	-0.239605	-0.0335319	0.0319263	-1.08649	0.165547	0.186915	0.0429245	-0.0187288	-0.0161837	-0.0722485	0.255703	-0.135105	-0.0821818	0.134585
BWI76_RS01580	BWI76_RS01580	hypothetical protein	0.463663	0.453633	-7.42406	0.566784	-0.267883	-0.517158	-0.361214	-0.275464	0.487669	-0.0449234	0.54563	-0.455547	0.602709	-0.172386	-0.498175	-0.276489	0.366887	-0.126741	0.303501	-0.241001	-0.0818751	0.245346	-0.0741992	-0.130532	-0.711957	-0.654571	-0.692474	0.440049	0.223338	-1.27936	-0.11204	-0.0604181	-0.406453	-0.203057	-0.61211	-0.133478	0.362008	-0.989366	0.493088	-0.698044	0.650971	0.392486	0.72799	-0.0489564	0.246996	-0.326622	0.241226
BWI76_RS01585	BWI76_RS01585	transcriptional regulator	0.302942	-0.782201	0.421693	-0.703132	0.268893	0.130289	-0.178104	0.3007	-0.174822	-0.308003	0.483002	-0.299783	0.147845	-0.431369	0.286441	0.123257	-0.219321	0.103632	-0.134583	0.155052	-0.0425543	-0.241853	-0.0704522	0.284025	0.181991	0.318771	-0.644714	-0.101936	0.462203	-0.596464	-0.0789737	0.161258	-0.350108	-0.643685	-0.0757407	-0.311324	0.948587	-0.35416	-0.221497	0.111277	0.0985867	0.203682	-0.107587	0.121074	0.466952	0.39027	0.0916457
BWI76_RS01590	BWI76_RS01590	hypothetical protein	0.288875	0.148579	-0.669203	0.21192	-0.33768	0.0256716	-0.114239	0.460414	-0.369211	-0.0573239	-0.0230273	-0.0262702	0.457273	-0.10639	-0.371955	-0.262818	0.28748	0.000465149	0.144374	-0.357415	0.183277	-0.150026	0.146865	0.0425527	0.165387	0.0260409	-0.222724	-0.0760562	-0.783691	0.749167	0.306172	0.444949	0.034663	0.0462291	0.125981	-0.0969871	0.158364	0.658179	-0.382962	-0.0115318	0.155782	-0.238687	-0.0127385	0.269926	-0.0806834	-0.392893	0.113559
BWI76_RS01595	BWI76_RS01595	zinc resistance protein	1.12511	-1.1021	-1.12319	0.277028	-0.0991234	-0.0608189	0.142095	0.104394	-0.290171	-0.111727	-0.352985	0.361988	-0.352524	-0.320085	0.700847	0.0634701	0.033866	-0.0705461	0.260612	0.0256418	-0.366298	-0.299138	0.107181	0.224406	0.557024	0.0077157	-0.241962	-0.201101	-1.18083	0.374952	-0.133524	0.243364	-0.26024	0.0925566	0.0999442	0.0642953	-0.00561741	1.10362	-0.222377	0.298457	-0.0382435	0.296936	-0.307738	-0.295238	0.203036	0.452669	0.279927
BWI76_RS01600	BWI76_RS01600	sensor protein ZraS	0.33365	-0.992569	-0.132619	-0.632879	0.681404	-0.192093	0.0136234	0.0339006	-0.0938733	0.0313679	0.124449	-0.134888	-0.134204	0.0629051	0.0374171	0.0509411	-0.00762523	-0.030418	-0.0510567	-0.0104714	0.0358396	-0.232123	0.18552	-0.00533196	-0.164469	0.224225	0.548598	0.287172	0.350724	1.02575	0.549735	0.0600026	0.110201	-0.471048	0.135855	-0.00723784	-0.346073	0.139635	-0.00550418	-0.240714	-0.0785583	-0.190903	0.0513511	-0.106098	-0.0123521	0.0701725	0.077998
BWI76_RS01605	BWI76_RS01605	transcriptional regulatory protein ZraR	-0.00844768	-0.040131	0.0388244	0.132836	-0.246711	0.0236062	0.0353103	-0.0815889	-0.0392485	-0.189701	0.107428	-0.0102902	-0.11644	-0.0291093	0.126116	-0.21271	0.0799847	0.109793	-0.246938	0.0767367	0.156776	0.037278	-0.00790723	0.0208928	-0.0127488	0.142856	-0.0712811	-0.151467	0.576417	0.198216	-0.00602702	0.215841	0.0581627	-0.0497224	-0.122361	-0.0300792	-0.278641	0.0502564	-0.0492042	0.231992	-0.025902	-0.0203484	0.139513	0.00798584	0.279006	0.195067	0.261398
BWI76_RS01610	BWI76_RS01610	phosphoribosylamine--glycine ligase	-0.100448	0.189	-0.510879	0.00348106	-0.167454	0.0508426	0.196092	-0.112659	-0.145705	0.215856	-0.369128	0.233473	-0.208438	-0.0174799	0.188902	0.00934115	-0.0443048	0.0265947	-0.0222132	0.105842	-0.128078	0.0530455	-0.02265	-0.0610083	-0.112771	-0.159322	0.28426	0.0208545	0.123005	-0.330848	0.205087	0.234246	0.139971	0.161849	0.393136	0.0790384	-0.670806	-0.640405	0.269434	0.117426	0.143164	0.037829	0.16347	0.0418634	-0.080868	0.0795103	0.264226
BWI76_RS01615	BWI76_RS01615	bifunctional phosphoribosylaminoimidazolecarboxamide formyltransferase/inosine monophosphate cyclohydrolase	0.820453	-0.352097	-1.22673	-0.122429	0.345998	-0.25239	0.101781	-0.153565	0.0534884	-0.0927574	0.0594746	-0.00431976	0.0283035	-0.17855	0.151411	-0.0765476	0.082353	0.0180262	0.100577	-0.171712	0.0422333	0.066972	0.0683194	-0.108068	0.0816574	0.0318321	0.100827	-0.366037	-0.358677	-1.04819	-0.00603069	0.129253	-0.11557	-0.191831	0.00987784	-0.188869	-0.786168	-1.5322	0.0160546	-0.243478	-0.180121	0.176663	-0.16227	-0.105532	-0.0738693	-0.185164	0.314618
BWI76_RS01620	BWI76_RS01620	hypothetical protein	0.293594	-0.6321	1.03125	0.185484	-0.188099	-0.0261206	-0.107321	0.0694688	-0.0559767	-0.0152924	-0.141732	0.161805	0.151745	-0.368108	0.215385	-0.0782246	-0.128281	0.139099	0.022281	-0.137202	0.0899398	-0.195312	0.219667	0.0610727	-0.608296	0.676693	0.916031	0.568989	-0.420209	0.118019	0.283093	0.361535	0.032521	-0.272077	-0.106825	0.323145	1.17426	-0.169728	-0.0486398	-0.183748	-0.000747057	0.156483	-0.195669	-0.17203	-0.267806	-0.0625621	-0.014349
BWI76_RS01630	BWI76_RS01630	16S ribosomal RNA	5.15252	-4.72517	-4.13756	0.901888	-0.551257	-0.528947	-1.17938	0.530395	0.409119	-0.949068	-1.03762	1.24499	-1.20296	1.24776	-0.472587	-0.199818	-0.568593	0.599604	-0.220937	-0.0044006	0.217151	-0.625323	-0.139092	0.691063	-0.204198	-0.16698	-2.81085	-1.5103	-0.929539	-4.44862	0.368033	-2.84479	0.194043	-0.954391	0.67885	0.619336	1.96515	0.988916	-0.796197	0.414801	-0.889097	-0.608275	0.217557	-0.457487	0.777419	0.574362	-0.243723
BWI76_RS01650	BWI76_RS01650	acetyltransferase	-0.0218086	-0.223769	-0.133659	-0.0105431	0.111866	-0.15347	0.165347	0.382387	-0.712905	0.250639	0.200922	-0.324317	-0.294954	0.359908	-0.16696	-0.278333	0.299359	-0.0166925	0.0459541	-0.460732	0.410181	0.0159863	-0.0407892	0.0355883	0.91298	0.68075	0.400411	0.222489	1.57393	-1.26213	-0.260209	0.367628	-0.0217596	0.141681	-0.132022	0.358173	-0.0106235	0.888953	0.440254	0.277994	-0.368372	0.352992	0.00844419	0.0276592	-0.0492579	-0.0509886	0.299652
BWI76_RS01655	BWI76_RS01655	homoserine O-succinyltransferase	1.30225	-1.16011	-1.12287	0.236639	-0.0712326	-0.281504	-0.419425	0.352139	-0.074501	-0.356807	-0.0620039	0.189502	-0.0669513	-0.1196	0.163766	0.0168732	0.124381	-0.136761	0.074587	-0.0316253	-0.0600356	-0.0229445	0.232721	-0.229507	0.297889	0.369039	0.0192738	-0.220866	0.22123	0.695652	0.142184	0.0413783	0.350366	-0.0153686	0.0732189	0.170598	-0.426744	0.274926	-0.0518247	0.268665	-0.115986	0.0596988	-0.378225	0.286953	0.0452941	0.0929956	0.101542
BWI76_RS01660	BWI76_RS01660	malate synthase A	-0.153782	-0.0129747	-0.320553	0.00155477	0.0734489	-0.131105	-0.0996332	-0.179977	0.212282	0.09625	-0.104454	0.0133471	-0.0198013	0.170439	-0.181097	-0.195992	-0.0606446	0.2608	0.167081	0.0019109	-0.20014	0.142138	0.00473485	-0.165946	-0.11338	-0.66407	-0.0117391	0.0686132	0.0447124	0.0997502	0.172446	0.258005	0.10316	-0.0863563	-0.0950456	-0.127197	-1.12717	-0.357851	0.0336304	-0.0213391	0.105694	0.127568	0.038318	0.0685412	-0.171114	0.141003	0.165943
BWI76_RS01665	BWI76_RS01665	isocitrate lyase	1.46226	-1.08162	-1.75227	0.338299	-0.133707	-0.370738	0.0376566	-0.00792635	-0.192775	0.0870642	0.0210926	-0.132083	-0.0264135	-0.0499151	0.0713064	-0.204458	-0.101617	0.23585	0.034027	0.115638	-0.164783	0.31103	0.0391735	-0.4074	-0.097923	0.0535374	-0.483781	0.34887	-0.264201	0.0500395	-0.124479	-0.0195573	-0.222562	-0.0340533	-0.312105	-0.0880632	-0.13589	0.223259	0.297833	-0.346517	0.0817194	0.13889	0.0729009	-0.0746241	0.0649247	-0.101195	0.200965
BWI76_RS01670	BWI76_RS01670	bifunctional isocitrate dehydrogenase kinase/phosphatase	-0.32878	0.273547	0.961107	-0.35397	0.524981	-0.129468	-0.241836	0.184506	-0.0164181	-0.234926	0.0305043	0.0638452	-0.055311	-0.0255297	0.0459134	0.174101	-0.0640296	-0.118907	-0.0149726	-0.0318279	0.0116878	0.0405588	-0.156291	0.0886586	0.309834	-0.0761285	0.386336	0.486498	-0.309503	0.256176	0.093636	0.0871479	-0.00659123	0.132389	0.128128	-0.247239	0.280989	0.341192	0.200733	-0.0207254	0.247623	0.120674	0.282403	0.234048	-0.046511	-0.112477	0.18555
BWI76_RS01675	BWI76_RS01675	putative cytoplasmic protein	0.661743	-1.65114	0.517701	-0.516544	-0.0329071	0.416802	0.0566741	0.289125	-0.418322	-0.0419068	-0.0659126	0.0613588	-0.115776	-0.19921	0.322709	-0.29665	0.393964	-0.106516	-0.199672	0.242555	-0.0655209	-0.0946587	0.134488	-0.0339103	0.496887	0.121953	0.821417	0.729397	0.0676603	1.37578	0.743125	0.0797611	-0.482392	-0.653621	-0.141112	-0.237125	-1.11371	0.31509	-0.0483321	-0.474163	-0.0927859	-0.290636	0.218019	0.336396	0.179095	0.31064	0.445698
BWI76_RS01680	BWI76_RS01680	transcriptional regulator IclR	-0.345173	0.398784	-0.683768	-1.03737	0.385756	0.352383	-0.123909	0.0804837	-0.0183524	0.162979	0.0325794	-0.104891	0.218386	0.0322434	-0.318356	-0.148943	0.05175	0.0510084	-0.0138483	-0.0090366	-0.0369435	-0.047042	0.199611	-0.184114	0.181319	0.131769	0.16359	-0.196243	-1.10215	-0.283828	0.204061	-0.237824	0.199087	0.228822	-0.0824932	0.172695	0.423644	-0.149469	-0.0270581	0.120367	0.092182	-0.0911813	-0.0507823	-0.21198	-0.036751	-0.109343	0.185395
BWI76_RS01685	BWI76_RS01685	methionine synthase	0.347612	0.00830668	0.0132816	0.0772664	0.0448139	-0.140007	-0.0178602	-0.0210691	-0.00867041	-0.0537515	-0.0264258	0.0451059	0.121162	-0.0124963	-0.103175	0.103894	-0.109631	0.0139313	-0.0469426	0.00473861	0.0450727	-0.0321563	0.108859	-0.0528825	0.278856	0.0927704	0.207011	0.321374	0.285998	0.72634	0.251012	0.210085	-0.0557739	0.0406873	-0.162735	0.0340117	-0.0451788	0.0395321	0.203401	-0.0340111	-0.0281572	-0.0874632	0.0941489	-0.0880367	-0.00685168	0.0156947	0.219256
BWI76_RS01690	BWI76_RS01690	membrane protein	-0.159086	0.436803	-1.81456	-0.327679	0.274268	-0.0895433	-0.355379	0.246215	0.0924446	-0.00395328	-0.181708	0.142126	0.0261284	0.0361236	-0.0709112	0.245089	-0.272571	0.0179784	-0.210731	0.31408	-0.0837122	-0.308838	0.156304	0.127928	0.198738	0.0734807	0.90189	0.551815	0.231099	0.944196	0.211508	0.251143	0.272894	0.412834	0.284523	0.868305	0.247427	0.779162	0.0778908	0.269891	0.031512	-0.0936837	0.0698321	-0.0669848	0.129693	0.00139621	0.252786
BWI76_RS01695	BWI76_RS01695	IS110 family transposase	0.243946	-0.374878	0.347942	-0.0355036	0.182983	-0.146749	-0.0664539	-0.19709	0.186971	0.0807764	0.0368788	-0.0446575	-0.0823294	0.00990851	0.0795979	0.0786521	-0.00123876	-0.0645891	-0.0552675	-0.10744	0.148333	0.247982	-0.0530857	-0.185525	0.0543347	0.237544	-0.120754	-0.260516	0.37601	0.334205	0.189859	0.196939	-0.138783	-0.266902	-0.46877	-0.260442	-0.0162852	-0.486386	0.028071	0.046621	0.0207355	-0.0333275	-0.0116192	-0.071888	0.152009	0.0105625	0.0586193
BWI76_RS01700	BWI76_RS01700	dipeptidase E	0.161072	0.160925	-0.647071	0.20258	0.116866	-0.432508	0.153632	-0.337296	0.0269603	0.159333	0.431786	-0.46955	-0.0770464	0.0815168	-0.0438828	-0.189393	-0.0280749	0.107128	-0.0851733	0.0114587	0.0588465	0.305943	-0.286777	-0.0561512	-0.342002	-0.0986969	-0.0875285	-0.616673	-0.502976	1.11892	-0.0229728	-0.26522	-0.514719	-0.32363	-0.295435	-0.496657	-0.64512	-0.512505	-0.0460686	-0.13228	0.238322	0.159966	0.258959	0.121856	-0.0424784	-0.00317354	0.240918
BWI76_RS01710	BWI76_RS01710	DNA gyrase inhibitor	-0.322239	0.240484	-0.519402	0.0545867	0.179686	-0.312682	-0.178833	0.44043	-0.421421	0.234397	0.0768775	-0.186579	0.00550097	-0.389165	0.329238	0.082202	-0.0281171	-0.0627497	0.0623232	-0.156695	0.0712103	-0.255291	0.0806557	0.161324	-0.332993	0.0794872	-0.0995902	0.171029	0.356834	0.28933	0.19249	0.0708484	0.249758	0.424685	0.109688	0.175234	-0.650771	-0.128386	-0.203153	0.212536	-0.00612508	0.191166	0.390055	0.131526	-0.0768279	-0.137233	0.185948
BWI76_RS01715	BWI76_RS01715	shikimate 5-dehydrogenase	-0.118269	0.58482	-0.740893	-0.422014	0.151583	0.246137	-0.0765802	-0.0386256	0.0516788	-0.379185	0.196092	-0.0121726	0.151213	0.262663	-0.490823	-0.19437	-0.0337962	0.153496	-0.101184	0.257341	-0.182494	0.0284641	0.0192457	-0.00853265	0.507149	0.67041	-0.763703	-0.133436	0.308698	0.295443	0.032136	-0.0883028	-0.121605	0.0900903	-0.312039	-0.161068	0.104675	-0.601609	-0.262767	0.238386	0.00536667	0.0228617	0.0835634	-0.352794	-0.145406	-0.0693571	0.162234
BWI76_RS01720	BWI76_RS01720	L-sorbose 1-phosphate reductase	-0.461662	0.0386671	0.266885	0.311763	-0.487534	0.109939	0.169136	-0.0303904	-0.144088	-0.267238	-0.37273	0.438827	-0.151258	0.0259224	0.160002	-0.17266	0.0580039	0.144497	-0.0324798	0.047741	-0.0253773	-0.109557	0.240491	-0.134626	-0.0118834	-0.229357	0.729745	0.797436	-0.85393	-1.59221	-0.111127	-0.113117	0.419675	0.769979	0.351307	0.424568	1.17895	0.888533	0.678103	0.445692	0.159164	-0.0469755	-0.243431	0.171544	-0.1416	0.0486222	-0.0676224
BWI76_RS01725	BWI76_RS01725	PTS mannose/fructose/sorbose family transporter subunit IID	0.0125126	-0.0541172	-1.04256	-0.0868724	0.189011	-0.279907	-0.139058	0.210697	-0.0906571	0.0846364	0.0454668	-0.0892739	0.361354	-0.0130325	-0.352955	0.0593825	-0.0936877	0.0265724	-0.00333642	0.0785977	-0.0965532	-0.209125	0.303114	-0.107816	0.209212	0.377871	0.397805	0.780528	1.1221	0.273503	0.295211	0.373825	-0.410619	0.085532	-0.205306	0.0977093	-0.0607531	0.357079	-0.454471	-0.0622528	0.355857	0.283011	-0.100631	0.0454652	-0.107316	0.253597	0.297249
BWI76_RS01730	BWI76_RS01730	PTS mannose/fructose/sorbose transporter subunit IIC	-0.242489	0.453389	-0.721475	0.140246	-0.063339	-0.209712	-0.0945944	-0.0268367	0.0917064	-0.0459156	-0.0090836	0.0428812	-0.0441956	0.0356554	0.00127273	-0.0325077	-0.0240737	0.0385466	-0.0833913	0.0823277	-0.0281171	0.0271966	-0.0193164	-0.00222832	0.00935856	-0.0712447	0.300266	0.0741464	-0.0412208	0.227184	0.0067143	0.168804	0.0596841	0.0964052	0.0776059	0.052004	-0.0500444	-0.167664	0.31722	0.39823	-0.0470223	0.0331351	0.109432	0.240634	0.161762	-0.00361374	0.115564
BWI76_RS01735	BWI76_RS01735	PTS mannose/fructose/sorbose family transporter subunit IIB	0.107816	-0.032861	-0.0682439	-0.132842	0.0385899	0.0400386	-0.0182844	0.119866	-0.148939	-0.0956039	0.0303677	0.0287353	0.0592288	-0.109705	0.0434608	0.0221969	-0.0587283	0.0407958	-0.0505575	0.058612	-0.00317651	-0.0558838	0.0815572	-0.0222926	0.122636	0.064468	0.270513	0.257879	-0.055863	0.0490608	0.00722081	0.0468597	-0.0717788	-0.0985078	-0.0877233	-0.0957102	-0.0974504	-0.109786	-0.0830914	-0.0316526	-0.017364	0.0230646	0.107161	0.0388619	0.0324368	-0.0159336	-0.00426999
BWI76_RS01740	BWI76_RS01740	PTS enzyme IIAB, mannose-specific	0.438399	-0.199097	0.371117	0.133791	-0.428863	0.189435	-0.230514	0.259998	-0.0701057	0.328956	-0.00731227	-0.220162	0.103251	-0.131542	0.00478109	-0.022264	0.0785585	-0.0450127	0.1036	0.0700391	-0.199671	0.0591264	-0.022865	-0.0322864	0.374376	0.156627	0.188829	0.698226	0.26952	0.0757834	0.0904928	0.479088	0.0769866	-0.00475458	-0.0366502	-0.0392972	0.258451	-0.0694524	-0.173665	0.0794818	-0.0970456	0.0236498	-0.125826	0.445983	0.106087	0.215912	0.147662
BWI76_RS01745	BWI76_RS01745	sorbitol-6-phosphate 2-dehydrogenase	0.435149	-0.229766	-1.12142	0.112434	-0.122168	0.00464763	-0.0451077	0.074738	-0.0717548	-0.0707523	0.0850023	-0.0389332	0.0554829	-0.0358377	-0.0161449	-0.09382	0.0592601	0.0672545	0.0294923	0.0266076	-0.0578736	0.0614934	-0.0659482	0.0180245	0.0193818	0.232631	0.0717973	0.130754	-0.727716	0.612487	0.0736187	-0.0166176	0.0135953	-0.000359535	-0.00269067	-0.00894729	-0.474631	-0.0597461	-0.0824971	-0.12257	0.170749	0.0980762	-0.121216	0.00620213	-0.0169225	0.0052715	0.0991384
BWI76_RS01750	BWI76_RS01750	Cro/Cl family transcriptional regulator	0.109713	-0.0269993	-0.194099	-0.19611	-0.0482995	0.191261	-0.102168	0.098064	-0.0669294	0.0388586	-0.0852506	0.0569071	-0.0685627	0.0372238	0.00588984	0.0395349	-0.105262	0.0758951	-0.0596668	0.0444494	-0.0151047	-0.106663	0.0834052	0.0303232	0.084186	0.0197256	-0.0616732	-0.00563051	0.436451	-0.0302749	0.03821	0.23137	0.0692839	0.213921	0.116667	0.15453	-0.178449	0.265912	0.0488713	-0.0293501	0.154335	0.138751	0.0678425	0.000492102	-0.101573	-0.0370203	0.222924
BWI76_RS01755	BWI76_RS01755	23S rRNA pseudouridine synthase F	0.36784	-0.0857863	-0.948796	-0.11108	0.155444	-0.106401	-0.0236869	-0.133812	0.0914735	0.0435657	0.196418	-0.187601	-0.05644	-0.131674	0.107873	-0.00211291	0.0577212	-0.0884616	0.0442092	0.0560823	-0.169894	0.025506	0.0505254	-0.0851472	-0.0741752	0.47411	0.287985	0.0776268	-0.818004	0.516831	-0.221215	0.101272	-0.189005	0.0260072	-0.157472	-0.171763	-0.664614	-0.0324841	0.18082	0.101869	0.020169	0.181814	0.101564	-0.178095	-0.276449	0.123031	0.181871
BWI76_RS01765	BWI76_RS01765	hypothetical protein	0.481392	-0.791744	-0.367606	-0.0584344	0.0363176	-0.0941687	-0.204303	-0.335491	0.386344	0.0181064	0.0677849	-0.110934	0.0100694	-0.200271	0.146285	0.0807169	0.174572	-0.238519	-0.0308025	-0.0453462	0.0741082	0.0736672	-0.0859548	0.008315	0.261245	0.521927	-0.125859	0.214163	-0.0442551	0.288981	0.0617472	0.109521	-0.245637	-0.101883	-0.0213269	-0.104059	-1.00776	-0.462323	0.0034208	-0.118358	0.022645	-0.0358274	-0.178094	-0.0452823	0.126203	0.157066	-0.0229514
BWI76_RS01770	BWI76_RS01770	transcriptional regulatory protein RtcR	-0.640783	0.287409	0.552014	-0.129198	-0.114675	0.0954192	0.0182942	-0.0256457	-0.0813331	0.108553	-0.38206	0.28696	-0.267361	-0.01696	0.245589	-0.0855668	0.0551079	0.0305039	-0.0798982	-0.00947042	0.0787562	-0.0748985	0.140521	-0.0553623	-0.0533963	-0.135419	0.665488	0.416205	-0.286934	-0.574564	0.051454	-0.0231694	0.190285	0.74503	0.394934	0.163776	0.00826173	-0.614175	0.472863	0.308609	-0.183327	0.021827	0.107613	0.190593	0.0471487	-0.011161	0.222279
BWI76_RS01775	BWI76_RS01775	hypothetical protein	4.73985	-4.30014	-3.76876	-0.392539	1.98232	-3.05985	0.0536048	-0.221633	0.101484	-0.285148	-1.12103	1.02277	-0.203003	-0.531898	0.693812	0.152781	0.128775	-0.219874	-0.616003	0.374046	0.184389	0.163477	-0.266873	0.113687	0.346087	0.555501	0.245775	3.06869	-4.55361	-0.797139	-0.302405	0.586827	-1.26195	0.353159	-0.108952	0.0674917	1.56442	0.619883	0.147387	0.526718	0.71823	-0.450669	-0.341556	-0.766371	-0.0898828	0.132062	0.474313
BWI76_RS01780	BWI76_RS01780	SPFH domain / Band 7 family protein	-0.0753147	-0.201771	0.379089	-0.0687507	-0.246317	0.081245	-0.31967	0.0927897	0.146859	-0.0756614	-0.35514	0.330123	-0.0590272	-0.0806017	0.133646	0.232105	0.147215	-0.27198	-0.0306725	-0.059102	0.0905406	-0.285666	0.365393	-0.0734205	-0.26936	0.125084	0.0335587	0.107678	-1.46828	0.874487	-0.0228745	-0.0488672	0.228262	0.332302	0.459733	0.0878806	0.27372	0.0781094	0.193447	0.0942926	-0.00448368	-0.109128	-0.359024	-0.365657	-0.0389354	-0.0503485	0.0836624
BWI76_RS01785	BWI76_RS01785	nucleotidyltransferase	-0.803596	-1.03189	1.95603	-0.0783511	0.0231777	0.0491423	-0.0565165	0.255803	-0.293156	-0.33254	-0.0135241	0.128931	-0.0445804	0.115333	-0.168508	0.168177	0.00818751	-0.150849	0.0342565	0.00999446	-0.10365	0.118235	-0.260471	0.111	-0.117855	0.291808	-0.420635	0.100353	0.544737	0.713314	0.0921779	0.146115	0.162794	-0.20935	-0.112631	0.291531	-0.344767	0.282753	0.12695	0.144937	-0.0704292	0.0560653	0.18917	-0.0662587	0.0413253	0.249164	0.0593482
BWI76_RS01790	BWI76_RS01790	lysine-sensitive aspartokinase 3	0.584335	-0.407971	-0.661868	-0.094181	-0.088248	0.0199365	-0.1278	0.149945	-0.0832214	0.0333337	-0.191309	0.13671	-0.00470758	-0.180928	0.159766	0.0280018	-0.0620449	0.00703187	0.0354668	-0.0946934	0.0466749	-0.039939	0.0787684	-0.051402	0.000991213	0.100422	0.31306	0.346127	0.266408	-0.214316	0.0580874	0.00509661	0.245171	0.167868	0.0892139	0.161386	0.261855	-0.457694	0.0797491	0.214988	0.0335456	0.0420664	0.0642685	-0.0364085	0.033283	0.0372421	0.198886
BWI76_RS01795	BWI76_RS01795	hypothetical protein	1.38827	-0.955073	-0.933913	-1.18244	0.463351	0.385071	0.112137	-0.139709	-0.0286932	-0.166699	0.469051	-0.37023	0.641435	-0.660503	-0.0835615	-0.159031	0.159157	-0.0278891	0.365599	-0.0633262	-0.348233	0.238612	0.0483844	-0.246485	0.263965	-0.0446299	0.334692	0.38451	-0.730425	-1.16835	-0.165698	0.385362	-0.137355	-1.06989	-0.397599	-0.227247	1.01685	0.374659	-0.112557	0.0588884	0.275516	-0.42329	0.223617	-0.0468539	-0.24211	-0.100352	-0.0643659
BWI76_RS01800	BWI76_RS01800	glucose-6-phosphate isomerase	0.551921	-1.47702	-0.444491	-0.624345	0.383771	0.454889	-0.6312	0.219944	0.310436	0.431731	-0.219054	-0.00212483	-0.275193	-0.104172	0.377646	-0.266307	-0.0084505	0.219556	0.29259	0.138837	-0.47617	-0.19851	0.0939472	0.0299331	-1.602	-0.959315	-0.342807	-0.592825	-0.766289	-1.04513	-0.68905	-0.251921	-0.191869	-0.194858	0.0239148	-0.112207	-0.356503	-1.83924	-0.800761	-0.963835	-0.979622	-0.459609	-0.221921	-0.901739	-0.90413	-0.470066	-0.613951
BWI76_RS01805	BWI76_RS01805	UDP-3-O-(3-hydroxymyristoyl)glucosamine N-acyltransferase	0.974504	0.284118	0.148212	0.00398105	-0.092371	0.185164	-0.316151	0.00952016	0.341592	0.125485	0.010397	-0.0722031	0.164165	-0.216855	0.054162	-0.579443	0.298972	0.232607	0.106996	0.0545986	-0.200849	0.280637	-0.212169	-0.0960356	-0.00877108	0.365929	-0.875194	-0.85223	0.294444	0.133056	-0.702268	0.509664	-0.194712	-0.451761	0.0597467	-0.309276	0.220123	-0.120209	-0.136181	-0.191553	0.0804307	-0.338129	0.0792323	-0.121783	-0.061184	-0.0556874	0.496782
BWI76_RS01810	BWI76_RS01810	N-acetyltransferase	-0.431877	0.280063	1.06455	0.0118956	0.243774	-0.336076	-0.149843	-0.0914125	0.130803	-0.0617698	0.143305	-0.0735256	0.0930269	-0.11608	-0.0149064	-0.0457684	0.200933	-0.214637	0.0139928	0.0438037	-0.0941932	-0.170685	0.222617	-0.169921	0.496011	0.225971	0.518587	0.337886	-0.0442551	0.0135667	-0.0613933	0.425366	0.0819961	0.325829	0.133703	-0.0881881	0.255562	-0.414942	0.249944	0.250209	-0.063736	-0.139501	0.117005	-0.0921401	0.0556259	0.0239082	0.0304959
BWI76_RS01815	BWI76_RS01815	phosphate-starvation-inducible protein PsiE	2.17163	-1.2078	-7.8792	0.255064	-0.10301	-0.27604	-0.510534	0.388807	0.0167306	0.0458971	0.245188	-0.192475	-0.28872	0.143181	0.0589609	-0.0837364	-0.0626456	0.0756065	0.121693	-0.154803	-0.0414616	0.276638	-0.13605	-0.185643	0.334627	-0.0250149	1.19287	0.539827	-0.742893	0.700894	-0.30727	-0.774103	-0.535506	-0.33664	0.220372	-0.425184	0.00681756	-0.173238	0.294385	-0.59855	-0.0712807	0.102896	0.0318202	0.191924	-0.110674	-0.299931	0.117739
BWI76_RS01820	BWI76_RS01820	maltose transporter permease	0.11463	-0.206538	0.0581442	0.105454	-0.177641	0.0517514	-0.126345	-0.179254	0.213085	0.131528	-0.143239	0.0643202	-0.211204	-0.194975	0.380479	0.116499	0.0863472	-0.182405	0.11888	-0.241132	0.0907662	0.211884	-0.0891244	-0.118089	-0.0600886	-0.338044	-0.0588296	-0.366605	-0.694328	-0.134893	0.00476081	-0.0814468	0.0932037	0.107241	-0.0735654	0.125137	0.441056	-0.129075	0.332293	0.316426	0.235497	0.0117978	0.0178856	0.230004	0.21318	-0.073889	0.051385
BWI76_RS01825	BWI76_RS01825	maltose ABC transporter permease MalF	0.146703	-0.226802	0.0566898	-0.0996483	-0.0400617	0.110683	0.0635823	-0.00050185	-0.105704	0.0155555	-0.0885787	0.102987	0.0829	-0.233945	0.135567	-0.152711	-0.00387416	0.146474	0.107578	-0.000178	-0.138559	-0.0643732	0.203464	-0.135612	0.21866	0.423738	-0.360403	0.218554	-0.10513	-1.02046	-0.0777345	0.0882321	-0.0343145	-0.268282	0.0961791	0.0692403	0.0830316	0.139684	0.287713	-0.020734	-0.164317	-0.0536019	0.289156	-0.156835	0.0673617	0.214188	0.00774338
BWI76_RS01830	BWI76_RS01830	maltose ABC transporter substrate-binding protein MalE	-0.501223	0.456119	0.237886	-0.505818	0.409088	0.0307296	0.0297004	-0.187716	0.0439398	-0.195011	-0.341168	0.378621	0.0415742	-0.146371	0.0246378	-0.193043	0.0605703	0.0921548	0.126169	-0.0750892	-0.0857387	0.110862	-0.238104	0.116227	0.138796	0.127179	0.172416	0.49095	0.268514	-0.599448	0.0162693	-0.188686	-0.00545798	0.226035	0.320427	0.328651	0.381725	0.326853	0.175715	0.0997491	-0.161107	0.0576364	-0.146399	-0.0893751	0.0372713	-0.130157	-0.133995
BWI76_RS01835	BWI76_RS01835	chemotaxis protein CheW	-1.05394	1.2444	-0.00238911	-0.142731	-0.277668	0.333844	0.14859	0.070242	-0.321302	0.307975	-0.0279824	-0.115726	0.125132	-0.0719797	-0.0685964	0.18644	-0.34966	0.097058	-0.190366	0.0359597	0.11797	0.207227	0.0108757	-0.233355	0.177524	0.515415	-0.0441024	-1.12123	0.423792	-0.704888	-0.52346	-0.610811	-0.401509	-0.712192	-0.495506	-0.042825	0.320061	0.211614	-0.476496	-0.0485063	-0.330632	-0.105015	-0.258072	-0.429456	-0.323534	0.141717	-0.220022
BWI76_RS01840	BWI76_RS01840	ABC transporter ATP-binding protein	-0.861315	0.118593	0.570415	-0.480356	-0.31991	0.626469	-0.0501837	0.431748	-0.469483	-0.277291	-0.430076	0.52896	-0.564693	-0.196631	0.656306	-0.185384	0.161609	0.0204493	-0.0897103	0.199041	-0.127179	-0.0881243	0.00815794	0.0488574	0.116104	-0.0746405	0.00487698	0.379789	-0.400041	0.870324	0.538986	0.0252	0.79018	0.136755	0.595579	0.602107	-0.299359	0.615199	-0.0347656	0.61801	0.045653	0.415291	-0.144216	0.281564	0.356353	-0.0842822	0.282358
BWI76_RS01845	BWI76_RS01845	maltoporin	0.516012	-0.848166	0.178569	-0.0909112	-0.237153	0.23163	-0.156736	0.434913	-0.330401	-0.175201	0.323388	-0.205941	0.0171534	-0.0687416	0.0526368	0.335765	-0.326296	0.0190876	0.0133729	-0.120568	0.0874069	0.212982	-0.00226273	-0.165481	0.236833	0.261953	-0.426595	-0.185831	-0.628934	-0.935681	0.0795074	-0.379488	-0.370833	-0.472254	0.0056697	-0.302292	-0.28384	-0.43925	-0.0441883	-0.405322	-0.168571	-0.0833052	-0.0842604	-0.120608	0.120173	0.0173997	0.00326779
BWI76_RS01850	BWI76_RS01850	maltose operon protein MalM	-0.40731	0.845375	-0.785989	-0.307055	0.00292969	0.163566	-0.215216	0.108127	0.00206727	0.0569379	0.225116	-0.251587	0.0863339	-0.00625808	-0.184858	-0.055399	0.141818	-0.0979486	-0.058425	0.00906651	0.0362669	-0.0214416	0.0654477	-0.0507878	0.201346	-0.0669858	-0.334721	-0.892881	0.293501	0.409177	-0.00494923	-0.19681	-0.0148463	-0.400265	-0.0302591	-0.00686496	0.0287315	-0.475357	-0.191082	-0.0654052	-0.0299994	-0.148748	-0.195445	0.0356069	-0.0591186	0.236294	-0.0707061
BWI76_RS01855	BWI76_RS01855	chorismate lyase	0.41102	-0.585628	-0.00802408	-0.93286	0.0876845	0.583329	0.0232265	-0.358073	0.228653	-0.305062	-0.179763	0.269094	0.00662735	-0.0668956	-0.0286087	0.115802	-0.460745	0.26244	0.17091	0.0374211	-0.243644	0.323468	-0.266136	-0.0460612	0.0431882	-0.202341	-0.201339	0.0622147	0.966786	-0.55081	0.0143964	-0.203172	-0.165352	0.0491354	-0.446975	-0.0730778	-2.2692	0.149335	-0.456933	-0.246426	-0.12125	0.0220711	-0.254506	-0.0807183	-0.23424	-0.203505	-0.257569
BWI76_RS01870	BWI76_RS01870	diacylglycerol kinase	-0.853614	1.60588	-2.54865	-0.42482	-0.0695559	0.463335	-0.0844441	-0.0519096	0.0301542	-0.435448	-0.553532	0.637412	-0.414084	0.412849	-0.097935	-0.565046	0.0680196	0.45594	-0.0966614	-0.0388395	0.139907	-0.208842	0.179862	0.0358369	-0.0194743	-1.08861	-0.896459	-2.35826	-0.568074	-0.213421	-0.280525	-0.33648	0.289398	0.0526097	0.439047	0.653909	-2.82718	1.05402	0.465322	1.04411	-0.0448936	0.222198	0.170732	0.326851	-0.0408084	0.199462	-0.595426
BWI76_RS01880	BWI76_RS01880	MATE family efflux transporter	0.556364	-0.955974	0.292359	0.0368115	0.197888	-0.197467	-0.00880541	0.141165	-0.178856	0.294756	-0.0490054	-0.0694722	0.205006	-0.10912	-0.149677	-0.0399452	0.0751316	-0.0139559	-0.167934	-0.0204258	0.171549	-0.0332375	-0.115794	0.149728	-0.00202479	-0.0862374	0.0918615	-0.218514	-0.0442551	0.477695	0.124726	-0.105179	-0.16456	-0.115287	-0.190774	-0.0541899	0.480817	-0.064754	0.122467	-0.109938	0.232293	0.060933	0.206776	0.241461	-0.0105603	-0.0298101	0.0914327
BWI76_RS01885	BWI76_RS01885	CsbD family protein	-1.22541	-0.55363	1.91453	1.23072	-0.676339	-0.826473	0.175884	-0.599286	0.293615	0.529537	-2.34164	1.24957	-0.639748	0.250454	0.274764	-0.879118	-0.291875	0.854012	0.535179	-0.343529	-0.264771	0.491279	-0.564159	0.0349094	-0.484153	0.86471	-2.12192	-1.68619	-0.342735	-0.244326	-0.25489	-0.703849	0.974897	1.4449	0.786702	1.20945	-3.39813	2.84248	1.20947	0.397049	0.271132	-0.368195	-0.0630121	-0.0739053	0.165001	-0.503654	-0.249251
BWI76_RS01890	BWI76_RS01890	transcriptional regulator Zur	-0.960245	0.439799	-0.0311137	-0.441156	-0.24664	0.142254	0.0854823	-0.251125	0.0212069	0.602712	0.210624	-0.541537	0.443631	-0.447021	-0.0973172	0.236355	0.152604	-0.312752	-0.0138483	-0.0103615	-0.0850767	-0.159389	-0.163761	0.258935	-0.547311	-0.214089	0.495967	-1.40056	0.718393	-0.0347233	-0.230582	-0.760291	-0.568994	-0.748771	-0.657016	-0.142537	-0.973142	-1.52528	0.44549	0.441459	-0.358694	0.195559	-0.762981	-0.43935	-0.147712	-0.0819285	-0.659628
BWI76_RS01895	BWI76_RS01895	cupin	1.4666	-5.86428	-0.845066	-1.51747	0.344773	0.605378	-0.271286	0.235444	-0.0232108	-0.0735854	0.0176329	0.0109079	0.288422	0.170438	-0.532422	-0.318262	-0.0802305	0.339908	-0.4103	0.317904	0.0731135	0.0537011	-0.138724	0.0806212	0.207055	0.371293	-0.298081	-0.576761	-0.303013	-1.5912	-0.383478	0.313756	0.324812	0.50006	0.00570235	0.163197	1.68108	0.111962	0.734228	0.308372	0.0174789	-0.483823	-0.648101	0.355257	0.172587	0.116031	-0.0784728
BWI76_RS01900	BWI76_RS01900	tRNA-dihydrouridine synthase A	0.566883	-0.348129	-1.03175	0.0800719	-0.309684	0.199499	0.0376303	-0.074321	0.0142428	0.0192095	-0.498352	0.449627	0.134716	-0.210267	0.0117576	0.365997	0.0862464	-0.328936	0.0971036	-0.0698136	-0.0240198	-0.139068	0.180089	-0.0040593	0.571953	-0.0329124	-0.679535	-0.797704	0.319861	-1.54999	0.1342	0.0272082	0.184252	0.103346	0.376294	0.378144	-0.805529	0.607242	0.0453506	0.161724	-0.150118	-0.0734656	-0.232123	0.0594598	-0.267612	-0.116115	-0.0754016
BWI76_RS01905	BWI76_RS01905	envelope stress response protein PspG	-1.13945	0.434264	0.944472	-0.448517	0.10949	0.218959	0.078449	0.34041	-0.522702	0.149469	0.231218	-0.25965	0.0981206	0.189484	-0.384599	0.0022519	0.179893	-0.147306	-0.206942	0.365068	-0.200043	0.123054	0.067491	-0.191012	0.574052	0.771827	0.0537561	-0.584046	1.32116	-0.81461	0.189088	0.480844	-0.0171582	0.126088	-0.70523	-0.286443	0.165075	-0.116066	-0.0894052	0.00490112	0.0859371	0.179366	0.237868	-0.20297	-0.081081	0.0115127	-0.216187
BWI76_RS01910	BWI76_RS01910	quinone oxidoreductase	0.109605	0.337634	-0.512109	-0.173007	0.140728	-0.103401	-0.129782	-0.0402783	0.123515	0.281657	-0.155429	-0.0222159	-0.0299708	-0.0605606	0.0476835	0.162365	-0.0569567	-0.0652498	-0.16978	0.118668	0.028175	-0.0246671	-0.0251966	0.0499052	0.0655657	0.0622101	0.619654	-0.00384349	-0.228134	-0.562585	0.104985	0.138361	0.0108755	0.314057	-0.0159244	0.0678189	0.138121	0.245624	0.324041	-0.0149893	0.0412207	0.143493	0.184523	0.0557881	0.0910521	0.00352841	0.0575208
BWI76_RS01920	BWI76_RS01920	alanine racemase	0.0220206	-0.119082	-0.12945	-0.0933902	-0.0393273	0.107743	0.0752037	0.0376859	-0.153317	0.0146349	0.0528257	-0.04502	0.124729	-0.176284	0.0215037	0.128103	0.0083436	-0.103774	-0.138806	0.172239	-0.0157144	0.0522067	-0.182654	0.149123	0.175126	0.168528	0.178083	0.31465	-0.217963	-0.147106	0.121136	0.297095	-0.204258	0.311512	0.02644	0.00117353	0.360507	0.164081	0.0773776	0.145944	0.0431819	-0.0454647	-0.12753	0.164539	0.0713002	0.100111	0.0818481
BWI76_RS01925	BWI76_RS01925	aromatic amino acid aminotransferase	0.464396	-0.125596	-1.15691	-0.141901	0.473276	-0.348819	-0.204273	0.249034	-0.123304	-0.158308	-0.252444	0.286204	-0.139668	0.143392	-0.0525039	0.072966	-0.0317748	0.00354394	0.0502651	0.0833007	-0.189529	-0.034568	-0.0181189	0.033024	0.223807	0.219344	-0.184224	0.258047	0.907277	-0.987129	-0.128727	0.235538	-0.267035	-0.0481962	0.0962314	0.0700554	0.413109	0.727598	0.101543	-0.0207259	0.0211493	0.0119383	0.174182	-0.0657291	0.019113	0.173481	0.174485
BWI76_RS01930	BWI76_RS01930	acid phosphatase/phosphotransferase	-0.821945	0.705469	1.1638	0.0830423	0.169231	-0.311213	0.0723789	-0.464786	0.237883	-0.106303	0.128794	-0.173603	0.241182	-0.346918	0.0863529	0.179559	0.215793	-0.349182	-0.355172	0.0162708	0.308875	0.217409	0.0443787	-0.277357	-0.560215	-0.251229	-0.458701	-0.195915	1.1266	-0.029801	-0.0752768	-0.513255	0.24208	0.250405	-0.216029	-0.162556	-0.319253	0.0769481	0.148275	-0.320821	-0.0264706	0.121185	0.00698873	0.24833	0.199562	0.0676208	-0.0369131
BWI76_RS01935	BWI76_RS01935	thiamin phosphate synthase	-0.0107778	-0.0344871	0.408654	-0.156536	0.019617	0.158183	0.433004	0.110647	-0.665763	0.597601	0.382946	-0.642775	-0.38549	0.508708	-0.192992	0.317058	0.178362	-0.414828	0.020112	0.26804	-0.340695	-0.151356	-0.0426203	0.145341	-0.0504234	1.18974	7.01537	7.08908	1.88545	-5.65382	-0.109904	1.05052	-0.517373	-0.478525	-0.00269067	-0.0824085	-0.111906	0.0946456	0.696918	-0.570173	-0.0254891	0.161017	0.271449	-0.224105	0.232306	-0.0518565	-0.152992
BWI76_RS01940	BWI76_RS01940	hypothetical protein	-0.723095	1.53324	1.21216	0.56551	-0.48412	-0.36425	-0.0896751	0.159296	-0.193271	-1.2498	-0.176696	0.55728	-0.138892	0.200282	-0.087992	0.0218363	0.0241831	-0.0527863	0.22959	-0.335961	0.096684	-0.0820588	-0.131884	0.240765	0.362343	0.206375	0.0301131	-0.265521	0.0805841	-1.45942	0.0285077	-0.267107	0.386979	0.210788	-0.24032	-0.149515	0.395592	0.817909	-0.371191	0.465556	-0.168558	-0.248334	-0.481144	0.195975	-0.630381	-0.27531	-0.200024
BWI76_RS01950	BWI76_RS01950	excinuclease ABC subunit A	-0.00915658	-0.0840979	0.20915	-0.215097	-0.112377	0.182978	-0.0359792	-0.114269	0.0699072	0.0808602	0.0328372	-0.0897661	0.116152	-0.173292	0.032886	-0.0401511	-0.0274684	0.0384333	-0.0610125	0.0451491	0.00103888	-0.0460724	0.0782186	-0.027924	0.0381143	0.0146376	-0.157247	-0.177114	-0.216359	-0.240316	-0.11204	-0.00975423	-0.0377464	-0.0477583	0.0393159	0.00505012	-0.040625	0.0166229	0.155436	0.147469	-0.0118018	0.0785079	0.00197295	-0.059965	0.0685576	-0.0423927	0.0529313
BWI76_RS01960	BWI76_RS01960	lytic transglycosylase F	0.105262	-0.0417201	0.289475	-0.12359	0.0997386	-0.0166997	-0.0179159	-0.219143	0.16375	0.0775588	0.0931279	-0.0911107	0.0873616	-0.0620154	-0.0433601	-0.0416174	0.0662152	-0.0177316	-0.0658293	-0.00456337	0.0769736	0.0267865	-0.011414	0.0216698	0.0753359	-0.176223	0.0192738	0.0301909	0.460286	-0.122347	0.177885	-0.0278847	-0.0263148	-0.0360332	-0.0597117	-0.161578	-0.0632752	-0.406236	0.0913488	-0.0787193	-0.00357982	-0.0248735	0.0534843	-0.0875112	0.131217	0.0374005	-0.0180877
BWI76_RS01965	BWI76_RS01965	TonB-dependent siderophore receptor	0.233869	-0.199561	-0.0116253	0.0756762	-0.0506154	-0.0242195	0.019709	-0.105152	0.063003	0.149851	-0.0618972	-0.00213211	0.0289421	0.044876	-0.0721109	-0.0596815	0.129979	-0.0364483	0.095547	-0.107629	0.00408429	0.146608	-0.155131	0.0307973	-0.129719	0.0125748	0.1579	0.236094	-0.219839	-0.36889	0.0413809	-0.106658	0.0701675	-0.000359535	0.155493	0.0368048	0.280075	0.306402	0.0414706	0.081144	-0.118933	0.0474571	0.040354	0.0769644	0.041787	-0.153955	0.00281182
BWI76_RS01970	BWI76_RS01970	AraC family transcriptional regulator	-0.21887	0.513306	-0.122818	0.430762	-0.294832	-0.0578118	0.00949427	-0.159727	0.188009	0.197657	-0.0302657	-0.052471	0.189215	-0.199202	0.0222695	-0.0759998	0.00294549	0.0969775	0.0197928	0.077231	-0.0847738	-0.0955146	0.136178	-0.00861465	-0.0430313	-0.127979	-0.154417	-0.114247	-0.469696	0.154424	-0.0624055	-0.0253211	0.152839	-0.0308288	0.237167	0.0183402	0.0727222	0.0566988	-0.087867	-0.282393	0.000615598	0.00826348	0.0650267	0.0225102	0.0090596	0.0844446	-0.0372398
BWI76_RS01975	BWI76_RS01975	outer membrane protein assembly factor BamA	-0.0722272	0.128118	0.214299	0.0641499	0.070976	-0.104698	-0.0319764	-0.0117182	0.00336349	0.0702047	-0.0245943	-0.00171887	0.0168674	0.00400385	-0.0394986	0.0104113	0.0624322	-0.049073	0.0321873	-0.0761524	0.0370638	-0.0105778	0.0164919	0.0112048	-0.032996	-0.0360902	-0.164704	-0.156803	0.0061902	-0.220748	-0.0498336	-0.081788	0.00860306	0.024539	0.0157838	-0.040237	-0.063321	0.0856114	-0.071745	-0.0450981	-0.0132045	0.0188362	-0.0288283	0.00530169	0.00245096	0.0402269	-0.0320183
BWI76_RS01980	BWI76_RS01980	anti-adapter protein IraM	0.0502775	0.415633	-0.478604	-0.120431	0.0832059	-0.0948046	-0.210257	0.298679	-0.17989	-0.115977	0.0105591	0.0373808	0.0789722	-0.0425065	-0.063016	0.0359323	-0.187864	0.126259	0.121983	-0.137609	-0.00960771	0.0381799	-0.0108547	-0.00577102	-0.00944443	-0.0856923	-0.252475	-0.0429112	-0.404521	-0.0552942	-0.082054	0.136549	0.0418182	0.204262	-0.00658206	0.0281866	-0.0596198	-0.137019	0.0871674	0.0425766	0.0921398	0.233146	-0.00757716	0.0217407	-0.17522	0.0162238	0.000111865
BWI76_RS01985	BWI76_RS01985	membrane protein	0.352848	-0.275275	-0.105748	-0.317605	0.0807514	0.19106	-0.0653548	0.237472	-0.199089	-0.0724948	-0.0953448	0.0662734	-0.158797	0.159612	-0.0339581	-0.218976	0.0972374	0.148404	0.0888781	-0.0594657	-0.016007	0.119636	-0.161932	0.0790239	0.133343	0.202923	-0.343433	0.190733	-0.47916	0.714657	-0.0024612	0.0543088	0.0512916	-0.000995874	0.000829302	0.0898655	-1.22756	-0.0547801	0.285728	0.145157	-0.0582948	-0.090859	-0.141476	0.235746	0.0280864	-0.044134	-0.0916969
BWI76_RS01990	BWI76_RS01990	cyclic diguanylate phosphodiesterase	0.324707	0.165153	-0.317681	-0.25808	-0.0407406	0.224732	0.251734	-0.171548	-0.156124	0.223334	-0.170734	0.0357712	-0.101574	0.104941	-0.0401883	0.187839	-0.244228	0.0650311	-0.103467	0.184739	-0.0841471	0.101085	-0.0660035	-0.0190042	0.113409	-0.104404	0.0789231	-0.000837039	-0.428519	-0.800071	-0.00304722	0.0347082	0.094838	0.208895	0.128593	-0.0313376	0.255956	0.483054	-0.045945	-0.0395778	0.103651	-0.153001	0.222005	0.167283	0.0102706	0.0806771	-0.097214
BWI76_RS01995	BWI76_RS01995	AraC family transcriptional regulator	-0.359787	-4.9958	2.3036	-2.69482	-1.14717	2.42983	-0.294994	1.00459	-0.925913	0.0695017	1.01328	-1.03337	-0.355878	0.829731	-0.721399	0.66113	-0.149095	-0.452409	-0.773069	0.725828	-0.0744571	0.495483	-0.125434	-0.384144	0.00929343	0.868637	0.229429	-1.50423	-0.509476	0.47788	0.918915	0.747048	-0.246019	0.626761	0.317677	-0.552351	-1.89994	-0.993459	-0.156061	-0.359616	0.550106	0.122945	0.0351335	0.281791	0.677647	0.33987	0.163189
BWI76_RS02000	BWI76_RS02000	transcriptional regulator	-1.28667	0.560566	0.747223	-0.145164	-0.102014	0.226096	-0.058658	-0.117942	0.140874	-0.229612	-0.340644	0.394577	0.0902206	-0.10103	-0.0380127	0.11091	0.110147	-0.184887	0.0464405	0.0047863	-0.0269407	0.0785328	-0.143704	0.0528112	0.220077	-0.173549	0.91212	0.705439	-0.484944	0.420157	-0.156057	-0.171561	0.00556351	0.0929547	0.32847	0.144091	0.405884	0.508103	-0.00660648	-0.0157556	0.229468	-0.0330816	-0.0163647	0.0816647	-0.122612	0.128717	0.0580326
BWI76_RS02005	BWI76_RS02005	glutathione S-transferase	1.55871	-1.64691	-0.125653	0.325323	-0.0107664	-0.103778	0.42189	-0.0516709	-0.408341	0.159907	-0.298732	0.196647	0.00043964	0.187416	-0.173566	0.0921244	-0.032325	0.0133711	-0.0964517	0.120729	-0.053069	-0.047881	0.220053	-0.140334	-0.212849	-0.000813771	0.23533	-0.67294	0.141958	0.150517	-0.421831	-0.0113079	0.056683	-0.126748	-0.324475	-0.21916	-0.324546	-0.507894	0.0103975	-0.409232	0.0720139	-0.107552	0.169915	0.139807	0.0594026	0.114182	-0.28109
BWI76_RS02015	BWI76_RS02015	NCS2 family permease	-0.155935	1.06878	-1.1995	-0.245413	-0.052202	0.118114	-0.0120168	0.118272	-0.150648	-0.371441	-0.0719618	0.222207	-0.302876	0.176511	0.0254156	0.0717804	0.0110685	-0.0821722	0.152868	-0.00734811	-0.215142	0.20125	0.0428778	-0.265937	-0.182674	0.0327409	-0.325649	0.272875	1.18488	-0.797991	0.115398	0.540917	0.200412	0.421857	0.206126	0.12836	-0.231481	0.466519	0.178612	-0.126713	0.136638	0.293392	0.120081	0.0501834	0.151838	-0.0332968	-0.211641
BWI76_RS02020	BWI76_RS02020	Na+/H+ antiporter	0.375888	-0.398707	-0.458297	0.264686	-0.112588	-0.0331611	0.260901	-0.252647	-0.033684	0.174537	-0.0624688	-0.055874	0.0959306	-0.211404	0.101572	-0.0934808	-0.0287461	0.154856	-0.0974273	0.0516102	0.0577337	0.205702	-0.233496	0.0745771	-0.0493493	0.121022	0.448922	-0.29433	-0.634446	-0.913347	-0.272715	-0.34314	-0.131736	-0.0906705	-0.251862	-0.119825	0.0222982	-0.449805	-0.138528	-0.110987	-0.147537	-0.125717	-0.236093	-0.118181	-0.00167352	0.202675	0.11679
BWI76_RS02025	BWI76_RS02025	LysR family transcriptional regulator	-0.634694	0.365842	0.440611	0.320556	-0.307413	0.0389371	-0.124945	-0.0303714	0.115694	0.277152	-0.0183303	-0.103438	-0.0113234	0.0159202	-0.0165945	0.0294625	0.200662	-0.15049	0.0430326	-0.0141139	-0.00998367	-0.00399546	-0.11047	0.158763	0.290614	0.0297495	-0.639271	-0.388217	-0.660498	0.625816	-0.467854	-0.269923	-0.0729238	-0.0379523	-0.0934681	-0.0414316	0.0362714	-0.163319	-0.173516	-0.351743	0.150179	-0.00809146	-0.0277768	-0.13595	0.122408	-0.208142	-0.0529062
BWI76_RS02030	BWI76_RS02030	auxin efflux carrier	0.0953411	-0.138206	0.182015	0.0601909	-0.0282589	0.01182	-0.00113373	0.0511776	-0.0455136	-0.0488585	0.0235111	0.0277415	0.0906625	-0.0148964	-0.0451196	0.0823344	-0.0143482	-0.0384334	0.0560955	-0.0769687	0.0122913	0.102116	-0.120581	0.0582115	-0.153894	-0.0663264	0.142138	-0.0649359	-0.0827251	-0.107746	-0.239715	-0.048503	-0.0513186	0.0212934	0.0814636	0.00862303	-0.282795	-0.127259	-0.0427368	-0.266592	-0.0777885	-0.0235896	0.000195065	0.037079	-0.0630458	0.0105699	-0.0513307
BWI76_RS02035	BWI76_RS02035	acetolactate synthase catalytic subunit	-0.0495292	-0.0254542	0.460872	-0.0584344	-0.0388816	0.0742245	0.00748945	-0.0210893	-0.026364	0.00948835	0.0437728	-0.0634571	-0.0322375	-0.0555747	0.0683469	-0.0236715	0.0187576	0.0250661	0.00509149	-0.0343673	0.0187136	-0.0466118	0.106443	-0.0350675	-0.013891	-0.0841403	-0.144884	-0.0929999	0.0180967	0.0051501	-0.0693588	0.0373974	0.0526129	-0.0104406	0.083802	0.0277229	0.183489	0.0923815	0.161047	0.0556714	-0.0907076	-0.00715111	-0.0347043	0.0662245	-0.010845	-0.0530793	-0.0208375
BWI76_RS02040	BWI76_RS02040	aryl-alcohol dehydrogenase	0.384104	-0.804804	0.0752636	-0.211181	0.0361661	0.108919	0.253067	-0.0289803	-0.273741	-0.0284717	-0.101243	0.0774428	-0.206426	0.0143781	0.109753	-0.00212709	0.24097	-0.188397	-0.189025	0.0572879	0.112683	-0.164331	0.159985	0.00515105	0.103742	0.270308	0.378083	0.184738	0.0323969	1.0864	-0.0414015	0.133064	-0.0534121	0.0686649	-0.263726	-0.375652	0.155814	0.486746	0.0341968	0.161064	-0.246263	-0.000374927	-0.0185307	0.100093	0.225659	0.0310386	0.158308
BWI76_RS02045	BWI76_RS02045	LysR family transcriptional regulator	0.187061	-0.687771	0.369849	-0.258209	-0.354587	0.512597	0.604651	-0.168063	-0.52127	0.0680165	0.0462463	-0.0734948	-0.00135896	0.0223313	-0.0370028	-0.233957	-0.585727	0.636006	-0.0250205	-0.029978	0.168383	0.185478	0.0516369	-0.209255	0.189099	0.505571	0.353506	-0.0548174	-0.862875	0.902977	-0.312391	-0.0183417	-0.0368579	-0.0776911	-0.437551	-0.394553	-1.18846	0.245742	0.487524	0.405133	0.0699666	0.261771	0.144877	-0.193658	-0.154574	-0.122012	-0.0861686
BWI76_RS02050	BWI76_RS02050	CidA/LrgA family protein	-2.25457	1.04889	0.57645	0.0544843	0.405652	0.226988	0.347646	0.326441	-0.784866	0.370479	0.66348	-0.827879	-0.643495	0.177549	0.351141	-0.49699	-0.174858	0.501798	-0.151535	0.0668742	0.0328288	-0.0859945	-0.106031	0.207324	0.654531	0.506748	0.0168788	-2.09568	-0.632227	-4.73978	-0.657394	-0.474475	0.376312	-1.13289	1.1914	0.527085	-0.781666	-0.0714545	-0.17088	-0.621398	0.218139	0.40706	-0.0384364	0.280886	0.105408	-0.504926	0.108169
BWI76_RS02055	BWI76_RS02055	murein hydrolase effector protein LrgB	-0.165745	0.632094	0.0986811	0.0238319	0.0508792	-0.0760976	0.0623269	-0.128483	0.0233815	0.33533	-0.00962087	-0.120504	-0.110129	0.11936	-0.0822285	0.00316619	-0.201116	0.154152	-0.194885	0.0266444	0.11939	-0.148706	0.175123	-0.0328824	0.0831878	-0.0981354	-0.496125	-0.346359	-0.946199	-0.497076	0.0921919	-0.0844351	-0.0293834	0.0118354	0.16853	0.0477103	-0.0628552	-1.05363	0.113129	0.027468	0.131449	-0.115491	0.0138545	0.204891	0.0860568	0.138329	0.0568319
BWI76_RS02060	BWI76_RS02060	fimbrial chaperone protein	-0.115951	0.104359	0.434394	0.0267877	-0.0523481	0.0700201	0.0511667	0.0654568	-0.123975	0.082056	-0.0594607	0.0523995	0.00602254	-0.034386	0.0303672	0.0324026	0.109056	-0.0715214	0.044606	0.000390531	-0.033896	-0.0246146	0.0301842	0.034656	-0.00804979	0.022939	0.0939291	-0.212214	-0.380683	-0.202266	-0.241176	-0.126591	-0.106243	0.0912856	-0.102712	-0.100698	-0.075109	0.272745	-0.173115	-0.19891	-0.0694689	0.0657742	0.00855025	0.163822	-0.0278801	-0.0957778	-0.172738
BWI76_RS02065	BWI76_RS02065	fimbrial assembly chaperone SthB	0.0116009	0.0318872	-0.314183	0.172327	0.0674871	-0.139192	0.0417023	0.0209394	-0.0440849	0.0349404	0.0359173	-0.0158055	0.102353	0.0292244	-0.0940804	-0.0922804	-0.0182214	0.134949	-0.0589263	0.0198092	0.0337766	0.0817438	0.035683	-0.0615787	-0.187515	0.0307767	-0.0977063	-0.326861	-0.224727	-0.16816	-0.14459	-0.294523	0.0762746	-0.212554	0.0304167	0.0365394	-0.272081	-0.261341	-0.142079	-0.120861	-0.0940928	0.0233918	0.0368062	0.112977	0.0469263	-0.0905811	0.0155351
BWI76_RS02070	BWI76_RS02070	hypothetical protein	-0.0712939	0.164051	-0.0273858	0.0172638	-0.0211083	-0.0210118	-0.0410447	0.0587508	-0.061946	0.0803212	0.0180542	-0.0418882	-0.0278232	-0.0377869	0.0434541	0.00267271	0.0256431	-0.0110746	-0.028979	0.0191106	-0.0116712	-0.0146073	0.00700112	0.0361243	0.0261126	-0.105076	-0.103155	0.0153538	0.075776	0.111099	-0.0660688	-0.0468553	0.0338995	0.0753029	0.0242748	-0.0131627	-0.0103795	-0.258619	-0.0849507	-0.0734672	-0.00913732	-0.0504302	-0.0113057	0.0332333	0.00599056	-0.0217439	-0.0644825
BWI76_RS02075	BWI76_RS02075	fimbrial morphology protein	-0.282848	0.345861	-0.104234	0.167607	-0.0833548	0.00393905	-0.125159	0.14751	-0.0317285	0.0549845	0.00937585	-0.0324722	0.0625135	0.00692722	-0.0763476	-0.0231434	-0.033518	0.0927272	-0.0124344	-0.0506508	0.0708313	0.0505568	-0.0231988	0.0105052	-0.0671504	-0.038728	-0.206496	-0.264752	0.00267165	-0.118187	-0.146127	-0.25609	0.0613558	-0.0131128	-0.0117793	0.0415058	0.0538752	0.0432326	-0.116954	-0.20937	-0.0439503	-0.0258753	0.0730121	0.0169364	-0.00243437	-0.0160034	-0.0742352
BWI76_RS02080	BWI76_RS02080	fimbrial protein	0.071612	-0.626365	0.414902	0.0223075	0.0293819	-0.104784	0.13179	0.0979294	-0.281366	-0.0349684	-0.0401711	0.0627564	0.00385906	-0.0506391	0.0350017	-0.0619131	0.0595828	-0.016389	-0.024164	-0.0144807	0.0303851	0.0283128	-0.123927	0.09502	-0.0436798	0.0538186	0.35258	0.237008	0.116827	0.281221	-0.126246	-0.0123729	0.0261007	-0.323446	0.0629569	-0.076577	0.304434	0.248105	0.0970976	-0.186829	0.0973357	-0.0686091	-0.0111067	0.137588	0.00510974	0.0609395	-0.0176045
BWI76_RS02085	BWI76_RS02085	cation acetate symporter	-0.108562	0.0716658	-0.00503553	-0.00954359	0.14268	-0.105288	-0.114195	0.0451963	0.0161803	-0.277821	-0.00474781	0.138546	-0.112509	-0.14057	0.259106	0.0437379	-0.016134	-0.0306222	-0.0489247	-0.0620162	0.104267	-0.0515165	0.129972	-0.0735917	-0.141691	-0.134332	0.244068	-0.227985	0.146094	-0.199466	0.083364	-0.0457017	-0.0589219	0.0649882	-0.104264	-0.186695	-0.295817	-0.732691	0.011438	0.108993	-0.0147627	-0.104011	-0.197254	-0.146305	0.0925834	0.198261	-0.0729577
BWI76_RS02090	BWI76_RS02090	membrane protein	-0.572512	-0.228453	1.82779	-0.265533	-0.298233	0.503143	0.310367	-0.267694	-0.0716635	0.236901	0.194659	-0.354249	0.468912	-0.0708647	-0.538734	-0.0321392	0.494558	-0.420018	0.351746	0.0631644	-0.460361	-0.0489952	0.0657174	-0.00465756	-0.272089	-0.237442	-0.898852	-0.126838	0.152755	1.29223	-1.04391	-0.127179	-0.717587	-0.525491	-0.71859	-0.512947	-0.937291	0.0639738	-0.61214	-0.526609	-0.0820629	-0.527656	-0.126752	-0.150394	-0.167889	0.149358	0.0832908
BWI76_RS02095	BWI76_RS02095	acetyl-coenzyme A synthetase	-0.396053	0.183948	-0.0328257	-0.333925	0.0252938	0.145823	-0.0952893	-0.0947943	0.157978	0.0559295	-0.0731161	0.0577479	0.0204789	-0.0883159	0.0738744	0.11837	-0.0279058	-0.0293079	0.0818705	-0.107922	-0.00133993	-0.0854799	0.0378362	0.0762103	0.113652	-0.038234	-0.145345	-0.0565003	0.0869148	0.123415	0.0949251	-0.11354	0.0656372	0.0918708	0.110686	-0.0644649	-0.519816	-0.153467	-0.0518194	-0.111189	0.147447	-0.0438804	-0.0206285	0.0918022	0.0669485	0.0560144	-0.147474
BWI76_RS02105	BWI76_RS02105	glutamate/aspartate:proton symporter GltP	0.471413	-0.355778	-0.230896	0.0227415	-0.00413342	-0.0679738	0.0239812	-0.0872051	-0.00408475	0.127769	0.0400677	-0.0719952	-0.0141615	0.156401	-0.220239	-0.118177	-0.158398	0.234153	0.100513	-0.0861926	0.000117207	-0.193989	-0.168348	0.387297	0.0867702	0.521764	0.627837	0.694281	-1.44806	-0.646239	0.181733	-0.0227023	0.0947848	0.568384	0.0849593	0.277655	0.496877	0.151111	0.400409	0.163256	-0.359021	-0.267183	0.0770621	-0.152217	-0.114671	0.0162012	0.11365
BWI76_RS02110	BWI76_RS02110	hypothetical protein	0.845053	-0.324318	-1.53082	-0.287621	0.220494	-0.0339105	-0.139684	-0.0137788	0.0806845	-0.0749603	-0.0775809	0.0991541	-0.22503	0.0437857	0.132279	-0.3058	-0.158614	0.365364	-0.00694424	-0.0344467	0.0198178	0.103313	-0.126798	0.0408974	0.139003	0.325818	0.133989	0.224323	0.132594	-0.163295	0.0516122	0.112883	0.156055	0.00195656	0.102132	0.0538062	0.0308536	-0.469817	0.362047	0.357767	0.0825485	-0.133888	-0.298888	-0.163981	-0.0172421	0.0829643	0.0568413
BWI76_RS02115	BWI76_RS02115	formate dehydrogenase subunit alpha	0.109377	0.0139818	-0.340814	-0.31218	0.0472237	0.121494	-0.189707	0.185599	-0.0894638	-0.0210828	-0.0328991	0.0351499	0.0619925	-0.118896	-0.015525	-0.165457	-0.11122	0.221412	-0.0692398	-0.00978777	0.0583715	-0.0391211	0.00608877	0.0446572	0.083936	0.0765018	0.0517145	-0.163627	-0.334758	-0.144801	0.12446	0.298251	0.0365376	-0.204256	0.0971744	-0.00136731	-0.548459	0.241782	0.0178982	0.120324	0.207482	0.184646	0.0160798	-0.104523	0.0176344	-0.0122104	-0.036392
BWI76_RS02120	BWI76_RS02120	multidrug resistance transporter	0.280379	-0.0142419	-0.422255	-0.0141045	-0.00891696	0.000869258	-0.0296999	0.0497169	-0.0557847	0.131336	0.0683932	-0.0897747	-0.0157268	-0.0780295	0.0879125	0.0344729	-0.0240565	-0.0107535	0.0846187	-0.145919	0.0485355	-0.00849097	0.0436301	0.00445027	0.0181667	0.0160985	0.430462	0.041183	-0.0636896	-0.357018	-0.149471	0.172268	-0.468136	-0.0389701	-0.257359	-0.172939	-0.0190388	-0.28746	0.152099	-0.106856	-0.144048	-0.100772	0.0533346	-0.120131	-0.141018	0.0139954	0.0173234
BWI76_RS02125	BWI76_RS02125	multidrug efflux system protein MdtO	0.0951153	0.204256	0.127831	-0.102766	-0.106028	0.143936	0.125094	-0.281081	0.0915081	0.13279	-0.0479147	0.0207293	0.104924	-0.0211424	-0.120195	-0.0718859	-0.0865818	0.142745	0.0811376	-0.092047	-0.0306962	-0.0327304	0.0921065	-0.0151929	-0.227484	-0.113243	0.370003	0.30011	-0.308327	-0.326494	-0.0167868	-0.0737036	0.0421698	0.173562	0.185833	0.0842173	0.190123	-0.641916	0.235733	0.218198	-0.0185574	-0.0974256	-0.0854141	0.0332586	0.0546377	0.242275	0.0955879
BWI76_RS02130	BWI76_RS02130	multidrug transporter subunit MdtN	-0.0721552	0.204144	0.494956	0.224435	-0.0496917	-0.258414	-0.00831102	0.00532025	-0.0538771	0.133403	-0.157266	0.0871982	-0.036336	-0.0461974	0.072348	-0.15729	-0.16046	0.250201	-0.128242	0.0269931	0.0647855	0.0500998	-0.126816	0.0796	-0.041776	-0.214184	-0.0788155	0.0452661	0.0299137	-0.369509	0.0802895	0.153469	0.0939331	0.170845	-0.011951	0.192492	-0.108739	-0.0267966	0.13599	0.0912523	0.0373984	-0.0870722	-0.0153845	-0.0830399	0.038804	-0.113231	-0.0728544
BWI76_RS02135	BWI76_RS02135	hypothetical protein	-0.205391	0.149224	-0.0270518	-0.29816	0.126602	0.107042	0.101738	-0.0646994	-0.0917767	0.0295132	0.0906921	-0.0629612	0.117687	-0.162611	0.0391664	0.0503379	-0.0520645	0.0163284	-0.113762	0.0498306	0.0401597	-0.00596874	0.0445776	-0.0253803	0.00315561	-0.0737153	0.133049	0.0883546	-0.172144	0.0332614	-0.0193427	-0.0532814	-0.172983	-0.328708	-0.223503	-0.139975	-0.389587	0.19748	-0.0980565	-0.144599	-0.030609	0.0252559	-0.0826205	0.0509106	-0.045814	-0.0104116	-0.159278
BWI76_RS02140	BWI76_RS02140	putative alkyl sulfatase	-0.0433163	0.217215	-0.359342	-0.0424583	-0.0217412	0.0402761	-0.0101764	-0.0189845	0.0115278	-0.0299164	0.0136176	0.0149692	-0.0232045	0.0480869	-0.0479926	0.0176078	-0.0630162	0.0335114	-0.0208082	-0.0399566	0.0552996	0.0324541	0.000182231	-0.00398239	0.0394362	0.0772389	-0.0948863	0.0488102	-0.0442551	-0.00578289	-0.0278267	0.0286609	0.0306257	0.0336249	-0.0379881	-0.0276934	-0.0315553	0.110184	-0.0128954	-0.00913184	0.0106363	-0.0128868	-0.0711763	-0.00822761	0.0444451	0.0521389	-0.0831544
BWI76_RS02145	BWI76_RS02145	allose kinase	0.455577	-0.0749318	-0.135165	-0.17572	0.0811786	-0.0106347	-0.0818928	0.00911946	0.0310106	-0.0455062	-0.0889253	0.110784	0.0383012	0.0232444	-0.10925	0.0852742	-0.0789876	-0.0135251	0.00137837	-0.0405549	0.0125991	0.104018	-0.10726	0.0205525	-0.0823061	-0.141915	0.085558	0.150499	0.348385	0.0571107	0.0542265	0.0756735	0.0207507	0.0994921	-0.00883665	0.190955	0.0492143	-0.239245	0.0811447	0.0298338	0.0395054	0.0421421	0.00346165	0.160708	0.0798803	0.0259043	-0.106908
BWI76_RS02150	BWI76_RS02150	allulose-6-phosphate 3-epimerase	0.0797353	0.0114949	-0.070815	0.392269	-0.618327	0.275643	0.041775	0.121313	-0.185291	0.175961	-0.118496	0.0103855	-0.0518656	0.0410632	0.00911542	0.292272	-0.132471	-0.126062	0.00239145	-0.0913802	0.0625425	-0.0183904	-0.0109333	0.0300343	-0.32926	-0.233714	-0.700888	0.0980327	-0.469196	0.189303	-0.473044	0.127858	-0.405292	-0.435011	-0.280671	-0.115907	0.212774	-0.479041	0.0165125	-0.325599	0.0695538	0.100478	0.110373	0.25365	-0.148304	0.206246	-0.212272
BWI76_RS02155	BWI76_RS02155	D-allose transporter subunit	-0.687157	1.22558	-1.4322	-0.0107535	-0.00300054	-0.0536635	0.207665	-0.252102	-0.050355	-0.14456	0.0794169	-0.0433474	-0.0232467	-0.00744926	-0.0388107	-0.095175	0.023447	0.0606694	0.0390003	-0.148498	0.0809297	-0.0353229	-0.253909	0.240561	-0.2946	0.333603	0.497919	-0.0852639	-0.579879	-0.419503	-0.917227	-0.13593	-0.33177	-0.106601	-0.066895	-0.168594	-1.03966	-0.597421	-0.0608672	-0.721748	0.245256	0.114503	0.0353147	0.0889159	0.107144	-0.0504189	0.0870502
BWI76_RS02160	BWI76_RS02160	D-allose transporter ATP-binding protein	0.0268615	-0.0806069	0.158042	-0.222936	0.106925	0.0828164	0.0431862	0.0255568	-0.137239	-0.0422213	-0.0414059	0.0761623	0.0190908	-0.0456848	0.00127273	0.0455466	-0.0784106	0.0282741	-0.0164385	-0.030117	0.02912	-0.0576118	-0.0406239	0.103905	-0.025276	0.0985864	0.0253792	0.0951755	-0.182843	0.00560196	-0.0623848	-0.0119957	-0.0477541	-0.0382305	-0.0379803	-0.0201779	-0.273764	-0.253741	-0.0776871	-0.0371172	0.0361834	-0.0131247	0.0431726	-0.0870321	0.00960995	0.0419524	-0.106986
BWI76_RS02165	BWI76_RS02165	D-allose transporter subunit	-0.317038	0.296653	-0.180084	0.0124285	-0.0419787	0.118275	0.0189253	0.00192852	-0.00233425	-0.145099	0.148175	-0.0839696	0.13318	-0.194135	0.0772469	-0.110447	0.196463	-0.0222385	0.0977669	0.00499305	-0.0987888	-0.00504889	-0.0752491	0.125394	0.0214954	-0.150457	-0.397446	-0.351687	-0.696187	0.437533	0.0892871	0.00755118	0.125599	0.116793	-0.0261673	0.124677	-0.705844	0.41674	0.0783801	-0.26724	0.0965325	0.126958	0.0609951	0.07415	0.185435	-0.0196425	-0.158381
BWI76_RS02170	BWI76_RS02170	MurR/RpiR family transcriptional regulator	-0.24004	-0.31243	0.445487	-0.0710215	0.233102	-0.11475	-0.0280731	0.0107256	-0.0046439	-0.0796578	0.137139	-0.10571	-0.030117	-0.0339138	0.0614985	0.0918778	-0.135694	0.0735461	0.020685	0.0333854	-0.0548808	-0.158088	0.138093	0.0104164	-0.248329	-0.167445	-0.254237	-0.26578	-0.119799	-0.069858	-0.19255	-0.18974	-0.0349823	-0.120907	0.0112963	-0.178298	-0.0981203	0.457377	-0.27847	-0.258579	-0.0467072	0.091056	-0.146144	-0.0384942	0.108105	0.0489091	-0.074887
BWI76_RS02175	BWI76_RS02175	ribose 5-phosphate isomerase B	-0.111661	0.356836	-0.926089	0.111367	-0.267893	0.0125613	-0.00930899	-0.133249	0.0665666	0.221993	-0.204642	0.0543737	0.129987	-0.24818	0.0587697	-0.0202327	0.159173	-0.112683	0.277649	0.0184808	-0.3771	-0.00837695	-0.091421	0.0849024	-0.110635	-0.166326	0.157015	0.0912937	0.559777	-0.529408	-0.270783	-0.712532	0.0550108	-0.110234	0.207128	-0.0789929	-0.229496	-0.3152	0.336846	0.0336178	0.0801104	0.146004	0.0524053	-0.119162	0.119466	-0.151335	-0.164829
BWI76_RS02180	BWI76_RS02180	hypothetical protein	-3.55802	0.638611	2.42355	1.50724	-0.939197	-0.854227	-0.552922	-0.28643	0.914216	-0.0534238	0.763252	-0.641311	0.767481	-0.687919	0.0794042	0.132223	-0.258106	0.122183	0.0993059	0.0840073	-0.161004	0.113842	0.217342	-0.21215	-0.130729	-0.580387	-0.14696	-0.870033	-3.24039	0.955032	0.645052	-0.40587	0.0194589	-1.08946	0.017174	-0.894968	-3.52886	-1.3968	0.0134049	-0.516714	0.603939	0.123154	-0.256452	0.315358	-0.319205	-0.161248	-0.144796
BWI76_RS02185	BWI76_RS02185	phosphonate metabolism protein PhnP	-1.18873	1.67368	-1.34512	-0.278347	-0.00783452	0.405576	-0.164684	0.0314894	0.0814149	-0.174244	0.0620194	-0.00587241	-0.178855	-0.111029	0.228046	0.195405	-0.157629	-0.0561863	-0.0611986	0.0687892	-0.0275795	-0.241453	0.131894	0.097969	0.107424	-0.155464	0.521123	0.615825	-0.961796	-0.357277	0.339549	-0.20124	-0.366227	-0.000359535	-0.219104	-0.179036	0.543718	-0.138495	-0.262922	-0.14725	0.300054	-0.117344	0.0148344	0.0295095	-0.000954709	-0.237664	0.0102346
BWI76_RS02190	BWI76_RS02190	ribose 1,5-bisphosphokinase	-0.028574	-0.530715	1.56058	0.228449	0.173202	-0.54999	-0.245248	-0.240116	0.439559	0.120015	0.637536	-0.68424	-0.255437	0.0261769	0.0573546	0.0477175	-0.335185	0.35806	-0.157686	-0.00803973	0.119451	0.013668	-0.10156	0.0976306	0.188862	-0.69554	-0.0452305	0.238768	-0.790532	0.0128337	-0.234136	0.371591	0.169812	0.0351105	-0.00269067	-0.107408	-2.00014	-0.751618	0.199561	0.388089	0.101035	-0.131046	-0.0832367	-0.139278	0.0996728	0.0518237	-0.0286228
BWI76_RS02195	BWI76_RS02195	alpha-D-ribose 1-methylphosphonate 5-triphosphate diphosphatase	0.413576	-0.0494044	-1.56868	-0.34734	0.0998132	0.0482413	-0.0389391	-0.0365034	0.0182372	-0.107649	-0.0908311	0.109466	0.170242	-0.384781	0.186769	0.189785	-0.157522	0.020986	-0.197662	0.04498	0.151869	-0.181815	0.0718867	0.133181	0.191125	0.161032	-0.154029	-0.399518	-0.899447	-0.474574	0.374708	-0.0572189	0.0626064	-0.0765554	0.0433976	-0.142081	0.0109163	0.319343	0.105021	0.0293124	0.211836	-0.00287284	0.0573289	-0.0346936	-0.0245186	0.212749	0.110435
BWI76_RS02200	BWI76_RS02200	phosphonate C-P lyase system protein PhnL	0.188131	-0.614001	-0.325851	-0.126307	-0.216735	0.150909	-0.197679	0.301519	-0.121138	0.231908	-0.151682	0.000797787	-0.190451	0.0567924	0.106471	0.0306343	-0.155737	0.179269	0.0286617	-0.138131	0.140119	-0.0972288	0.218802	-0.108997	0.23414	-0.465369	0.417767	-0.0310221	-0.722009	0.154352	-0.177123	0.401298	-0.308372	-0.147976	0.314143	0.184724	-0.203744	0.645228	0.402906	0.461125	-0.458089	-0.0515771	0.252811	0.35643	0.205662	-0.11657	-0.256514
BWI76_RS02205	BWI76_RS02205	phosphonate C-P lyase system protein PhnK	-0.0685804	0.442778	-0.233401	-0.19243	0.226471	-0.228345	-0.140906	0.145268	-0.0226342	0.220509	-0.355675	0.172645	0.165205	-0.00201291	-0.193968	0.114248	0.13513	-0.200944	-0.193474	-0.0962251	0.27969	-0.198601	0.0777498	0.118423	0.260352	0.379755	-0.0734071	0.314276	-1.62224	-0.258504	-0.338805	-0.0328836	-0.167242	-0.100177	-0.0349588	-0.181647	-0.129858	-0.637062	-0.0430912	-0.411305	0.134958	0.17086	0.176479	0.215412	-0.0969724	-0.0149472	-0.0430636
BWI76_RS02210	BWI76_RS02210	carbon-phosphorus lyase complex subunit PhnJ	0.0653919	0.118468	-0.639208	-0.201252	0.0250136	0.0725543	0.0587842	-0.174744	0.00957492	-0.310944	-0.0763483	0.216507	0.0358097	-0.00607685	-0.0614899	-0.278006	0.0496651	0.153017	-0.0294218	-0.16397	0.183666	0.152967	-0.124774	0.0130553	-0.201989	0.0368921	0.513298	-0.000508128	0.260757	0.0768829	0.231585	-0.122781	0.23409	0.214794	-0.031622	0.258494	0.0845073	0.157328	0.19202	0.0398511	-0.0414374	-0.0310636	-0.202057	-0.116178	0.0123236	0.0725936	-0.281826
BWI76_RS02215	BWI76_RS02215	carbon-phosphorus lyase complex subunit PhnI	0.82409	-0.669428	-0.250302	-0.460668	-0.110264	0.409204	-0.112985	0.0544947	0.0162506	-0.297898	-0.152171	0.254494	0.0326632	0.00495117	-0.109027	-0.0172978	-0.0802124	0.0684276	-0.146061	-0.0475144	0.172855	-0.0531962	0.0744648	-0.0180795	0.214737	0.266309	-0.0114432	0.117889	-0.300897	-0.191596	-0.0531433	-0.00697071	0.132241	0.0340959	0.130284	0.0209599	-0.511232	0.210488	-0.0999689	0.0267948	0.117638	0.0651591	0.0968843	0.119196	-0.0210884	0.0674507	0.0507509
BWI76_RS02220	BWI76_RS02220	carbon-phosphorus lyase subunit PhnH	-0.567984	1.01993	-4.58461	0.215976	-0.323162	-0.0485465	-0.240669	0.219237	-0.0105954	0.323296	0.18237	-0.358235	0.243003	-0.393048	0.126083	0.20184	-0.188292	-0.0149214	-0.419401	0.20626	0.152591	-0.155508	-0.0229674	0.191947	-0.601725	0.0482833	-0.503426	-0.0399883	1.68076	-0.367367	0.409169	-0.155383	-0.452474	-1.27679	-0.652101	-0.373036	-0.84419	-1.33344	0.460124	-0.540825	-0.774928	-0.196569	-0.647257	-0.216718	0.0336477	-0.0232228	-0.515581
BWI76_RS02225	BWI76_RS02225	phosphonate C-P lyase system protein PhnG	-0.0409663	1.37473	-2.90998	-0.271785	-0.665633	0.905114	0.0865957	-0.452682	0.309422	0.539388	-0.314133	-0.0082649	0.0145585	-0.00425954	0.0279887	0.0989749	0.168636	-0.049059	-0.212105	0.17787	0.119528	-0.194775	0.162118	0.108669	9.41407e-05	-0.559991	0.919867	1.13328	-2.36837	-0.227433	0.558376	-0.113196	-0.0266429	1.15196	0.503901	0.271691	-0.203005	0.14555	0.711101	0.523174	-0.391869	0.0972385	0.458217	-0.300189	0.24187	-0.0230936	0.0825719
BWI76_RS02230	BWI76_RS02230	phosphonate metabolism transcriptional regulator PhnF	0.387741	-0.424037	-0.455586	-0.0520559	0.0872804	-0.121429	0.14451	-0.146578	-0.0167605	-0.0368198	-0.00358988	0.00162249	0.152586	-0.18026	-0.00753215	0.0372467	0.0527136	-0.0449967	0.000368506	0.097491	-0.117622	-0.223235	0.233203	0.0179713	0.0979194	-0.0765485	-0.0927182	-0.00666934	-0.64389	0.350718	0.118385	0.25566	-0.0718838	0.0746014	0.0060359	-0.0185525	0.250148	0.200811	-0.198094	-0.017581	-0.199544	0.141442	-0.187981	0.0251068	-0.0623163	0.0219352	0.00786829
BWI76_RS02235	BWI76_RS02235	VOC family protein	0.671755	-0.808011	-0.45052	-0.14502	-0.225678	0.205063	-0.100576	0.188828	-0.12268	-0.000623654	-0.0749296	0.0214412	0.304941	-0.237445	-0.0861524	0.207729	-0.09192	-0.11567	0.0300043	-0.101446	0.0723545	-0.107295	0.0313776	0.105571	-0.305629	-0.234561	-0.162746	-0.523485	0.0944512	-0.433688	0.0697631	-0.151282	-0.189232	-0.148635	-0.043114	0.0119917	-1.11961	0.114681	-0.0300186	-0.13367	0.156091	-0.141498	-0.141129	0.137698	0.152946	0.0864904	0.054276
BWI76_RS02240	BWI76_RS02240	alkylphosphonate utilization operon protein PhnA	-0.000111749	-0.050458	-0.132619	-0.302559	0.259658	-0.0591892	-0.00726038	-0.021079	0.0097765	0.111849	-0.033304	-0.064354	0.144941	-0.0933416	-0.0426158	0.0437426	-0.185273	0.116855	0.0723338	-0.126567	0.0376147	-0.107718	0.104087	0.00257638	0.110688	0.103919	0.0108071	-0.391725	0.37669	0.0963729	0.0388021	0.0952202	-0.186156	-0.116928	-0.152849	-0.0907115	-0.945431	-0.466148	0.0533597	0.0356187	0.181137	0.0916028	0.128255	-0.104006	-0.109143	-0.13812	0.00431552
BWI76_RS02245	BWI76_RS02245	hypothetical protein	-0.481632	1.15039	-0.974946	-0.0463056	-0.0606993	-0.0963225	-0.273823	0.253316	-0.000348579	0.216285	-0.0907253	0.00740269	0.236251	-0.367085	0.122018	-0.0688267	0.218105	-0.102614	-0.260381	0.240937	-0.01118	-0.0362314	0.136765	-0.0641106	-0.168939	-0.527772	0.725437	0.347062	0.428513	0.918261	0.196064	0.446643	-0.0413203	-0.559213	0.239489	0.129809	-0.290908	0.51875	0.0833138	-0.0364892	0.256314	0.03368	0.0598884	-0.0537923	0.0681155	0.125796	-0.0396844
BWI76_RS02250	BWI76_RS02250	proline/betaine transporter	-0.0512149	0.281525	0.158162	-0.199635	-0.181548	0.244696	-0.16518	-0.0726193	0.11671	0.124865	-0.146598	0.0721463	-0.0531427	-0.0149342	0.0408511	-0.166992	0.00527434	0.0858809	-0.0569909	-0.0932183	0.127934	-0.00596874	-0.0419736	0.0476353	-0.0978759	-0.111114	-0.323847	-0.318548	-0.298457	-0.709233	-0.159303	-0.0361713	0.128571	-0.144809	0.176548	0.0899752	0.027909	0.0187095	0.155737	0.156086	-0.259303	-0.225957	-0.178985	-0.292594	-0.162519	-0.0302916	-0.217097
BWI76_RS02255	BWI76_RS02255	chaperone-modulator protein CbpM	2.24839	-7.87686	-0.268565	-0.293127	0.639651	-0.58239	-0.00132264	-0.18412	0.0912629	0.234112	-0.444153	0.24684	0.075744	0.231476	-0.362123	0.418569	-0.0921888	-0.29228	-0.352369	0.309271	0.0361849	0.0820986	0.126404	-0.195435	0.406998	-0.301691	1.0436	0.404972	-2.25775	-0.935312	-0.776544	-1.04821	-0.599518	-0.878017	-0.149564	-0.198789	-0.292478	-0.375945	0.00561265	-0.395592	-0.0578991	-0.234158	0.0925774	-0.0200572	0.0473341	0.0332665	0.316981
BWI76_RS02260	BWI76_RS02260	DNA-binding protein	-0.138051	0.697008	-0.936802	-0.72329	0.367371	0.345084	0.171524	-0.112982	-0.114456	0.0847639	0.141191	-0.190119	0.0709932	-0.232266	0.113308	0.159976	0.111827	-0.235994	-0.0907934	0.0770446	0.0132583	0.122056	-0.231938	0.113962	0.375238	0.47418	0.137741	0.260782	0.274732	-0.310539	-0.0749941	0.207955	-0.376485	-0.0895989	0.0943482	-0.188124	-0.748037	0.273946	-0.503149	-0.0508559	0.199453	0.122556	-0.0136961	0.0550155	0.0420173	-0.135459	-0.125804
BWI76_RS02265	BWI76_RS02265	putative transmembrane protein	-0.99266	-1.08055	1.85359	0.288747	0.00240481	-0.324117	-0.00085594	-0.150931	0.165732	-0.125462	-0.331709	0.338403	-0.397305	0.163461	0.162817	-0.278361	-0.0836349	0.269211	-0.253361	0.0372602	0.178994	0.00220513	0.00287271	-0.012783	-0.218891	-0.338762	-0.10015	0.0615785	-6.66932	-0.142184	0.135486	0.0971121	-0.149033	-0.516297	0.241639	0.0122911	0.060415	1.17834	-0.116016	0.104933	-0.0440627	-0.117086	0.335589	0.152996	0.161263	0.302304	-0.0900738
BWI76_RS02270	BWI76_RS02270	DSBA oxidoreductase	-0.0470212	-0.485479	0.512121	-0.373982	0.123697	0.216821	0.0387008	0.0348552	-0.0908364	0.224758	0.0775212	-0.0571353	-0.0213675	-0.368862	0.330107	-0.193163	0.0767578	0.100052	-0.125306	0.138376	-0.0417444	-0.122614	-0.0943384	0.232181	0.241745	0.17041	0.678306	0.766609	0.226938	0.11159	-0.0995593	-0.288666	0.200664	0.205301	-0.598149	-0.181128	0.821347	0.622381	0.250969	0.277763	0.247579	0.276369	0.117707	0.096013	0.246726	0.184314	-0.012349
BWI76_RS02275	BWI76_RS02275	TetR family transcriptional regulator	-0.302067	0.640549	-0.843192	-0.465976	0.262455	0.029491	-0.273045	0.117883	0.0993075	-0.290736	-0.117879	0.215045	0.22002	-0.170425	-0.112701	0.0882359	-0.199947	0.0837175	-0.00177808	0.037147	-0.0626205	0.154172	-0.0431156	-0.138209	0.126543	-0.0682127	-0.283524	-0.229624	-0.493775	0.113997	-0.384285	0.143139	0.247682	0.0979551	0.112323	0.121038	0.271242	-0.0557683	0.115515	0.115425	0.307532	-0.0162893	0.0302815	-0.115144	0.0547508	-0.055773	-0.167422
BWI76_RS02280	BWI76_RS02280	NAD(P)H dehydrogenase (quinone)	0.0478742	-0.0672101	-0.502802	0.11148	-0.183747	0.00921618	-0.0944352	-0.136237	0.176242	0.120595	0.00500046	-0.0913559	-0.243941	0.153642	0.01129	-0.113811	-0.137566	0.169707	-0.051315	0.0300393	-0.00619266	-0.0551913	-0.0543643	0.118928	0.162872	0.188042	-0.165095	-0.206193	0.0498918	-0.279011	-0.293497	-0.191746	-0.0601046	0.117233	-0.102345	-0.145431	-0.699624	-0.0778031	0.134081	-0.53166	0.104509	-0.147282	0.044656	-0.0572484	-0.0537087	-0.105963	-0.122871
BWI76_RS02285	BWI76_RS02285	hypothetical protein	0.508067	-0.793903	-0.516923	0.138626	-0.0141516	-0.0178832	0.144258	-0.223687	-0.00197723	0.142675	0.0804051	-0.183962	0.146592	0.0598447	-0.12561	0.0665483	0.0997547	-0.105591	-0.161794	0.160079	0.020597	-0.273387	0.100731	0.175597	-0.0990673	-0.349489	-0.121145	-0.113034	-0.124673	-0.165806	-0.0412701	-0.359097	-0.178424	0.0428707	-0.0327713	-0.110249	-0.526419	-0.359659	-0.209083	-0.20342	-0.277747	-0.210988	-0.259775	0.102069	-7.34516e-05	0.0877273	-0.132403
BWI76_RS02290	BWI76_RS02290	hypothetical protein	-0.186388	-0.0468066	0.505564	0.261026	-0.0727813	-0.0615744	-0.00499803	0.090453	-0.0482382	-0.180522	0.0163033	0.0715392	0.00164039	-0.00335972	0.0249491	0.00021806	0.162209	-0.107551	-0.00552249	0.0778719	-0.0322997	0.164751	-0.0483458	-0.0751524	-0.238512	-0.125626	-0.132003	-0.251964	-0.475394	-0.324709	-0.13411	-0.0199873	0.00169147	0.0464677	0.155731	0.0808903	0.134012	-0.0380357	-0.141823	-0.174176	3.36686e-05	0.0520146	-0.02019	0.0970172	0.0310539	0.00834545	-0.12466
BWI76_RS02295	BWI76_RS02295	glycosyl transferase family 1	-0.157374	-0.108075	0.381133	0.156038	-0.109866	-0.0569614	0.0632062	0.0625609	-0.137796	-0.120119	-0.0136946	0.0793112	-0.0150622	0.0134623	-0.00807852	0.0690233	0.0318244	-0.0577742	-0.0395147	0.0135286	0.0166251	0.0731638	-0.022082	-0.021332	-0.137611	-0.17956	-0.157493	-0.118341	-0.332106	-0.190696	-0.0404768	-0.0830255	-0.0228417	0.0368333	-0.0288019	0.0584062	-0.098083	-0.0636096	-0.159776	-0.0864515	-0.001563	-0.0760365	-0.0186271	0.0176313	-0.00604245	0.0432899	-0.092106
BWI76_RS02305	BWI76_RS02305	hypothetical protein	0.105838	-0.517116	0.515779	0.037887	0.0248579	-0.142297	-0.126919	-0.0330731	0.0979919	0.029494	-0.0124436	-0.0497655	0.136923	0.00167898	-0.21063	0.105057	-0.0666064	-0.0441286	-0.00886431	-0.0200999	0.0183408	-0.0199053	-0.00758884	0.0313692	-0.197969	-0.093549	0.257077	-0.256151	-0.538245	0.218643	0.0219821	0.0122247	0.146876	-0.0911653	0.0534492	-0.100246	0.0109215	0.165172	-0.00509285	0.101216	-0.0936856	0.0468087	-0.0935423	-0.149355	-0.0238381	0.00940858	-0.103766
BWI76_RS02310	BWI76_RS02310	transcriptional regulator	0.587514	0.0990666	-3.90762	-0.729099	0.232739	0.34833	0.0997126	0.233825	-0.416307	-0.305046	0.202161	-0.0688133	-0.0264264	0.167174	-0.228724	-0.0501095	-0.0240618	0.0806176	0.0757573	-0.227433	0.126291	0.275727	-0.205006	-0.00733324	0.378467	0.371613	0.119076	0.119968	0.223217	0.400756	-0.298777	-0.165298	-0.0730723	0.189553	-0.0501297	-0.0926173	-0.364382	0.420733	-0.0650619	-0.477729	-0.0395331	0.0498275	-0.696432	0.179564	-0.145954	0.0773125	0.0916489
BWI76_RS02315	BWI76_RS02315	protein-disulfide reductase DsbD	0.59276	-0.864383	-0.399938	0.259356	0.149491	-0.455682	0.344548	-0.083178	-0.366629	0.00081637	-0.303451	0.25886	-0.20421	0.0572325	0.115006	-0.0051841	0.139358	-0.156951	0.0174886	-0.116283	0.121163	-0.0728402	0.0560058	0.0168573	-0.0947839	0.28929	0.0973772	0.0581818	-0.909125	0.38848	-0.0394441	-0.142182	0.401806	0.180313	0.223655	0.0280704	0.268077	0.642592	0.14305	0.282833	0.190014	-0.0970415	0.0837333	-0.223511	0.028323	0.250737	-0.0322114
BWI76_RS02320	BWI76_RS02320	divalent ion tolerance protein CutA	0.0761555	0.0524636	-0.654621	0.754518	-0.208276	-0.719857	-0.411018	0.185558	0.237745	0.0178045	0.592551	-0.589354	-0.0206189	0.0454495	-0.060042	-0.19267	0.261746	0.0165454	-0.00838397	0.171479	-0.149715	0.219926	-0.0304863	-0.146651	0.0118417	-0.18637	0.185488	-0.319843	-0.089525	-0.289396	0.27995	0.283539	0.139598	0.488677	-0.270723	-0.0797924	0.170353	-0.867361	0.0617138	0.128529	-0.20062	-0.263341	0.130874	-0.249322	0.407894	0.0920915	0.313637
BWI76_RS02325	BWI76_RS02325	anaerobic C4-dicarboxylate transporter	-0.447692	-0.417675	0.784152	-0.180493	0.154883	-0.174162	0.265321	-0.107917	-0.216051	-0.17875	0.0784301	0.0130268	-0.14518	-0.0403142	0.213059	0.0492313	-0.216211	0.122895	-0.0617426	-0.00529157	0.0495142	0.102819	-0.014088	-0.0746203	0.280823	-0.00142176	-0.213995	-0.183495	0.387442	0.180743	0.032574	0.0280428	0.201129	-0.17578	0.00437293	0.14372	0.214889	0.117364	0.0878687	0.150296	-0.047093	-0.173727	-0.22535	-0.265157	0.00572068	-0.0755113	-0.0747144
BWI76_RS02330	BWI76_RS02330	aspartate ammonia-lyase	0.680929	-0.327972	-0.788452	-0.287736	0.260134	0.0108849	-0.0536734	0.0921982	-0.0419209	0.283519	0.0815832	-0.221741	-0.0629192	-0.145134	0.173584	-0.00442849	0.0160764	0.034002	0.0775738	-0.259502	0.166686	-0.0802516	0.0150623	0.105755	0.185828	0.431633	-0.0111916	-0.158917	0.298939	0.596191	0.169331	-0.0858637	0.0970534	-0.109381	-0.147925	0.00306639	0.00786322	0.26851	-0.0986282	0.276046	-0.179814	-0.0614459	-0.00638443	-0.15955	0.192904	0.0880039	-0.0899453
BWI76_RS02335	BWI76_RS02335	hypothetical protein	0.169733	-0.135625	-0.299842	0.0712954	-0.260569	0.109686	0.00598464	0.310517	-0.359667	-0.0125951	-0.167586	0.124108	0.10443	-0.215971	0.0908137	0.176982	-0.196323	0.0194378	-0.0522087	0.0126905	0.0272512	-0.272327	0.158204	0.114268	0.0943635	-0.151075	-0.113027	-0.118355	0.234773	-0.637657	-0.188833	0.112162	-0.750576	-0.215687	-0.557344	-0.200691	-0.10936	0.181176	-0.20548	-0.42063	0.0330826	-0.14794	-0.0259717	0.139676	0.0576492	-0.0697555	-0.151154
BWI76_RS02340	BWI76_RS02340	membrane protein FxsA	0.760992	-1.31595	0.0252148	0.239394	-0.118434	-0.351178	-0.0799116	-0.133746	0.108119	0.512998	-0.161463	-0.0504966	-0.149859	0.161478	-0.0783129	-0.0689363	0.12814	-0.0716335	-0.203991	0.20373	-0.0398609	-0.0689877	0.0758873	-0.00592079	-0.141397	-0.320643	-0.406156	-0.447752	0.14833	0.478766	-0.285902	-0.485552	0.475441	0.442578	0.348903	0.358857	0.0647761	0.188323	0.343554	0.0667381	0.0102287	-0.263174	-0.135298	-0.0458191	-0.0416852	0.187464	-0.137727
BWI76_RS02345	BWI76_RS02345	L-methionine/branched-chain amino acid transporter	-0.0822268	-0.464865	-0.604091	0.185428	-0.177016	-0.130661	-0.0428459	0.0703304	-0.038377	0.0563951	0.323023	-0.240623	0.137401	0.0292293	-0.157313	-0.0507678	-0.01452	0.0101377	-0.115299	0.0462557	0.0458484	0.0102942	-0.127776	0.184899	-0.188231	-0.517623	0.351023	0.307244	-1.25761	0.532777	-0.106691	-0.384361	0.352782	-0.00632096	-0.175792	-0.0220745	0.569494	0.242831	0.179761	0.291663	-0.0320057	0.0956694	-0.013526	0.0494562	-0.0503814	0.106379	0.0989487
BWI76_RS02360	BWI76_RS02360	hypothetical protein	0.332421	-0.322702	0.424996	0.402975	-0.269953	-0.213856	-0.315065	0.0932831	0.182855	0.367801	-0.0765061	-0.10089	-0.0125122	0.1224	-0.106556	0.0697984	-0.116086	-0.0083105	-0.143459	0.0415557	0.103949	0.278888	-0.251462	-0.0352608	-0.157961	-0.565549	0.133818	-0.431377	-0.0998409	-0.139671	0.00065787	-0.258402	-0.109359	-0.487241	-0.455211	-0.187861	0.512791	0.0149072	0.0647269	0.236493	-0.119645	0.1114	0.124447	0.313158	0.106994	-0.243418	0.0191143
BWI76_RS02365	BWI76_RS02365	hypothetical protein	0.406258	-0.512529	-0.606821	0.0641691	-0.128651	-0.072803	-0.15213	-0.0544836	0.206543	0.160334	-0.123208	0.0953121	-0.184051	0.191732	-0.103466	-0.0646943	0.0513666	0.020087	-0.524883	0.000685666	0.481484	0.0330029	-0.0912168	0.0232245	-0.0232912	-0.345954	0.125427	0.103617	-0.0822896	0.0900606	0.462602	-0.448202	0.149278	0.0139628	0.374164	-0.00546152	-0.123562	-0.499952	-0.0298156	-0.0574438	-0.108753	-0.0417937	-0.287277	-0.250969	0.00645253	-0.103963	0.0624214
BWI76_RS02370	BWI76_RS02370	colicin V synthesis protein	0.262979	-0.428492	0.0106876	0.10905	-0.00556872	-0.0584686	0.0271553	-0.0472558	0.00376516	-0.227778	-0.00671418	0.0798892	0.0100835	-0.0128948	0.0559134	-0.0616621	0.0897056	0.0191128	-0.0410299	0.0391767	0.0167332	-0.0521768	0.00473485	0.119843	-0.100444	-0.206896	-0.180231	-0.131966	0.179128	-0.228114	-0.158914	0.0431454	0.135325	-0.0785368	0.123569	0.0885744	-0.291441	0.188592	-0.200456	-0.199315	-0.101944	-0.0261497	-0.0177982	0.136311	0.0138111	0.0893072	-0.0539329
BWI76_RS02375	BWI76_RS02375	secretion protein HlyD	-0.257362	0.795782	-0.510007	-0.195767	0.0641507	0.102262	0.00604893	-0.0824841	0.0689385	0.0751001	0.310907	-0.270669	0.151602	-0.016775	-0.150515	0.0208585	0.052735	-0.0495183	0.0207579	0.0718591	-0.0986466	0.070609	-0.0270298	-0.0357135	-0.261918	-0.053175	0.00144519	0.136688	-0.385844	-0.412285	0.230495	-0.134698	0.117736	-0.202219	0.120664	0.127663	0.434131	-0.0623552	-0.197982	-0.304234	-0.0765724	0.0838585	-0.0312568	-0.0276591	-0.231744	0.104209	-0.128796
BWI76_RS02380	BWI76_RS02380	hypothetical protein	0.452833	-0.321641	-0.347693	0.203924	-0.072358	-0.194571	-0.0270292	0.111376	-0.11832	-0.0182764	0.0119218	-0.00868018	-0.0898518	0.0586486	0.0264149	0.0305989	0.164	-0.156953	-0.0395105	-0.0044006	0.00419421	0.0305584	-0.00618033	-0.0188519	-0.207619	-0.118417	-0.0962322	-0.0938771	-0.33764	-0.0872404	-0.035105	-0.140475	-0.00479915	-0.00716526	0.0299772	0.0402165	0.0274111	0.10318	0.000646152	-0.013257	-0.121742	-0.110495	-0.0330169	0.0167181	-0.0364102	0.0493298	-0.0391276
BWI76_RS02385	BWI76_RS02385	hypothetical protein	-0.11929	-0.235462	0.354546	0.167438	-0.0125846	-0.0455733	-0.0188801	0.0315791	0.00399397	-0.00417957	-0.0149847	0.0468538	0.0141812	0.0212721	-0.0381495	0.0754136	-0.0116636	-0.014202	-0.0191592	-0.0107832	0.0524588	-0.00155182	0.0407639	-0.00943876	0.0408718	-0.00430973	-0.157378	-0.0812485	-0.752652	-0.540637	-0.122313	-0.0984006	0.0813599	-0.092868	0.129703	0.0579228	-0.00666677	0.188319	-0.207174	-0.228019	0.0292492	-0.0156492	0.0618266	-0.0801108	0.0626759	0.0211969	-0.103554
BWI76_RS02390	BWI76_RS02390	fimbrial biogenesis outer membrane usher protein	0.0413332	-0.0748385	0.0792952	0.248014	-0.103731	-0.121051	0.00891736	-0.0108027	-0.0122454	0.0197281	0.00229799	0.00149882	-0.0281657	0.0358378	-0.0171002	-0.0253043	0.0505258	-0.0127022	-0.0380066	0.00604942	0.0199794	0.0580929	-0.0346434	-0.0160375	-0.109922	-0.121381	0.0192738	-0.13253	0.0828299	0.0416463	-0.0301829	-0.0697663	0.119352	0.0380459	0.0647906	0.0214676	-0.119852	0.0651149	-0.0419237	-0.0484864	-0.0710126	-0.043325	0.0270534	0.0408908	0.0222657	0.0119922	-0.124495
BWI76_RS02395	BWI76_RS02395	gram-negative pili assembly chaperone protein	-0.494233	-0.175009	0.921367	-0.0903268	-0.0631644	0.190178	0.00511683	0.104455	-0.112242	-0.145776	0.103004	-0.0364386	-0.00508847	0.0510802	-0.0420618	0.170287	-0.0612207	-0.0686702	-0.0038987	-0.0327359	0.0579098	-0.0110073	-0.0677803	0.0850963	-0.0590791	0.0267637	-0.0960291	-0.342009	-1.02312	0.0223344	-0.13641	-0.140736	0.137594	0.375405	0.0942864	0.327774	0.0745359	0.0344155	-0.058125	-0.197687	-0.0394512	0.0359765	0.118628	-0.0219406	-0.0790589	0.082645	0.0475954
BWI76_RS02400	BWI76_RS02400	hypothetical protein	-0.0144921	-0.369832	0.261154	0.096526	-0.0700962	-0.00334022	0.118734	-0.0403012	-0.0708031	0.172588	0.0433431	-0.0941662	-0.00201369	0.00584271	0.00802132	0.0240032	0.0762448	-0.0860143	0.0424974	-0.0656311	0.0265735	0.00609464	0.0557586	-0.0503123	-0.10838	-0.147184	0.0397274	-0.0554761	-0.0253285	-0.113467	-0.122461	0.00775216	0.113245	0.049443	-0.0369375	-0.0288377	0.1991	-0.177335	-0.12834	-0.0106213	0.00506048	-0.057696	-0.0185331	0.167163	0.0123769	-0.0116155	-0.0201993
BWI76_RS02405	BWI76_RS02405	CadC family transcriptional regulator	0.185869	-0.576983	0.118916	0.10183	0.0146758	-0.0355407	-0.092254	0.191109	-0.102867	-0.00805613	0.0586052	-0.0675161	0.0455602	0.00471069	-0.0499632	-0.161231	0.0586189	0.0961719	0.0719503	-0.0860259	0.0310669	0.0552791	-0.0297571	0.0281756	-0.321578	-0.151343	-0.113106	-0.211055	-0.299883	0.229776	-0.124393	0.00175119	0.0498235	0.273783	0.0348124	0.143406	-0.437705	-0.0476772	-0.168614	-0.311357	-0.0380175	-0.0136295	0.0421549	0.0531166	-0.0167598	0.0421867	0.00159647
BWI76_RS02410	BWI76_RS02410	EF-P beta-lysylation protein EpmB	-0.0238945	-0.043242	0.371981	-0.607019	-0.380918	1.05608	0.237122	-0.536129	0.039104	-0.343527	-0.27502	0.476139	-0.414892	0.122101	0.231847	-0.0230389	-0.783432	0.485436	0.182871	-1.17268	0.291569	1.24294	-0.268652	-1.03968	-0.708826	-0.593425	-0.0427401	-0.0660309	1.05732	0.967611	-0.404544	-0.423734	-0.542915	-0.271741	0.477376	-0.555265	0.309222	2.11681	-0.293776	-0.302264	-0.590578	-0.607918	0.316188	-0.487824	-0.164548	-0.282789	-0.731655
BWI76_RS02420	BWI76_RS02420	entericidin EcnAB	1.54444	-1.80884	-0.187734	-0.658312	0.670184	-0.275242	0.021387	-0.0863416	0.0259752	0.0137768	0.321119	-0.385697	-0.181827	0.05962	0.0761825	-0.0730522	0.0642698	-0.030106	-0.185314	0.181502	-0.0186329	0.359622	-0.185406	-0.216	-0.472464	-0.451801	-0.0542609	0.673373	0.626638	0.818854	-0.0274374	-0.075688	0.132561	0.307947	0.192295	0.0684521	0.155649	0.688108	0.253399	0.0469747	-0.0767631	-0.283139	0.00557843	-0.178513	-0.195262	-0.0164009	-0.183367
BWI76_RS02425	BWI76_RS02425	entericidin B	-0.0965404	0.00994836	-0.7619	0.684892	-0.284192	-0.279472	0.336354	-0.208839	-0.203755	0.233283	0.00244908	-0.100425	-0.0283477	0.000254545	0.0160928	-0.0385643	-0.147343	0.171653	0.0863463	-0.0277711	-0.0840938	0.04358	-0.235766	0.190886	-0.259756	-0.222566	0.336482	-0.167821	-0.112199	0.411099	-0.119127	-0.0237671	0.226455	0.501858	0.144318	0.0645897	-0.0979409	0.0514785	-0.249657	-0.209929	0.00732545	-0.129617	0.00863659	-0.0635618	-0.08753	0.0755323	-0.0467972
BWI76_RS02430	BWI76_RS02430	multidrug transporter	-0.00790184	-0.174558	-0.45018	0.00159582	0.13998	-0.00301164	0.00707497	-0.0940773	0.0748244	-0.1517	0.0754546	-0.036155	-0.0646531	0.0746018	-0.0120546	0.105265	-0.00408184	-0.0541585	-0.194484	0.347461	-0.204216	0.0526599	0.134543	-0.189938	-0.0606721	0.140659	-0.102138	0.0191696	0.647323	-0.0559149	-0.238796	0.165969	0.291445	0.200267	0.312537	0.118904	1.22713	0.450749	-0.102006	0.109631	-0.0391115	0.0245962	0.142782	0.00223074	-0.0633294	0.12666	0.0438448
BWI76_RS02435	BWI76_RS02435	outer membrane lipoprotein Blc	-0.0554787	0.196352	-0.198345	-0.0443531	0.283473	-0.151458	0.125492	-0.0407004	-0.108664	0.147524	-0.10558	0.0408263	-0.0851906	-0.0652227	0.189708	0.172745	0.0940991	-0.196773	0.160254	-0.250069	0.0687396	-0.212678	0.0987469	0.123865	0.226407	0.393825	-0.253336	-0.32429	0.436038	-0.0263367	-0.172363	-0.12791	-0.148856	-0.348263	0.235786	0.0948633	-0.174363	-0.0483023	0.184658	-0.112335	-0.019855	-0.0532591	-0.219166	0.0414128	-0.17458	0.0513863	-0.293859
BWI76_RS02440	BWI76_RS02440	fumarate reductase subunit D	0.635326	-0.0509883	-1.84514	-0.381861	0.0979929	0.300096	0.278658	-0.401671	0.0363822	-0.151442	0.154009	-0.0696271	-0.283248	0.184222	0.0799079	-0.0353399	-0.021781	0.131612	0.0374334	0.22287	-0.20518	-0.122195	0.208194	-0.0506569	-0.00540996	-0.104346	-0.37474	0.187811	0.142535	0.47462	-0.173294	0.0186447	-0.383749	-0.570963	-0.371075	-0.143985	-1.20392	-0.62999	0.398939	-0.132142	-0.00652491	-0.249974	-0.206178	-0.287162	0.267961	0.417396	0.261819
BWI76_RS02445	BWI76_RS02445	fumarate reductase subunit C	0.266858	0.0286007	-1.00672	-0.424926	0.319707	-0.184419	0.0842554	0.262029	-0.418205	0.238408	0.0277639	-0.205013	-0.111938	0.264194	-0.233087	0.505497	0.0056228	-0.409126	0.18142	-0.0506693	-0.211473	-0.0632576	0.0413328	0.0298455	-0.0191338	-0.284017	0.984815	-0.00338235	-1.65566	-0.167447	-0.37987	-0.0366632	-0.328133	0.261045	-0.175483	-0.131082	-2.08552	0.222265	0.27853	-0.593708	-0.138617	0.00247906	-0.225919	-0.016748	-0.0816291	-0.143456	-0.403057
BWI76_RS02450	BWI76_RS02450	succinate dehydrogenase/fumarate reductase iron-sulfur subunit	-0.258958	0.522276	-0.549204	0.176557	-0.29015	0.0530018	-0.150806	0.158417	-0.0653196	-0.00173439	0.0014333	0.00607286	0.0426193	-0.0161128	-0.0166429	-0.0484719	-0.0525267	0.0795413	0.0321748	-0.0163914	-0.0732191	-0.17697	0.0434158	0.153536	0.160042	0.267912	-0.341579	-0.57614	-0.863717	0.0405215	0.163733	-0.273881	0.161721	0.0699231	0.133129	0.16276	0.853091	0.722716	0.469286	0.268358	-0.0570009	0.0322581	-0.277959	-0.126789	-0.178603	-0.0865348	0.174987
BWI76_RS02455	BWI76_RS02455	fumarate reductase flavoprotein subunit	0.91199	-0.262435	-1.0147	-0.0620537	0.246125	-0.285895	0.0293786	0.148505	-0.246527	-0.0986799	-0.0599901	0.131019	-0.0602083	0.0658692	-0.0328772	-0.00207248	0.0196394	0.0140125	0.0235822	-0.00691164	-0.0367875	-0.120933	0.102406	0.0279181	-0.270321	0.118204	0.753123	0.647323	0.00815557	-0.759456	0.219039	0.120053	-0.0130293	-0.00178745	-0.032932	0.100491	0.238962	-0.315607	-0.00462688	0.234761	0.00146333	0.0524618	-0.0476474	-0.0163105	-0.459197	-0.115895	-8.36743e-05
BWI76_RS02465	BWI76_RS02465	miniconductance mechanosensitive channel MscM	0.572357	-0.814597	-0.000340955	-0.0427606	0.0468075	-0.12303	0.035145	-0.0654302	-0.0402997	-0.361418	-0.0913691	0.24708	0.023808	0.00194789	-0.0841408	-0.146676	0.00938476	0.138507	0.0155139	-0.0740473	0.0493227	-0.015907	0.0500936	-0.0214752	0.0557787	-0.159297	0.278315	0.272448	0.0574335	0.0205493	0.0765925	0.0427868	0.187684	0.212427	0.301639	0.318021	0.397522	0.229169	0.192301	0.357329	0.0727779	0.224521	0.0697113	0.0054132	0.0926663	0.0487157	-0.00812318
BWI76_RS02485	BWI76_RS02485	polar amino acid ABC transporter (PAAT) family, periplasmic amino acid-binding protein	0.456274	-0.470107	-0.225912	-0.793673	0.0250948	0.568821	-0.0256237	0.0161398	-0.0173783	0.340873	-0.199449	-0.00269167	0.00658947	0.161928	-0.212612	0.00940928	0.0832091	-0.080345	0.180607	-0.136523	-0.0955192	0.230279	-0.19326	-0.0734034	-0.0958738	0.429287	0.268944	-0.032831	-0.00761427	0.394632	0.167984	-0.157085	0.0376978	-0.0805497	-0.0317927	-0.00985158	-0.777841	-0.605667	0.0402625	0.216827	0.0986358	0.248169	0.15183	0.211381	-0.0848806	-0.0439604	0.00271628
BWI76_RS02505	BWI76_RS02505	tRNA epoxyqueuosine(34) reductase QueG	-0.0191251	-0.235686	0.0251851	-0.351049	0.0332884	0.0900234	0.000323999	0.0583003	-0.129337	0.13383	-0.0381092	-0.0177711	-0.0403723	0.196575	-0.190184	0.202368	-0.133056	-0.0816454	0.0338965	-0.0979999	0.0239093	-0.151962	0.051537	0.096562	-0.441387	-0.0551672	0.134565	-0.447945	0.464748	0.00929418	-0.0193224	0.210631	-0.20567	0.0808249	-0.012731	0.0274565	-0.696985	-0.10549	0.21387	0.0373733	-0.0132964	-0.00845206	-0.0283751	0.0980305	-0.161011	-0.0912395	-0.0429439
BWI76_RS02510	BWI76_RS02510	bifunctional ADP-dependent NAD(P)H-hydrate dehydratase/NAD(P)H-hydrate epimerase	-0.0205142	-1.02918	0.826641	-0.138006	0.00843373	0.100626	-0.171174	0.0951016	0.136749	-0.0888506	-0.186166	0.159117	-0.152081	-0.0599656	0.159469	0.148673	-0.0884075	0.00989493	0.218537	-0.248687	0.0200347	0.0426791	-0.0171154	-0.00320085	-0.00123108	-0.109116	-0.123024	0.215936	0.675386	0.0188444	0.136228	0.104013	0.193266	0.717488	0.261412	0.152185	-0.216654	0.381267	-0.0847777	0.418666	0.165352	0.0807823	-0.110657	0.245607	-0.0397052	-0.134184	-0.0504487
BWI76_RS02520	BWI76_RS02520	N-acetylmuramoyl-L-alanine amidase	-0.0477799	0.620549	-2.22904	-0.0324451	0.104994	0.000449644	-0.249246	0.163715	0.0508305	-0.380602	-0.240266	0.389671	0.0139713	-0.0244138	0.00127273	0.172431	-0.242779	0.0683534	-0.0933678	0.10954	-0.0420699	0.00213476	-0.00556566	-0.00574861	0.00838793	0.0769706	0.477353	0.399845	-0.255944	0.870026	0.0261039	0.109277	0.0635578	0.163078	-0.0318149	-0.0745334	-0.517994	0.286605	-0.141568	0.226829	-0.150618	0.082089	-0.297305	-0.215611	-0.170746	-0.0493788	-0.202274
BWI76_RS02525	BWI76_RS02525	DNA mismatch repair protein MutL	0.0505801	0.0203619	-0.50435	-0.0596896	-0.00182062	-0.0555321	-0.122843	-0.182711	0.22874	-0.0887897	-0.156604	0.209109	-0.0798965	-0.103766	0.170797	0.212016	0.00163004	-0.177653	0.000693711	-0.015302	-0.0240025	0.0672969	0.00439864	-0.0537178	-0.0216582	0.0348091	0.226304	-0.00865757	-0.0883472	0.733962	0.00749074	-0.144361	-0.115286	-0.135453	-0.342687	-0.0905932	0.0804658	-0.500237	-0.0431626	-0.135212	0.0170302	-0.0224642	0.0747746	0.074066	-0.06476	-0.150042	-0.142861
BWI76_RS02530	BWI76_RS02530	tRNA dimethylallyltransferase	-0.017994	-0.043479	0.352903	-1.39409	-0.602281	1.41968	0.931072	-0.0464496	-1.70601	-0.713151	-0.112795	0.321604	-0.123614	-0.278097	0.216845	0.511572	-1.71792	0.170664	-0.093626	0.864873	-1.02941	-1.68321	1.68487	-0.537766	0.131597	-1.28729	0.801404	-0.0501144	-0.502029	-0.5643	-1.83789	-1.38233	0.0197926	-0.675588	0.119603	-1.24219	-0.424402	-0.809602	-1.94479	-1.06287	-1.13406	1.52359	-1.43039	-0.390532	-0.987831	-0.818926	-1.27875
BWI76_RS02540	BWI76_RS02540	GTPase HflX	0.789033	-1.56278	0.243787	0.0665033	-0.0288609	0.042862	0.194481	-0.319747	0.0851654	-0.322155	0.0496714	0.114873	-0.15281	0.0426959	0.168567	0.0260852	0.124724	-0.10083	0.0026885	0.0193658	-0.0345427	0.105299	0.0222398	-0.0672462	-0.133041	-0.243591	0.380255	0.165349	-0.244141	0.259043	-0.194214	0.0605744	-0.0268577	-0.242029	-0.180787	-0.299056	-0.323603	-0.430193	-0.0383598	0.0526948	-0.0872261	-0.215005	0.161352	-0.126264	-0.00429279	-0.108456	-0.041258
BWI76_RS02545	BWI76_RS02545	protease modulator HflK	-0.467913	0.216041	0.397581	0.108658	-0.0721437	-0.114646	-0.117607	-0.0412827	0.119261	0.0717367	-0.16796	0.137416	-0.251446	0.0116753	0.223186	-0.0758304	-0.141906	0.181454	-0.0142618	0.0204525	-0.0253239	-0.0820232	0.124783	0.0038192	-0.115899	-0.322144	-0.268842	0.102806	-1.68473	-1.49333	-0.328606	-0.379956	-0.12177	0.0276454	0.0287917	-0.166999	-1.1915	-0.56008	-0.0983855	0.19967	0.0381837	0.149493	0.0614951	-0.00130641	0.174369	-0.125976	-0.0645811
BWI76_RS02550	BWI76_RS02550	protease modulator HflC	0.179384	0.711982	-1.34236	-0.131116	0.166691	-0.254137	-0.197864	0.0700089	-0.0290759	-0.515068	-0.0404424	0.26224	-0.0777707	-0.228371	0.343899	0.0174651	-0.196697	0.180147	0.228481	-0.292914	0.00450798	0.0239142	0.104417	-0.182763	-0.38235	-0.357124	-0.299463	-0.209983	-0.661417	-0.748748	-0.0531514	-0.533127	-0.0209421	-0.222036	0.0226026	-0.281738	0.728928	-0.254229	0.32536	0.328044	-0.216117	0.117637	0.289257	0.0187947	0.0196202	-0.14675	-0.107881
BWI76_RS02555	BWI76_RS02555	hypothetical protein	0.376875	-0.448309	0.266599	0.278074	-0.17937	-0.16546	-0.0529672	-0.0143801	-0.0203258	-0.0924077	0.0567242	0.00601343	0.0364849	-0.145672	0.103995	-0.0183579	0.0775204	-0.0429053	-0.122243	-0.0460594	0.151786	-0.186272	0.145801	0.0499244	-0.0150435	0.0289086	0.0102925	-0.284904	-0.55362	0.445173	0.0871678	0.154385	0.0823165	0.0212756	0.069144	-0.0226587	-0.201699	-0.390898	-0.212217	0.00146086	0.101717	0.221902	0.0995729	-0.0594572	0.0019456	-0.103404	0.0184638
BWI76_RS02560	BWI76_RS02560	membrane protein	-0.847721	0.15497	0.277433	0.319126	-0.106436	-0.217928	0.36744	-0.134181	-0.203538	-0.413755	0.164255	0.0246925	-0.183383	0.168461	-0.0209061	0.179794	0.082344	-0.12715	-0.149085	-0.0729505	0.226891	0.0303854	-0.194549	0.181923	-0.335546	-0.183349	-0.40579	-0.559076	1.86898	-1.08619	0.68883	0.456337	-0.282219	-0.291812	-0.679309	-0.279771	-0.924936	-0.431672	-0.264983	-0.150222	0.179048	0.44279	-0.230034	0.112652	-0.0856595	0.285386	0.202862
BWI76_RS02570	BWI76_RS02570	transcriptional regulator	-0.0648487	-0.00730807	0.567295	-0.207776	0.140861	0.0678236	0.0618581	-0.0928233	-0.00271199	0.0344764	-0.265977	0.243752	-0.0981091	0.0126073	0.0255751	-0.327058	0.191625	0.0970602	-0.109005	0.0267088	0.0157425	-0.19327	0.170826	0.0380722	-0.655153	-0.0588218	-0.522071	-0.679331	0.177749	0.129643	0.501326	0.21042	-0.354739	-0.0339248	-0.0770012	-0.221365	0.256052	0.104998	0.17623	0.215824	-0.0577106	-0.301203	0.184844	-0.0430999	-0.148251	-0.383776	-0.19932
BWI76_RS02575	BWI76_RS02575	exoribonuclease R	0.118679	-0.18492	-0.473857	0.144437	-0.403059	0.296931	-0.0865908	-0.0303514	0.0581722	-0.539215	-0.0937515	0.2867	0.0415005	-0.115989	0.0566707	0.000664457	-0.24351	0.225456	-0.0419925	0.0830907	-0.0472277	-0.0704822	-0.0231634	0.0816598	-0.55432	-0.0588512	0.340064	-0.352664	-1.54069	-0.60226	-0.555325	-0.487811	-0.138403	-0.234272	0.01915	-0.150162	0.0879238	-0.134367	-0.475275	-0.337415	-0.229772	-0.0959974	0.0291431	0.150691	-0.22495	-0.409559	-0.331961
BWI76_RS02580	BWI76_RS02580	23S rRNA (guanosine(2251)-2'-O)-methyltransferase	-0.513288	-6.50591	1.90103	-0.296428	-0.784496	-0.478599	0.775166	-0.813524	0.0923926	-0.938102	0.380687	-0.0473681	-0.285577	-0.55489	0.705995	-0.0102413	0.192997	-0.0465656	-0.615236	0.291797	0.401704	0.23716	-0.234865	0.121297	-2.19057	-1.63399	-0.104005	0.117422	-3.66454	1.02279	-0.650605	0.0252859	0.0434087	-0.996559	-0.337336	-1.71381	-0.693759	-0.162417	-1.87677	-2.28166	-0.0295977	-0.328676	-1.70309	-3.03109	-0.933664	0.407767	0.186208
BWI76_RS02585	BWI76_RS02585	hypothetical protein	1.25464	-0.350707	-3.35288	-0.600349	0.0610102	0.344706	0.228438	-0.0353987	-0.307762	-0.209001	0.117956	-0.0679531	-0.00331075	0.184985	-0.299907	-0.149387	-0.00163704	0.136602	0.263622	0.0206685	-0.28681	0.22956	-0.0822873	-0.126965	-0.0884183	-0.120261	0.0397965	-0.169424	-0.883569	0.052966	-0.481599	0.102861	0.210585	-0.17101	-0.205374	-0.0285553	0.928789	-1.25429	-0.19224	0.227367	-0.539239	-0.14649	-0.0446526	-0.40903	-0.204371	0.194261	-0.0614118
BWI76_RS02590	BWI76_RS02590	isovaleryl-CoA dehydrogenase	0.0196453	-0.0457102	-0.667121	-0.443954	0.218835	0.0578662	-0.144852	0.000153981	0.0795359	-0.219199	-0.173964	0.233666	0.246965	-0.00470081	-0.288326	0.0475062	0.0233018	-0.0419924	-0.00239309	-0.150468	0.116659	-0.151081	-0.0621617	0.189057	-0.0264213	-0.396093	0.111112	0.266906	-0.290604	-1.14395	-0.300577	-0.394089	0.0262346	-0.150376	-0.253998	-0.00631928	-0.255963	-0.318475	0.133171	0.135312	-0.0413671	0.223749	-0.0170769	-0.191058	0.0825388	0.0334523	-0.203086
BWI76_RS02595	BWI76_RS02595	hypothetical protein	-0.44719	1.32736	-2.86324	-0.0952587	0.0766053	-0.213732	-0.211116	-0.267724	0.387429	-0.31488	-0.0101443	0.123146	-0.0182628	-0.325953	0.262203	-0.27755	-0.0101798	0.236877	-0.0779811	0.362784	-0.297302	-0.18468	0.0616545	0.136007	-0.0354109	0.520551	0.449129	-0.196745	0.24647	-0.857128	-0.150526	-0.35538	0.220795	-0.555377	0.0887108	0.158745	0.588642	-0.00724463	0.140499	0.359508	0.0731027	0.163573	0.127249	0.0807323	0.00618777	-0.191035	0.0158988
BWI76_RS02600	BWI76_RS02600	biofilm peroxide resistance protein BsmA	0.30642	-0.218659	0.554752	-0.477924	0.0499759	0.381227	-0.0886893	-0.0963427	0.0920328	-0.145476	0.0144511	0.0592017	-0.128779	0.0128832	0.12369	-0.0167408	-0.00901615	0.010753	-0.0259375	-0.0425231	0.0385299	-0.0215476	-0.131989	0.180441	0.0857545	-0.0600568	-0.291245	-0.190258	0.379758	-0.251009	-0.0993199	0.0426	-0.0232693	0.277995	-0.0352947	0.0537609	0.530157	-0.972338	0.0423981	0.121537	-0.109943	0.0646244	-0.084272	-0.227722	-0.0335589	-0.0509546	-0.11831
BWI76_RS02605	BWI76_RS02605	esterase	0.176712	-0.193966	-0.305607	0.658265	-0.109375	-0.0991179	0.401842	-0.277097	-0.17483	-0.223356	-0.0460531	0.102562	-0.150485	0.0179215	0.133704	0.108262	0.0277955	-0.0827002	-0.0695324	-0.00216168	0.0731543	0.185859	-0.149532	-0.023589	-0.259448	-0.411209	-0.403534	-0.0357274	0.423289	0.791582	0.375344	-0.0879456	0.0533631	-0.0843652	0.164742	-0.145529	0.042719	-1.89969	-0.156537	0.0301319	0.174207	0.168052	0.103542	0.0493094	-0.187543	-0.31762	0.265832
BWI76_RS02610	BWI76_RS02610	transcriptional regulator	-0.595496	0.784096	1.13506	0.0436204	0.212595	-0.351307	0.18696	-0.168981	-0.137296	-0.134663	-0.0235451	0.154554	0.433106	-0.337294	-0.125651	0.249876	0.0766435	-0.263349	-0.0329898	0.0698935	-0.0750642	0.0799355	-0.0117063	-0.00578599	-0.713542	-0.399366	-0.128319	-0.545119	-2.36815	-0.891463	-0.0891156	-0.774535	-0.170689	-0.492426	-0.418056	-0.457453	-0.340155	-0.302314	-0.613524	-0.0931175	-0.740536	-0.693602	-0.647377	-0.759332	-0.536279	-0.275803	-0.557912
BWI76_RS02615	BWI76_RS02615	L-ascorbate-6-phosphate lactonase	0.369122	-0.303553	-0.112092	-0.211976	-0.179855	0.274505	-0.142317	0.348706	-0.258575	-0.280891	-0.121185	0.232857	-0.284853	0.090348	0.110716	0.0987771	-0.0748527	-0.0123376	0.0169346	0.102902	-0.106136	-0.112753	0.0260047	0.108507	0.173256	-0.0900658	-0.127037	0.0932527	-0.217539	-0.231615	0.366826	0.185832	0.0496017	0.193258	-0.0156597	0.0574915	0.403501	-0.0881885	0.460131	0.251226	0.0023214	-0.120368	0.0589313	-0.10761	0.267927	0.0240118	-0.119804
BWI76_RS02620	BWI76_RS02620	PTS ascorbate transporter subunit IIC	0.619441	-0.124723	-0.567013	-0.378903	0.131141	0.0647984	-0.0141518	-0.0325112	-0.0329958	-0.0171893	0.123832	-0.0831914	0.145442	-0.22287	0.0503487	-0.0584291	0.126663	-0.0463101	-0.0696777	-0.0423836	0.0834856	-0.0672725	0.0497911	0.0309972	-0.236589	-0.216452	-0.210608	-0.242309	0.177991	0.495091	-0.140261	0.192819	-0.168794	-0.107119	0.0846431	0.0210489	0.361635	-0.615757	0.210517	0.0494157	-0.109041	-0.0704763	-0.183885	-0.0708255	-0.166039	-0.0464434	-0.269107
BWI76_RS02625	BWI76_RS02625	PTS ascorbate transporter subunit IIB	-0.642475	-0.236981	0.777619	-0.12399	-0.0472966	0.310603	-0.36793	0.106224	0.153533	0.398648	-0.245843	0.0404852	0.225217	-0.364262	0.0953955	-0.0889166	-0.0497336	0.0514357	-0.035759	0.00173043	-0.0113141	0.0242874	0.128694	-0.15617	0.303508	0.357569	0.0750872	-0.275741	0.10016	-0.42291	-0.205881	0.373448	-0.340163	0.381857	-0.372731	-0.344651	0.128135	0.0658858	0.212098	0.560608	-0.0274062	0.176732	0.253734	0.168383	-0.388789	0.233198	-0.265085
BWI76_RS02630	BWI76_RS02630	PTS ascorbate transporter subunit IIA	-1.62391	1.7296	-2.24604	-0.12452	0.0684157	0.018975	0.0382606	-0.153188	0.0726188	0.0210873	0.0740407	-0.0899023	0.219487	-0.253672	0.0424307	-0.206111	-0.0578957	0.217346	-0.180281	-0.134987	0.306097	0.0768232	-0.156868	0.085634	-0.102072	0.405314	0.318602	-0.0825831	0.35736	-0.40774	0.148957	-0.279229	-0.00586271	0.00566442	0.0328789	-0.044328	-0.410622	-0.206053	0.421372	0.126335	-0.379171	-0.119353	-0.00838044	0.197489	-0.147991	-0.246491	-0.117301
BWI76_RS02635	BWI76_RS02635	3-keto-L-gulonate-6-phosphate decarboxylase	-1.14921	0.367801	2.0137	-0.542771	0.281846	0.260177	-0.304786	-0.411563	0.685263	-0.0998546	-0.0523657	0.0657625	-0.0176487	-0.298214	0.230971	0.126267	0.122896	-0.174015	0.480465	-0.359229	-0.144878	0.115512	-0.163822	0.145609	-0.441033	-0.187253	0.327761	0.281904	-0.474547	-0.589411	-0.0478384	0.112268	-0.0266476	-0.507823	-0.302277	-0.33381	-1.74774	0.671458	0.15624	0.238909	0.0944239	-0.134198	-0.0580015	-0.418	-0.193054	0.161735	0.162192
BWI76_RS02640	BWI76_RS02640	xylulose 5-phosphate 3-epimerase	-0.469556	0.613817	0.538341	0.172148	-0.183735	0.0538331	0.229875	-0.120335	-0.17126	0.0684667	-0.101618	0.0944185	-0.149265	-0.0112984	0.13643	-0.263384	0.114886	0.107215	-0.165035	-0.0230628	0.174374	-0.413186	0.217098	0.193603	0.0556045	0.0234123	-0.40688	-0.316966	-0.0562894	-0.0824285	0.343728	0.385988	0.0390462	0.228789	0.251942	0.299005	-0.165385	0.566535	-0.504026	-0.0086445	0.062716	-0.0386156	-0.035318	-0.382407	0.261419	0.0219601	0.0653238
BWI76_RS02645	BWI76_RS02645	L-ribulose-5-phosphate 4-epimerase	0.423462	-0.050712	-0.138968	-0.355065	0.0691026	0.112022	0.170213	-0.0146007	-0.229549	0.10682	0.0176386	-0.0382228	-0.167401	-0.00303821	0.111685	-0.122443	-0.115173	0.171961	0.0109507	0.0587859	-0.0934196	-0.0623932	0.146072	-0.0595001	-0.159552	-0.00960121	0.761859	0.480648	0.116437	0.450515	0.154727	0.0236208	-0.011894	0.0965725	0.0724238	-0.105303	-0.423913	-0.417501	0.375579	-0.0115869	-0.00547743	0.100387	-0.108642	0.0510283	-0.00288622	0.0640349	-0.0773105
BWI76_RS02650	BWI76_RS02650	MFS transporter	0.279384	-0.198688	-0.995779	0.0252556	-0.198258	0.129914	0.00346533	0.0863309	-0.150378	-0.0559087	-0.0482831	0.0549398	-0.133798	0.143497	-0.0448506	-0.13726	0.164958	-0.00177724	-0.0242645	-0.287533	0.273449	-0.244811	0.263152	-0.0255389	0.0807625	-0.134089	-0.415479	-0.0591151	0.300494	0.373499	-0.105239	-0.19779	0.0810562	0.021398	0.0439477	-0.0116572	-0.694007	0.312872	0.143591	0.0600521	-0.037307	0.0414724	-0.0944326	-0.0121915	0.119912	0.1446	-0.00303928
BWI76_RS02655	BWI76_RS02655	hypothetical protein	-0.35655	0.284989	0.0504576	-1.05301	0.729919	0.0065692	-0.500044	0.0671751	0.36145	-0.337416	0.416552	-0.263714	-0.470058	0.39605	-0.044157	-0.367815	0.255711	0.0740142	0.341939	-0.18871	-0.196107	-0.080073	0.3645	-0.281783	-0.149046	0.0669248	-0.169215	-1.22364	-1.44136	-0.325982	-0.0331336	0.582864	-0.366302	-0.0793522	-0.626287	-0.0854442	0.506607	-0.623665	0.537941	-0.00145104	-0.35683	0.0314293	-0.284581	-0.877409	0.558617	0.043253	0.0395591
BWI76_RS02680	BWI76_RS02680	EamA family transporter	4.882	-4.42865	-3.72779	-0.0263846	-0.430094	0.120833	0.578288	-0.775065	0.161324	-0.978096	0.172801	0.0939612	-0.373531	0.653389	-0.44307	-0.52722	0.559104	-0.126321	-0.510598	0.481071	0.0746843	0.0460811	0.297134	-0.310489	-0.54468	-0.25239	1.17536	-1.77815	-1.30307	-3.70257	-0.359413	0.347498	-0.737092	-0.163696	-1.00827	-0.581389	-0.266382	-0.0193719	0.00416221	0.162136	0.24372	0.377732	0.670627	0.833356	0.454958	0.634038	0.023071
BWI76_RS02685	BWI76_RS02685	opacity-associated protein	-0.685032	0.227445	1.15384	-0.715542	0.330873	0.0381222	0.103944	-0.310314	0.111076	0.243532	0.00707916	-0.121014	0.425293	-0.107812	-0.400489	-0.101319	0.12595	-0.0517733	-0.0896772	-0.0088519	0.0767936	-0.165791	-0.164581	0.356913	0.107531	0.485257	-0.238269	-0.142546	-0.222858	-1.1287	-0.710544	-0.0931562	-0.407147	-0.472803	-0.146981	0.108398	-1.19369	-0.324944	-0.0674946	0.0139993	0.316294	0.325344	-0.0737618	0.244161	0.20421	-0.0906183	0.0659917
BWI76_RS02690	BWI76_RS02690	hypothetical protein	1.23213	-2.78081	0.293056	-0.443298	-0.211175	0.520758	-0.0436688	-0.45494	0.39617	0.0525204	0.09468	-0.117391	-0.104975	0.204851	-0.168244	-0.164078	0.0141152	0.133969	-0.0106773	0.23055	-0.254201	-0.102149	-0.179707	0.295911	0.139482	-1.40183	1.1407	0.701844	0.707834	-1.41217	0.205226	0.122144	-0.579677	-0.378572	-0.235932	-0.148615	0.135102	-1.13648	-0.0861928	0.0686052	-0.00915215	0.103137	0.133425	-0.0483063	0.0274653	0.203311	-0.102817
BWI76_RS02695	BWI76_RS02695	peptidyl-prolyl cis-trans isomerase	0.0513339	-0.161615	0.327068	-0.951894	0.195215	0.502205	-0.159137	-0.06858	0.107478	0.279137	0.0872197	-0.194412	-0.100345	-0.279635	0.323941	-0.225299	0.224912	-0.0168814	0.218048	0.151275	-0.478887	-0.151076	-0.0789029	0.235463	0.415072	0.420597	0.273615	0.33729	-0.0886565	-0.285922	-0.0889863	0.194414	-0.311866	-0.025616	-0.160991	0.0267651	-0.0608767	-0.31383	-0.0564868	0.199327	-0.12346	-0.560298	-0.133754	0.164989	0.103853	0.197313	0.141853
BWI76_RS02700	BWI76_RS02700	D-serine/D-alanine/glycine transporter	-0.0431783	-0.124988	-0.397024	-0.171869	0.298702	-0.0815805	0.164415	-0.253241	0.0298029	-0.0520725	0.105967	-0.100891	-0.0268756	-0.0380097	0.0467784	-0.066547	0.0614696	0.0140698	0.0583622	-0.00638888	-0.0604204	-0.106464	0.116774	0.00613814	0.0346611	0.0497837	-0.217663	-0.237435	-0.00241676	-0.0559493	-0.030247	0.129494	-0.230407	-0.281601	-0.181672	-0.341022	-1.06742	-0.274105	-0.297453	-0.0636053	0.062953	0.159874	0.0675523	0.23296	0.164931	0.00498534	0.178727
BWI76_RS02705	BWI76_RS02705	iron-sulfur cluster repair di-iron protein	-0.136583	0.540179	-1.10514	-0.382765	0.390655	-0.270493	0.196332	-0.408515	0.0592903	-0.198649	0.025812	0.0542329	-0.087577	0.0122373	0.0827355	-0.388141	-0.0562877	0.299217	0.00683299	0.0571667	-0.0951349	-0.0238202	0.0335473	0.00475861	0.278983	0.306822	0.0899705	-0.0371212	0.0281159	-0.295558	0.0289966	-0.0870224	0.246256	0.0273049	-0.0425624	-0.0793142	0.249556	-0.295589	0.153639	0.408221	-0.168158	-0.264053	-0.131615	-0.0696799	-0.202713	0.28456	-0.22991
BWI76_RS02710	BWI76_RS02710	EamA family transporter	-0.21889	0.667853	-1.42216	-0.195406	0.0411178	0.100846	0.17566	-0.0747636	-0.164339	-0.137916	-0.205507	0.23206	0.0230842	-0.0656398	-0.0232759	0.0492825	-0.038432	0.0578931	0.0527788	-0.167369	0.133411	-0.213552	0.0639664	0.172287	0.015958	-0.0343968	-0.158095	-0.166933	0.40287	-0.245216	-0.0511441	0.205411	0.13153	0.338101	-0.00858905	0.0762114	-0.191636	0.10289	0.236561	0.0691519	-0.131039	0.0880724	0.17305	-0.031647	0.0426498	0.199941	0.0330589
BWI76_RS02715	BWI76_RS02715	putative helix-turn-helix AraC-type transcriptional regulator	0.172604	0.456175	-0.724368	0.470871	0.00189842	-0.535533	0.0406869	-0.0529102	-0.0757481	-0.0561822	-0.183653	0.16921	-0.110415	0.231695	-0.179709	-0.0845804	-0.185129	0.21995	-0.0296841	0.0149214	0.0447895	0.0729653	-0.114708	0.0700528	-0.254744	-0.182372	0.134346	-0.592265	-0.416439	-1.20288	0.332893	0.616268	0.165297	0.180671	0.402731	0.132272	0.459071	5.27782e-05	-0.385544	-0.236593	-0.170866	0.0892626	0.0840968	-0.26775	0.166057	-0.155599	-0.139717
BWI76_RS02720	BWI76_RS02720	NAD(P)-dependent oxidoreductase	-0.0502148	0.364984	-0.443475	-0.20534	0.347157	-0.13418	0.00385766	-0.0793411	0.00376513	0.0813928	-0.0365271	0.00217034	0.173671	-0.0412382	-0.207865	0.24142	-0.0604484	-0.15233	0.0287772	-0.0547084	-0.00623707	-0.140361	0.221087	-0.0785363	0.0478429	-0.0843894	-0.302582	0.375822	0.806347	0.321714	-0.122621	-0.0222926	-0.0663974	0.168276	-0.0984758	-0.519229	-0.0562128	0.0673638	-0.00695329	-0.311505	0.088529	0.293687	0.0143751	0.223341	0.0286224	0.0981244	-0.0732399
BWI76_RS02725	BWI76_RS02725	HxlR family transcriptional regulator	-1.6555	-1.22457	2.36382	-4.17238	0.909271	0.741025	-0.552037	0.192103	0.281952	0.594261	-1.43725	0.751165	0.579792	-0.167227	-0.518176	-0.480768	-0.179101	0.512462	1.07582	-0.883055	-0.435497	0.46047	-0.153801	-0.323197	-0.583599	0.367951	4.41895	3.67633	-0.356447	-1.9018	1.15864	0.0770091	0.104587	0.313515	-0.363331	0.0166535	1.3966	-4.31492	-0.716002	0.56688	-0.974308	-0.381309	-0.774726	-0.724772	-0.150818	-0.0322303	0.174506
BWI76_RS02730	BWI76_RS02730	2',3'-cyclic-nucleotide 2'-phosphodiesterase	0.0991634	0.119952	-1.04147	-0.00138556	-0.13769	-0.103778	-0.0278241	-0.0458779	0.0246747	0.309265	-0.151976	0.0435245	-0.334717	-0.147826	0.434831	0.0762811	0.030495	-0.0734863	-0.107889	-0.0210488	0.155788	0.0823549	-0.134074	0.0728993	0.29939	-0.155067	-0.137471	-0.355661	0.415619	1.03398	-0.50322	-0.257492	0.318637	0.152757	0.308167	0.100381	-0.00769183	0.547176	0.501152	-0.344417	0.197342	0.27745	0.374795	0.165538	0.0225527	0.113186	0.0421046
BWI76_RS02735	BWI76_RS02735	3'(2'),5'-bisphosphate nucleotidase CysQ	0.391845	0.121738	-0.54733	0.0969317	-0.046083	-0.0726161	-0.107645	-0.386138	0.349465	0.0578953	0.562467	-0.491386	0.250753	-0.547416	0.348023	-0.419788	0.520038	-0.223868	-0.43172	-0.140536	0.525691	-0.337949	0.254464	0.118596	0.147923	-0.0746566	-0.263037	0.112381	0.21762	-0.223713	0.448858	-0.583371	0.227668	-0.0350683	0.162355	0.581229	0.268679	-0.20023	0.475441	0.267017	-0.0950632	0.436225	0.0522847	0.247935	0.0790047	0.0499116	-0.28111
BWI76_RS02740	BWI76_RS02740	putative transcriptional regulator	-0.490231	1.02412	-0.778331	-0.229927	0.124789	0.0143569	0.29995	0.0788198	-0.486906	-0.325048	0.2413	-0.056673	0.130842	-0.118269	-0.0439675	-0.293052	-0.146821	0.312069	-0.240685	0.295222	-0.143823	0.0522312	0.0186119	-0.0757873	0.228579	-0.145478	-0.11755	0.0541938	-0.306717	-0.36883	0.366379	-0.229838	0.089998	0.128508	-0.31778	0.0658635	-0.169257	0.262681	0.45162	0.276987	0.0474633	0.101341	0.180232	-0.0852312	-0.0976453	-0.202767	-0.0138129
BWI76_RS02745	BWI76_RS02745	hypothetical protein	0.824407	0.169935	-4.43979	-0.414748	0.272293	0.0252829	-0.145547	-0.136875	0.224853	-0.384422	0.367368	-0.205167	-0.196768	-0.084185	0.243754	0.104326	0.228931	-0.270952	0.464106	-0.489849	-0.0340223	0.158972	-0.173521	0.0312042	-0.362114	0.266493	1.62728	1.12381	0.878321	-0.565572	-0.736331	0.752909	-0.875987	0.0877019	0.321077	-0.312882	0.333419	-5.20885	1.04231	0.253463	0.322819	0.264793	0.61423	0.279193	0.052543	0.568383	-0.244402
BWI76_RS02750	BWI76_RS02750	DNA-binding transcriptional regulator AraC	-0.30186	-0.540028	1.35447	-0.14646	-0.373741	0.359756	0.0933743	-0.149613	-0.00473344	0.110287	-0.13756	0.0272937	-0.080274	0.0261195	-0.0328239	-0.0387937	0.00708927	0.0192293	0.0670767	0.0992622	-0.19497	0.02622	-0.0165594	-0.0170748	0.432111	0.539802	0.258472	0.0285454	-0.00522456	-0.391313	0.0667946	-0.248482	-0.110764	0.0826766	-0.265058	-0.118996	0.125636	-0.147696	-0.280848	-0.164416	-0.282798	0.13136	0.302245	-0.124907	0.0356806	-0.163269	0.0707937
BWI76_RS02755	BWI76_RS02755	beta-galactosidase	0.0326392	-0.117503	0.0887663	-0.151099	0.00105239	0.106404	-0.0701706	-0.0814008	0.09303	-0.10819	-0.054934	0.0815796	0.0362588	-0.0594026	-0.0362312	0.0991411	0.00608815	-0.0597912	0.00789256	-0.0350518	0.0270736	-0.0720647	0.119793	-0.0347952	0.174674	0.0597906	-0.188584	-0.342767	-0.175128	0.0838752	0.104588	-0.0987724	-0.154667	-0.0280556	-0.0105366	-0.087401	-0.175576	-0.0677173	-0.0123035	-0.0981133	-0.0171566	-0.0175229	0.0532141	-0.00592246	-0.00853752	-0.0162967	-0.00399048
BWI76_RS02760	BWI76_RS02760	MFS transporter	-0.166322	0.288452	0.00290284	-0.118788	0.0170345	0.0786773	-0.00649615	-0.0307925	-0.002701	0.00613655	0.0202809	-0.00563683	-0.00345381	-0.091222	0.0834735	0.0226183	0.0475302	-0.037554	0.00418054	-0.0093268	-0.00933843	-0.0186232	0.0241773	0.014761	-0.0397279	0.0603255	-0.102771	-0.0435815	1.09029e-05	0.0782634	0.07334	0.0308114	0.0215679	-0.0142064	0.0970934	0.0542198	-0.0555798	0.0782724	0.0257572	0.0781905	0.0242174	-0.00665591	0.0827127	0.0270859	0.033918	0.0272685	-0.0332032
BWI76_RS02765	BWI76_RS02765	membrane protein	0.431476	-0.327691	0.191324	-0.0390686	-0.29222	0.256033	-0.139749	-0.028071	0.082608	0.0555821	-0.302126	0.199447	0.328037	-0.182945	-0.188531	-0.17967	-0.125689	0.17216	0.0322754	-0.0295657	-0.0317487	0.0397919	-0.0715553	0.024682	0.0694316	-0.0567238	0.176012	-0.215444	0.434248	-0.0712335	0.141374	0.0722801	0.0765317	0.21504	-0.00260539	0.137684	0.621526	-0.0046347	-0.185046	0.133858	0.140633	-0.0167087	0.142749	-0.133263	-0.0482867	-0.10943	-0.145192
BWI76_RS02770	BWI76_RS02770	peptide-methionine (S)-S-oxide reductase	0.413099	-0.21196	-0.109237	-0.526214	0.0939812	0.19373	0.160985	-0.18202	-0.0205858	-0.0261529	-0.138173	0.116267	-0.149258	-0.0166033	0.122124	0.0562638	-0.185834	0.0946746	0.132593	-0.0830243	-0.110977	0.106722	0.00996908	-0.114188	-0.305199	-0.216221	0.2839	0.181945	-0.441073	-0.121343	0.182159	-0.0832663	-0.142719	0.0538684	-0.234498	-0.213993	-0.0271656	-0.487485	-0.248069	-0.0186069	0.089197	0.155662	0.125735	-0.0145758	-0.0650289	-0.092513	0.0834223
BWI76_RS02775	BWI76_RS02775	outer membrane protein assembly factor	-0.262929	-0.0141231	0.691964	0.207996	-0.21388	0.205402	0.127253	-0.322405	0.186732	-0.413054	-0.0772129	0.227868	0.244118	-0.121715	-0.220594	0.12667	0.122466	-0.236726	-0.213872	0.068608	0.163174	-0.196596	-0.069983	0.343989	-0.368216	-0.311909	-0.612403	0.256856	-0.227696	-1.27057	-0.574296	-0.250637	-0.433017	0.113501	-0.344257	-0.266763	1.34198	-0.340057	0.0897541	-0.157624	-0.298495	0.25406	-0.141273	0.165552	-0.208599	-0.074149	0.0333424
BWI76_RS02780	BWI76_RS02780	translocation and assembly module TamB	0.119599	0.191884	-1.3047	-0.138463	0.0135728	0.0704421	-0.0512765	0.0128625	-0.0173258	0.0271594	-0.0338271	0.0494307	0.0543741	-0.0636034	-0.027565	-0.041135	-0.0338503	0.0382061	0.117827	-0.0534788	-0.0960593	0.0960645	-0.151573	0.0428839	0.0621263	0.0887482	0.282518	0.0815827	0.219275	0.151882	-0.28516	-0.347517	0.00598531	0.213568	-0.241214	-0.163171	0.16859	-0.104793	0.131069	0.0104035	-0.165692	-0.258348	0.0683388	0.0844428	-0.209894	-0.182565	-0.0929135
BWI76_RS02785	BWI76_RS02785	AIG2 family protein	-0.169297	-0.239821	1.8508	0.310042	-0.232167	-0.214784	-0.512693	0.0489902	0.338772	0.0527552	-0.285063	0.20959	-0.504726	0.292292	0.0943168	0.278835	-0.0141933	-0.261112	0.0249402	0.01778	-0.0774247	-0.0977513	0.156364	-0.0557022	0.066351	-0.0253289	-0.0309832	0.0658623	-0.0648465	-0.312838	-0.179093	-0.263666	0.441648	-0.0882876	0.261504	0.34606	-0.150111	0.29275	0.165578	0.256328	0.331492	-0.186776	0.299429	0.0174464	0.0476321	-0.0685233	0.0914837
BWI76_RS02795	BWI76_RS02795	periplasmic binding protein/LacI transcriptional regulator	-0.386554	0.320877	0.658422	-0.410555	-0.184393	0.422817	0.290877	-0.006209	-0.346968	0.116695	-0.15522	0.0672544	-0.203569	0.134462	0.0286551	-0.100671	-0.096118	0.193533	0.103493	0.0138727	-0.158585	-0.281733	0.111987	0.162459	-0.110072	0.0679794	0.573407	0.165902	-0.0442551	-0.579457	0.480099	0.262817	-0.244182	-0.559206	-0.403446	-0.421754	-0.624605	0.0248534	-0.113889	-0.185913	0.0318525	0.135554	0.335992	0.0899721	-0.0772449	0.209248	0.0654563
BWI76_RS02800	BWI76_RS02800	ABC transporter	2.17686	-2.0406	-4.44841	-0.390728	0.190256	0.0608748	-0.189929	0.00760833	0.212183	0.562353	-0.468585	0.0958161	-0.136975	0.180022	-0.0563647	0.131658	-0.0084622	-0.0699379	-0.257722	0.279533	-0.0239784	0.0871775	0.194259	-0.247167	-0.115807	0.136922	0.117958	0.260979	-2.00584	-0.376944	-0.238066	0.325904	-0.449189	0.328276	0.0834793	-0.317638	-0.118805	-1.30941	-0.553014	0.398465	-0.0107474	0.586383	-0.097252	0.362215	0.479337	0.269123	-0.215412
BWI76_RS02805	BWI76_RS02805	sugar ABC transporter permease	0.225492	0.0596427	-0.731414	-0.208855	-0.0151247	0.0875304	-0.163266	-0.00309958	0.0857919	0.00485516	0.042759	-0.0577948	0.179529	0.107811	-0.380949	-0.517322	0.13673	0.205294	-0.151198	0.0558718	0.0794893	0.215459	-0.251577	-0.0072324	-0.10497	-0.0413135	-0.223801	-0.0522052	-0.10586	-1.09174	0.479651	0.0657033	-0.395583	-0.654934	-0.254919	0.0307326	-1.30498	-0.672363	-0.0439521	-0.212231	0.109317	-0.280889	-0.322165	-0.298892	0.217067	-0.0298453	-0.229864
BWI76_RS02810	BWI76_RS02810	sugar ABC transporter permease YjfF	0.129316	-0.806578	0.985516	0.0946918	-0.265634	0.164847	0.439427	-0.262474	-0.234563	0.380221	-0.00114694	-0.181131	0.171721	0.193416	-0.467432	0.342833	0.0283537	-0.316566	-0.320689	0.00987649	0.329892	0.018001	-0.113241	0.174133	0.348954	-0.056561	0.445072	0.62364	-0.223332	-5.85757	0.139027	0.0771728	-0.161589	0.072583	0.192349	-0.0613502	0.235771	-1.38629	-0.0598947	-0.259105	-0.216277	0.479373	-0.0780954	-0.160818	-0.262004	0.0293324	-0.685545
BWI76_RS02815	BWI76_RS02815	fructose-bisphosphatase class I	-0.535928	-0.0840609	0.433293	-0.897127	0.201111	0.527004	0.0734159	0.433327	-0.489578	-0.405274	-1.22364	1.12493	-0.828047	-0.0585773	0.775136	0.0644465	0.438354	-0.512571	-0.0287825	0.00147494	0.0845866	-0.26306	-0.107483	0.334824	0.196509	-0.322755	-0.207224	0.163816	0.229191	-0.666434	0.866852	0.405029	0.100332	0.619149	-0.14711	0.670238	-1.67618	1.37865	1.80075	0.649759	-0.356455	0.154189	0.0776262	-0.11296	0.00563948	-0.266855	0.296607
BWI76_RS02820	BWI76_RS02820	UDP-N-acetylmuramate:L-alanyl-gamma-D-glutamyl- meso-diaminopimelate ligase	0.252889	0.143783	-1.02166	-0.248094	0.000630762	0.119533	0.0626789	-0.0593167	-0.0630998	0.266861	-0.0452612	-0.087966	0.132065	-0.208081	0.0548625	0.212176	0.0157971	-0.190248	-0.124745	-0.0056047	0.114978	0.0166079	0.0284544	-0.0267784	-0.300065	0.0279872	-0.485069	-0.0189279	-1.45715	-0.464152	-0.113823	-0.300274	-0.22227	-0.0456873	-0.035187	-0.165866	0.0250903	-0.118967	-0.255445	-0.124866	-0.0670345	-0.157563	-0.239613	0.246606	-0.0526513	0.124813	0.0874112
BWI76_RS02825	BWI76_RS02825	putative acyltransferase domain protein	-1.62166	1.589	0.495499	-0.053106	0.371095	-0.201428	0.0714776	0.123307	-0.262305	0.10988	0.288923	-0.323153	0.223786	0.248615	-0.5736	-0.0473624	0.164653	-0.123559	0.166397	0.0131876	-0.185343	0.332354	-0.15701	-0.159865	-0.299512	0.0519037	0.526988	0.553381	0.242739	-1.14154	-0.559079	0.276107	-0.404188	-0.0372912	0.0283614	-0.119249	0.624844	-0.471755	0.479425	-0.342907	-0.0478923	-0.116622	-0.27773	-0.369743	0.00657182	-0.270742	-0.383353
BWI76_RS02830	BWI76_RS02830	DUF4432 domain-containing protein	-0.146405	0.343752	0.029776	-0.386258	0.0972715	0.157219	0.00332548	-0.259648	0.176981	0.0488478	-0.0246081	-0.0145307	0.198665	-0.091043	-0.191425	0.0514512	0.069881	-0.0805113	0.147459	-0.0931164	-0.0886828	-0.211891	0.123874	0.0838822	0.151941	0.233275	0.0192738	0.0684668	0.512448	0.168314	0.105155	0.0571685	0.113736	0.260582	-0.111491	0.0369338	0.119495	-0.15814	0.170127	0.164491	-0.0296126	0.0725947	0.0442874	-0.0208879	-0.0829397	0.00473414	-0.146639
BWI76_RS02835	BWI76_RS02835	iron-containing alcohol dehydrogenase	0.159303	-0.556349	0.381711	0.047596	-0.0218862	0.0120656	-0.0601068	0.0339164	-0.000816413	0.0178326	-0.0435818	0.0355364	-0.038124	-0.00998585	0.00102729	-0.105486	0.0146645	0.0666276	0.0442746	-0.0463957	0.00132593	0.0326405	-0.0153819	-0.00369788	-0.0424304	0.0754659	0.0475958	-0.124246	-0.0774084	0.0588032	0.0685069	-0.0277988	0.0657212	0.115259	0.100044	0.0170921	0.0305143	-0.297385	0.0366108	0.0802387	-0.0368515	-0.0738909	-0.0092306	0.0525524	0.00717034	-0.119566	-0.028571
BWI76_RS02840	BWI76_RS02840	methylmalonate-semialdehyde dehydrogenase (CoA acylating)	-0.0756665	-0.184519	0.0624781	-0.275935	0.0578301	0.0924545	-0.10625	0.0873736	-0.0190214	0.028534	-0.20994	0.169689	-0.0727553	-0.0314443	0.0650077	-0.0837852	0.0636658	0.00779527	0.042851	-0.0939252	0.0358172	-0.00666596	-0.03261	0.0402462	0.188027	0.177007	0.0271298	0.185644	-0.145884	-0.220835	0.232564	-0.0802819	0.184168	0.155508	0.0744573	0.0690946	-0.0676516	-0.0378464	0.155	0.132767	-0.0976311	-0.181491	-0.0895478	0.0687138	0.0248085	0.0677479	-0.130435
BWI76_RS02850	BWI76_RS02850	metalloprotease PmbA	0.303429	0.0678356	-0.494241	0.0436706	-0.184926	0.149601	-0.0227546	0.379911	-0.467689	-0.125695	-0.180502	0.240046	0.0665639	-0.424854	0.283781	0.118005	-0.230435	0.0832706	0.133753	-0.25452	0.0881448	0.213064	-0.212406	0.00318042	0.0490288	0.593279	-0.0600987	0.0171871	-0.140338	0.776029	-0.129429	0.184703	0.0903968	0.0155423	-0.257047	0.0190938	0.0143499	-0.769248	-0.0773025	0.124073	-0.0232042	0.0631822	0.204453	0.372361	0.0954796	0.169242	0.0734649
BWI76_RS02855	BWI76_RS02855	cytochrome B562	-1.78138	0.335726	2.13576	0.189809	-0.518209	0.273953	-0.150603	0.406217	-0.308894	-0.735941	-0.622022	0.728184	-0.215815	0.0356636	0.104715	-0.252859	0.193345	0.145451	-0.378955	0.337157	0.00657894	-0.154612	-0.663949	0.805039	0.0654802	0.445632	-0.323124	0.933778	2.65434	-2.02151	-0.0379007	0.499576	0.140286	0.331257	0.250138	0.0562633	-0.579662	0.49659	0.805773	-0.260247	0.274827	0.296463	0.681368	-0.00482615	0.352296	0.0861331	-0.395758
BWI76_RS02860	BWI76_RS02860	glycine dehydrogenase	1.25026	-1.62923	-0.334961	0.432347	-0.299986	-0.20449	-0.165225	0.0357071	0.122813	0.491095	-0.203015	-0.14204	0.18838	-0.177838	-0.0390695	0.262993	0.0392724	-0.247719	0.414525	0.021174	-0.475914	-0.197021	0.165637	0.0473786	0.263014	-0.147099	0.374348	-0.163362	1.17018	-0.530892	-0.543329	-0.114107	0.296056	-0.598513	-0.458664	-0.277534	-0.912449	1.17263	-0.265324	0.111782	-0.167799	0.336003	-0.0900555	-0.502137	-0.367248	-0.391792	0.0848055
BWI76_RS02865	BWI76_RS02865	hypothetical protein	0.804585	-1.26398	-0.233017	-0.00919214	0.143118	-0.0597544	-0.0141569	-0.293371	0.190536	0.4136	-0.0293959	-0.143818	-0.17779	0.104848	-0.0455563	0.35352	-0.452263	0.0695006	0.0642951	0.157371	-0.217513	0.188244	0.0761065	-0.242159	0.0282817	0.1534	-0.12998	0.261809	-1.06833	-1.50554	-0.187299	-0.1295	-0.0951414	-0.239605	-0.641302	-0.317996	0.220268	-0.189953	-0.0469364	-0.0406083	-0.169858	0.0983852	-0.276477	0.0910145	-0.500134	-0.326623	-0.304692
BWI76_RS02870	BWI76_RS02870	hypothetical protein	1.08817	-0.528753	-1.04134	0.110282	-0.101218	-0.0720789	0.0879101	-0.309796	0.132589	-0.553058	0.474911	-0.253953	0.0175597	0.264815	-0.445759	-0.110246	-0.356577	0.283029	-0.0709442	0.1429	-0.0823839	0.281999	-0.267413	-0.0227307	0.190369	-0.427422	-0.191368	-0.804258	-0.433347	-1.69831	0.0906988	-0.328759	-0.141179	-0.233536	0.0359519	-0.318786	0.0613444	-1.31138	-0.202912	-0.111044	0.146477	-0.190979	-0.0393071	0.159979	-0.039359	-0.302472	-0.205732
BWI76_RS02875	BWI76_RS02875	membrane protein	-0.0479903	0.26914	0.407267	-0.14792	0.0649758	0.0240351	-0.225108	0.0262507	0.093133	0.465541	-0.66782	0.394051	-0.24905	-0.0351504	0.217842	0.172482	0.239967	-0.370672	0.0311539	0.020523	-0.103062	-0.021459	0.0235577	-0.0239261	-0.242095	-0.73053	0.190249	0.0494189	-0.419606	-0.687713	-0.55251	-0.101645	0.0691685	-0.129675	0.0614429	0.182714	0.592826	0.208223	0.164424	0.302179	-0.0978563	0.0684859	0.396765	-0.452162	0.102113	0.161537	0.067752
BWI76_RS02880	BWI76_RS02880	membrane protein	0.366376	0.0172284	-2.86631	-0.0206288	0.207428	-0.42964	0.35692	-0.0673253	-0.507858	0.351159	0.203268	-0.431754	-0.0152317	-0.134745	0.108491	-0.164577	-0.268666	0.344308	-0.0326011	-0.0154446	0.0436299	-0.0662143	-0.0821806	0.184053	-0.247984	-0.408452	-0.293936	-0.170059	0.342447	-0.431582	0.123314	0.0265221	0.0628962	-0.141013	-0.129406	-0.0834311	0.225038	0.140691	0.477859	0.152755	-0.32611	0.00793676	-0.356468	0.123092	0.303946	0.038834	0.37153
BWI76_RS02885	BWI76_RS02885	dihydroorotase	0.441069	-1.31487	0.296531	-0.233652	0.214605	0.0637096	0.138282	-0.170997	-0.000566866	0.160164	-0.107441	0.079197	-0.0938896	-0.236685	0.298861	-0.234662	-0.0784742	0.310338	-0.0195205	-0.0906685	0.094397	0.0752004	-0.12967	0.0985525	-0.0170904	8.38771e-05	0.0405347	0.0685087	1.36854	-0.703039	-0.0252126	-0.0397434	-0.143818	0.0668684	-0.101433	0.18839	0.700471	0.178043	0.0799922	0.278974	-0.0130743	0.184216	-0.0453709	-0.142687	0.0839837	-0.142369	-0.100749
BWI76_RS02890	BWI76_RS02890	L-seryl-tRNA selenium transferase	0.631033	-0.221525	-0.942538	-0.164544	0.0929859	-0.0786632	-0.00458888	-0.0282869	0.0071779	-0.247804	0.228032	-0.0760716	0.0334152	0.133674	-0.234912	0.047096	-0.251747	0.200788	-0.296494	0.278146	0.00680844	-0.230114	0.195776	0.0472468	-0.228798	-0.143298	0.175284	0.226463	0.66545	-0.323038	0.102844	-0.00528786	-0.0538871	-0.191506	0.187454	-0.0998865	-0.369475	0.111226	0.208424	0.300721	0.0847605	-0.0265921	0.131505	-0.19074	-0.0738685	-0.104637	-0.0766305
BWI76_RS02895	BWI76_RS02895	hypothetical protein	1.23115	-0.941949	-1.64697	-0.492111	-0.215755	0.430449	-0.2869	0.173108	0.0583088	-0.388413	0.37267	-0.211881	-0.594006	0.270254	0.227448	-0.313246	-0.525799	0.630094	0.0105772	0.0332953	-0.0714025	-0.00653389	-0.0883969	0.0468663	-0.535984	-0.246041	0.0825502	0.0423392	1.25851	-7.80348	0.178257	-0.341586	0.234865	0.329835	-0.810514	0.0782641	-0.180637	0.148006	0.0534769	-0.275662	-0.322854	-0.30225	0.185896	-0.505683	-0.0993155	-0.310309	-0.0221576
BWI76_RS02900	BWI76_RS02900	6-phosphogluconolactonase	0.52213	-0.979148	0.088436	-0.597367	0.037633	0.428595	-0.091301	0.0858747	-0.0500735	0.100922	-0.0103644	-0.0282581	0.0977395	0.0674409	-0.191807	-0.0371085	-0.322339	0.315674	-0.27497	0.202089	0.101577	0.163088	-0.133248	-0.0145437	0.0471555	0.319662	-0.2227	-0.544778	-1.01808	0.511202	0.107797	0.239762	0.02557	0.178432	-0.0829036	0.0222517	1.08693	0.202349	-0.00938485	-0.411746	0.0652779	-0.142283	0.124692	0.140382	-0.00648775	-0.0276435	-0.255759
BWI76_RS02905	BWI76_RS02905	transcriptional regulator	-0.449097	0.471271	-0.310724	-0.272563	0.216192	-0.0855492	-0.105245	0.0880586	0.0257499	-0.0663867	-0.0119582	0.059024	0.00483718	0.121636	-0.165164	-0.219072	0.0335069	0.132027	-0.0148808	-0.0150928	0.02255	-0.0128505	-0.0145603	0.0139283	0.062785	0.0704592	-0.0633736	-0.151328	-0.14342	-0.150877	-0.00184319	-0.0194758	0.141055	0.11101	-0.0347167	0.297214	0.134953	0.191721	0.210776	0.482533	0.0332807	0.029622	-0.145241	-0.0461324	0.0158946	-0.104498	-0.0636357
BWI76_RS02910	BWI76_RS02910	hypothetical protein	-0.409618	0.348217	0.582688	-0.426352	0.304513	0.137078	-0.186378	0.222981	-0.0588803	0.195738	0.016555	-0.116556	0.0262037	-0.110536	0.0868674	0.0956251	-0.0321811	-0.0385876	0.0819878	-0.0631313	0.00404639	0.0585399	-0.127739	0.0817963	0.120002	0.258597	-0.0459225	0.044347	-0.0995359	0.784365	0.0333279	-0.0729624	-0.0127133	0.045783	-0.0815431	0.182423	0.0633014	0.423713	-0.0451552	0.0517957	0.12904	0.003323	-0.0238262	0.0256404	0.00813648	0.0214352	-0.0193756
BWI76_RS02915	BWI76_RS02915	Hcp family T6SS protein Cts2H	-1.01605	-0.125815	1.70815	-0.0892473	0.315851	-0.242832	-0.0691722	0.177613	-0.133276	-0.0361476	0.0546104	-0.0299282	0.0132924	0.0384932	-0.0620836	0.0671126	0.0364912	-0.0783575	-0.092912	0.118423	0.00927655	-0.0508502	-0.029729	0.121863	0.193442	0.158364	-0.370406	-0.483144	-0.794696	-0.982177	-0.17335	0.0412324	-0.11452	-0.340489	-0.139838	-0.00858598	0.440597	-0.465676	-0.194723	-0.188001	0.000393741	-0.0872782	0.0641004	-0.101511	0.116176	-0.0682293	-0.363733
BWI76_RS02920	BWI76_RS02920	addiction module toxin RelE	-0.615564	0.153954	0.632323	0.039308	0.206564	-0.321788	-0.0125425	0.182955	-0.197284	0.0153047	0.691059	-0.679611	-0.0140922	-0.134772	0.123798	0.150981	-0.296346	0.123071	0.171952	-0.13005	-0.0544695	0.619484	-0.0838401	-0.616686	-0.0599085	-0.0996152	0.0167894	-0.224932	-0.0395864	-0.394229	-0.618081	0.259738	-0.642428	-0.305238	-0.414692	-0.321072	-1.12461	0.0155786	-0.582794	-0.293189	-0.0856394	0.0145831	0.259615	-0.325613	-0.0153088	0.184551	-0.0147826
BWI76_RS02925	BWI76_RS02925	type IV secretion protein Rhs	0.489871	-0.31066	-0.0742959	-0.495353	0.231611	-0.0485505	0.2099	-0.0474492	-0.207992	0.139555	0.108035	-0.187231	-0.165786	-0.0748543	0.243846	0.100662	-0.0948265	0.00640101	0.055108	-0.297216	0.222484	-0.0224221	-0.0672218	0.0687706	0.070545	0.263113	0.875324	0.411166	-0.89504	-0.127672	0.116795	-0.237908	-0.146801	-0.033085	0.0252456	0.252648	-0.603229	-0.584676	-0.311923	-0.114968	0.213945	0.140044	-0.0224801	0.000841776	-0.0178057	-0.0513938	0.0784081
BWI76_RS02930	BWI76_RS02930	anaerobic ribonucleoside-triphosphate reductase activating protein	-0.60395	0.348176	-0.198328	0.122643	-0.0703883	-0.122356	0.0115914	0.00955114	-0.065069	-0.115388	0.149324	-0.120587	0.151658	-0.0135974	-0.187514	0.249265	0.0372152	-0.23407	-0.00853139	0.00240207	0.00146754	-0.0875064	-0.144191	0.228016	0.0717801	-0.0343422	0.00875724	-0.638745	-1.88783	0.903559	0.0925315	0.0398607	-0.351614	-0.361327	-0.499356	-0.265897	-0.132576	0.116815	0.017291	-0.351942	0.100555	0.0114763	0.129085	-0.166474	0.0513723	0.0797686	0.0536159
BWI76_RS02935	BWI76_RS02935	anaerobic ribonucleoside triphosphate reductase	0.25193	0.227917	-0.394339	-0.21865	0.0674943	0.0190393	-0.0226636	-0.0134404	-0.00991965	0.0538632	-0.0289385	0.0241684	0.024162	-0.00228703	-0.0854716	0.132033	-0.216964	0.075715	-0.0653275	-0.0580698	0.08852	-0.0888932	-0.0490818	0.150254	-0.0372144	0.0976686	0.173047	0.143435	0.0338041	-0.0380857	-0.212909	-0.246624	-0.0775507	-0.149859	-0.0398705	-0.105002	-0.613302	-0.386508	-0.185281	-0.11301	-0.176136	-0.00709784	-0.0533132	-0.0933363	0.0980449	-0.054569	-0.119481
BWI76_RS02940	BWI76_RS02940	RpiR family transcriptional regulator	0.481299	0.0470682	-0.27196	-0.96585	0.926026	-0.297692	-0.403826	0.320935	0.00425788	0.117026	0.206128	-0.240131	0.089648	-0.0963886	-0.0602206	-0.0723976	-0.354436	0.302299	0.224863	-0.113895	-0.123935	-0.186927	0.267476	-0.046671	-0.139915	-0.0571868	0.483254	-0.162797	0.250847	-1.5874	-0.391806	-0.307315	-0.698731	-0.263379	-0.429438	-0.505142	-2.10833	0.411081	-0.607448	-0.532324	0.106892	-0.0570568	0.242302	0.374798	0.316623	0.0854519	0.323291
BWI76_RS02950	BWI76_RS02950	6-phospho-beta-glucosidase	0.671301	0.375868	-7.8409	-0.00419201	-0.172022	0.00968956	0.191408	-0.0275998	-0.231983	-0.240793	0.33155	-0.254714	0.00786995	0.0625585	-0.174892	0.0476312	-0.0869579	0.0478378	-0.0636187	0.226258	-0.182609	-0.0754724	0.00493183	0.097149	0.0470616	-0.246148	0.958818	0.905776	0.350101	0.486588	-0.128128	-0.419215	-0.169306	-0.516749	-0.438638	-0.343205	-0.280932	0.234426	-0.137595	-0.271796	-0.0175737	0.220493	0.349714	0.37337	0.0195569	-0.0822265	-0.0765702
BWI76_RS02955	BWI76_RS02955	PTS system, cellobiose-specific IIC component	-0.0146202	-0.173936	-0.280975	-0.353513	-0.042614	0.253899	0.018756	-0.069721	-0.0137691	0.025049	0.0117923	-0.0305301	-0.179894	-0.240233	0.343668	-0.0245877	-0.092583	0.0910631	0.0475645	0.013871	-0.078126	-0.0736809	0.0793096	-0.0200261	-0.271308	0.0185911	-0.00930711	-0.00904716	-0.506285	0.583512	0.00065787	-0.257745	-0.292451	-0.0926497	-0.109474	-0.328665	-0.168944	0.0447853	0.0140492	-0.130915	0.0579307	0.152569	-0.133545	-0.0906963	-0.023047	0.141513	-0.123721
BWI76_RS02965	BWI76_RS02965	PTS trehalose transporter subunit IIBC	0.740707	-0.140888	-0.937867	0.39139	-0.260472	-0.359026	-0.128107	0.0212357	0.127471	0.00081637	-0.12298	0.154304	0.123897	-0.065733	-0.109797	-0.0971705	-0.0507167	0.0874218	-0.0019991	0.150707	-0.201278	0.0937133	-0.135667	0.045933	-0.637012	-0.243039	-0.248705	-0.0292451	-0.630067	-0.0779409	-0.236875	-0.597019	-0.140874	-0.228231	-0.00332412	-0.0395896	0.227821	-0.743509	0.544702	0.153856	-0.450979	-0.45748	-0.218965	-0.149718	-0.393868	-0.374533	-0.135532
BWI76_RS02970	BWI76_RS02970	trehalose operon repressor	-0.040836	-0.925195	0.583842	0.116289	0.113623	-0.398431	-0.117374	0.0143567	0.00690862	0.0446387	0.239155	-0.244885	0.0676687	-0.0491458	-0.0723132	0.071858	-0.479261	0.30631	0.0187135	-0.0254846	-0.0289238	-0.117672	-0.0909247	0.181777	0.033982	0.253323	-0.119451	-0.405056	-0.572434	0.313448	-0.187072	-0.169185	-0.14245	-0.466706	0.0274794	-0.0643927	-0.0903708	0.048219	-0.163178	-0.0164658	-0.145299	0.0682571	0.191086	0.0893674	-0.00824347	-0.086852	0.0503358
BWI76_RS02980	BWI76_RS02980	type I magnesium transporting ATPase	0.529192	-0.0343689	-0.34962	0.0374112	-0.0561953	0.0668434	-0.00884738	-0.0134404	0.00761084	-0.0643886	0.16493	-0.146343	0.20055	-0.078068	-0.180095	0.13727	0.0595794	-0.184632	-0.0754099	0.0868169	-0.0472751	-0.0220921	-0.0151555	0.044129	0.167339	-0.00531437	0.40075	0.0381132	-0.097864	-0.225557	0.0611207	-0.192303	-0.0465206	-0.211968	-0.150392	-0.102769	-0.299802	-0.754615	-0.0899605	-0.280546	0.0913327	-0.11113	-0.171617	-0.0426099	0.0019786	0.238397	-0.0860035
BWI76_RS02985	BWI76_RS02985	reactive intermediate/imine deaminase	-0.257127	0.433834	-0.819786	-0.109975	-0.0731767	-0.0136325	-0.331293	-0.209751	0.434249	-0.0569336	-0.56557	0.473402	0.222575	-0.523807	0.285908	0.162059	0.227554	-0.365038	-0.422983	0.248895	0.134689	0.0857659	0.108328	-0.196645	-0.487731	0.043375	-1.1459	-0.725815	-0.217609	0.763253	0.406823	-0.0303285	-0.0580548	-0.0704663	0.384378	-0.0299679	0.0585414	0.607067	0.561615	0.395858	-0.159105	-0.0292332	-0.515619	-0.148361	-0.0151312	-0.0496642	-0.0907886
BWI76_RS02990	BWI76_RS02990	aspartate carbamoyltransferase regulatory subunit	0.456393	0.487968	-0.534179	-0.0445921	0.0958893	-0.271847	0.137665	-0.202807	0.0380049	-0.166671	0.437476	-0.344343	0.10348	0.150688	-0.385984	-0.249611	0.343035	-0.0740836	-0.0461886	-0.188445	0.236069	0.0804111	-0.0300473	-0.06783	0.114357	-0.441674	0.588692	-0.0929848	1.72133	0.5252	0.301751	0.113625	-0.512523	0.206183	-0.561546	-0.464526	0.0689838	-0.796683	-0.468964	-0.170621	0.211109	0.413664	0.552707	-0.345069	-0.294919	0.0336858	0.182407
BWI76_RS02995	BWI76_RS02995	aspartate carbamoyltransferase	0.0268615	-0.0560334	0.327866	-0.756347	0.295378	0.156552	-0.0746584	0.338212	-0.314315	-0.0244261	0.207703	-0.184028	0.00150648	-0.0374151	-0.00521929	0.0379038	0.20672	-0.185359	-0.0510624	0.188145	-0.114975	0.112999	-0.0531056	-0.0326791	0.162635	0.280966	-0.640848	-0.211827	-1.24645	-2.10775	-0.384203	-0.0144183	-0.0816599	-0.229378	0.0961961	-0.0550661	-1.24689	-2.66132	-0.0778889	-0.189345	0.101932	-0.152231	-0.199989	-0.277724	-0.123644	-0.105027	-0.108538
BWI76_RS03005	BWI76_RS03005	hypothetical protein	0.431023	0.0789742	0.249776	0.300573	-0.701335	0.285909	-0.208884	-0.117407	0.261382	0.307192	-0.60295	0.383701	0.101998	-0.336005	0.276053	-0.242174	-0.11955	0.262968	-0.124011	0.023914	0.0440951	0.0269179	-0.109113	0.0249397	0.0523788	-0.590625	0.471828	0.26777	-0.878242	0.0474117	0.0419504	-0.247322	0.179503	-0.197074	-0.468963	-0.159272	-0.01376	-0.145357	0.0814163	0.369924	-0.0224058	0.181346	0.445965	0.271751	-0.157524	-0.21855	-0.222384
BWI76_RS03010	BWI76_RS03010	ornithine carbamoyltransferase	0.511067	0.00534999	-1.18822	-0.0146373	0.0135099	-0.0460728	-0.0151182	-0.0429341	0.0529968	-0.361828	0.146648	0.00179035	0.0392819	-0.152851	0.0810671	-0.101887	0.110199	0.0323025	0.025428	-0.083874	0.0496443	-0.124024	0.217479	-0.0860585	0.0527334	0.194792	0.255942	0.242356	0.176195	0.0118566	0.157928	-0.00689285	-0.444569	-0.38871	-0.355107	-0.295177	-0.569556	-0.453679	-0.162798	0.067765	-0.0943353	-0.0828676	-0.0923515	-0.258446	-0.0188866	0.173359	0.149201
BWI76_RS03015	BWI76_RS03015	RNase E inhibitor protein	0.557632	0.651873	-0.114891	-0.69052	0.723198	-0.332083	0.375538	-0.204293	-0.213805	-0.404753	-0.633423	0.70808	-0.622392	-0.334401	0.978306	-0.278154	0.11223	0.14191	-0.0507968	-0.320459	0.350386	0.027699	-0.155785	0.139954	-0.180225	-0.151126	-0.109803	0.256024	-0.102224	-0.929513	-0.0533921	0.23673	-0.189054	0.0492806	0.250825	0.00319872	0.257224	-0.325144	-0.396008	-0.217831	-0.0985149	-0.138565	0.121283	-0.288534	0.0645759	-0.34302	0.463537
BWI76_RS03020	BWI76_RS03020	tRNA hydroxylase	-0.753714	-0.674168	1.87379	-0.518691	0.454899	0.127711	-0.256452	0.0966182	0.25793	-0.0799123	-0.330173	0.307913	-0.117052	0.398534	-0.36364	-0.237115	-0.151422	0.323953	0.206118	-0.245798	0.0113611	-0.070642	0.0950643	0.00133848	0.0409753	0.523054	0.0385161	-0.591852	-0.292073	-0.0234901	0.382885	0.357525	0.517375	-0.0836497	0.173109	0.286728	-0.232236	0.310534	0.702884	0.0800217	0.0631073	-0.54362	0.103269	-0.00865851	0.0365532	0.125231	0.0754644
BWI76_RS03025	BWI76_RS03025	N-acetyltransferase	-1.32288	0.494433	0.859252	0.269393	0.162606	-0.267614	-0.0152419	0.384377	-0.387523	-0.101377	0.362221	-0.303525	-0.223986	0.300939	-0.0575813	0.21706	0.442439	-0.512247	-0.277873	0.046082	0.222432	-0.0774237	-0.0197493	0.122417	0.225374	0.199158	-0.629667	-0.714932	1.7072	-0.514746	0.464906	-0.023414	-0.445643	-0.739558	-0.459209	-0.120871	-0.632011	1.38959	-0.551769	0.30861	0.169659	-0.0167598	0.444275	-0.106041	0.229262	-0.344755	0.559555
BWI76_RS03040	BWI76_RS03040	leucyl aminopeptidase	-0.677705	1.26346	1.21046	-0.39127	0.152471	0.0926178	-1.33998	0.221035	0.793835	-0.0894633	-0.252704	0.219687	0.0610854	-0.0215525	-0.0873716	0.773198	-0.903505	-0.0346329	0.246074	-0.353058	0.0730643	-0.0105634	-0.0595777	0.084319	0.371757	-1.4217	0.772958	1.67732	-1.23863	-1.88114	-0.113106	-0.309127	-0.0666599	0.240807	-0.472839	0.508803	-0.33759	-0.951092	-0.0765979	-0.0882744	0.443889	0.0246404	0.317124	0.606329	-0.215373	-0.816305	0.0557374
BWI76_RS03045	BWI76_RS03045	hypothetical protein	5.60117	-5.11909	-4.6916	-0.0565885	0.117035	-0.135804	-0.0496374	-0.153004	0.155161	-0.881944	-0.0690911	0.350178	0.58898	-0.500701	-0.135597	-0.110095	0.261304	-0.126029	0.217022	-0.542283	0.283797	0.0624679	-0.138469	0.0892863	-0.200172	-0.189501	1.23516	-1.82181	-4.70308	1.45419	-0.747221	0.239487	0.490206	-1.82111	0.715364	0.0172413	0.618994	0.153254	0.342102	0.501668	-0.520623	0.138073	1.17528	0.506381	0.266457	-0.00479054	0.182621
BWI76_RS03060	BWI76_RS03060	ATP-binding protein	-0.0327686	-0.500749	0.00980414	0.0952888	-0.000740225	-0.114122	0.0809701	-0.206372	0.081832	-0.102601	-0.270163	0.283489	0.180078	-0.0541212	-0.145246	0.102552	-0.120164	-0.00882055	-0.0166057	-0.048473	0.0732694	-0.234606	0.132204	0.0855023	0.36852	0.0287426	-0.528997	0.171869	0.597659	-0.325473	0.099082	0.174464	-0.212152	0.025545	-0.00497903	0.0419372	-0.135911	-0.353985	0.23644	0.36285	0.121436	0.0353763	-0.0190445	0.161907	0.0198315	-0.00110877	-0.160035
BWI76_RS03065	BWI76_RS03065	hypothetical protein	0.15389	-0.180799	-0.343364	-0.261546	-0.126583	0.203704	-0.0357974	0.0587564	-0.101234	0.281242	-0.193534	0.0552145	0.0427513	-0.194753	0.123817	-0.266091	-0.239023	0.294546	-0.0866638	0.165323	-0.114238	0.00532773	-0.0983868	0.0548668	0.191287	0.0886119	0.337547	0.137253	0.212449	0.398308	-0.243418	0.0498036	0.106624	0.410613	0.0320382	0.104012	-0.00689015	0.269363	-0.0271754	-0.0909665	0.0731347	0.0796519	-0.164548	-0.189166	0.0130084	0.0830458	-0.0725347
BWI76_RS03070	BWI76_RS03070	methylmalonate-semialdehyde dehydrogenase (CoA acylating)	0.0123179	0.348636	-0.610232	0.178873	-0.285788	0.0666749	0.0965783	-0.113035	0.0342642	-0.0635509	-0.116304	0.114526	0.0952883	-0.0630699	-0.0397597	-0.132895	-0.108339	0.232766	-0.0814216	-0.0266531	0.10976	0.0664405	0.00345775	-0.0827286	0.244914	0.0795559	-0.16506	-0.236152	-0.571596	-0.506003	0.363758	0.196061	0.187158	0.27656	-0.0181152	-0.0569905	-0.115488	0.796219	0.115424	-0.19516	0.0520784	0.0829786	-0.295801	-0.0427431	0.0463037	0.249724	-0.169552
BWI76_RS03075	BWI76_RS03075	5-deoxy-glucuronate isomerase	-0.290186	0.0486047	0.195742	0.204499	-0.045305	-0.321074	-0.0859548	0.0570043	-0.0484866	-0.0706659	-0.0869216	0.0964528	-0.0204155	-0.0196489	-0.0138374	0.135691	-0.000505846	-0.110714	0.21824	-0.240124	-0.0246405	-0.0374278	-0.146954	0.190913	0.064005	0.082749	-0.148675	0.174249	0.626519	-0.817617	0.160737	0.20816	-0.109571	-0.238967	-0.321638	-0.0768828	-0.616698	0.126366	0.185081	0.323827	-0.174403	0.117391	0.0908929	0.152534	0.0436553	0.086757	0.0457285
BWI76_RS03080	BWI76_RS03080	(Fe-S)-cluster assembly protein	2.0962	-1.91346	-1.42716	0.135883	0.0199719	-0.085739	-0.140099	0.0474977	0.0770606	-0.737832	-0.0231255	0.25413	0.223591	-0.0214995	-0.290782	0.717285	-0.308863	-0.380773	-0.00102591	-0.194253	0.150317	-0.156351	0.151221	0.067248	-0.585487	-0.0377136	1.76682	1.41437	-0.770157	0.100573	-0.831835	-0.169301	-0.169091	-0.452667	-0.712677	-0.499145	-0.625862	-1.03849	-0.261854	0.0761289	-0.885622	-0.405655	0.00289976	-0.257247	-0.28255	0.186589	-0.883354
BWI76_RS03085	BWI76_RS03085	5-dehydro-2-deoxygluconokinase	0.288365	-0.108108	-0.734754	-0.214724	0.00817163	0.0682726	-0.100394	-0.140198	0.158041	0.0372957	-0.0554838	-0.0324922	-0.0224386	-0.0745715	0.079058	0.123058	-0.18708	0.0716963	0.0574336	-0.107054	0.0502016	-0.0351595	-0.0573587	0.109849	0.0924445	0.230243	0.113336	0.0648929	0.271828	-0.0384523	-0.139219	0.00924349	-0.234391	-0.037581	-0.153033	-0.155559	0.22652	-0.183035	0.102014	-0.0833701	0.109831	0.082744	0.018894	-0.0103664	-0.178599	-0.064426	0.010802
BWI76_RS03090	BWI76_RS03090	3D-(3,5/4)-trihydroxycyclohexane-1,2-dione hydrolase	-0.0523922	0.0842226	0.114883	-0.0914018	0.0475779	0.0317168	0.0874798	0.0300184	-0.215255	0.240764	0.197397	-0.274948	-0.0308161	0.031785	0.00141243	0.103485	-0.111168	-0.0197941	-0.0524832	0.121815	-0.0962399	-0.0144615	-0.0907684	0.0727325	-0.0547452	0.233497	-0.311005	-0.238078	0.197504	-0.350147	0.0458555	-0.0284614	-0.0465302	0.221927	-0.0608512	0.0569338	-0.957154	0.0641883	0.0991587	0.283003	-0.0931478	-0.00191575	-0.0736277	0.0824644	0.0396032	-0.262466	-0.00802265
BWI76_RS03095	BWI76_RS03095	NADH-dependent dehydrogenase	0.457381	-0.193808	-0.79466	-0.0683363	0.154357	-0.288134	0.371966	-0.0255244	-0.395267	-0.371748	-0.254524	0.32861	0.345349	-0.389763	-0.0529178	-0.0585515	0.164152	-0.0838754	-0.0933172	0.0986114	0.0431027	0.0772899	0.00601195	-0.0352138	0.309247	0.123384	-0.485328	-0.699182	0.583254	-0.44614	-0.903577	-0.217868	-0.382687	-0.479453	-0.366896	-0.0688804	-0.655375	-1.98363	0.113062	-0.530501	0.079791	-0.0979418	0.107134	0.154633	0.0816971	-0.268679	-0.0436163
BWI76_RS03100	BWI76_RS03100	protein iolH	1.59837	-1.0713	-2.13676	0.617827	-0.385717	-0.237405	0.0933871	-0.0347714	-0.0436222	-0.207213	0.466289	-0.415227	0.0450343	-0.0282094	-0.046057	0.125965	-0.0118647	-0.090374	0.0667058	-0.00362716	-0.0735333	0.08375	0.0691531	-0.108729	-0.113923	-0.00901214	0.551451	0.961194	-0.475243	0.803755	0.0945364	-0.517537	-0.429285	-0.357195	-0.209236	-0.233644	-0.0542499	0.00986315	0.153655	-0.234831	-0.0479833	0.541941	-0.339996	0.00406947	0.190883	0.081186	0.255753
BWI76_RS03105	BWI76_RS03105	myo-inosose-2 dehydratase	-0.548574	0.639169	-0.211615	0.629097	-0.623017	-0.117159	-0.490521	1.44323	-1.33705	-0.462021	-1.86365	1.63685	-1.40395	-0.117698	1.10339	-0.451226	-0.909217	1.00668	0.254885	-0.554184	0.256099	0.677057	-0.311911	-0.434079	-0.53414	-0.641652	-1.03174	-0.877013	0.511452	0.25008	-0.251768	0.868095	0.813679	1.02841	0.0999617	1.28919	1.71327	-3.18364	0.400502	-0.7155	0.559921	0.0378017	0.0820732	-0.0485786	-0.360538	-0.313775	0.0686095
BWI76_RS03110	BWI76_RS03110	MFS transporter	-0.188486	0.296581	-0.25601	0.00627439	0.0233908	-0.0715967	0.012864	-0.0467236	0.011133	-0.132915	0.116512	-0.0118624	0.142021	-0.142126	-0.0425703	0.0311889	-0.100289	0.0474957	0.0575863	-0.206556	0.140386	-0.0297955	0.0554598	-0.0360616	0.181197	0.0139792	0.0130833	-0.00913148	0.630195	0.160413	-0.06456	0.0210441	-0.098258	0.0667433	0.052475	-0.166391	-0.47302	-0.0824367	0.215884	0.220442	0.155471	-0.10004	-0.168826	-0.125179	0.0540219	0.0150494	-0.195686
BWI76_RS03115	BWI76_RS03115	ABC transporter substrate-binding protein	0.220775	0.320417	-0.231776	-0.343049	0.204745	0.0596989	-0.0484977	0.0130011	-0.0448121	0.00899094	-0.185946	0.139011	-0.0912211	0.0974583	-0.03031	-0.00995062	-0.0238267	0.0127792	-0.0393541	-0.0285512	0.028207	-0.072685	-0.067258	0.147798	0.193338	-0.00310305	-0.11683	-0.0308772	0.123908	0.293657	0.216447	0.146489	0.194923	0.211783	0.289425	0.348492	-0.084519	-0.325746	0.231842	0.302484	-0.050107	0.0289209	0.211864	0.0815108	0.103874	0.144362	-0.0794714
BWI76_RS03120	BWI76_RS03120	ABC transporter ATP-binding protein	-0.24751	0.0847428	0.101577	-0.382094	0.387376	-0.0888768	-0.0822254	-0.074154	0.0226175	0.252646	0.168578	-0.26817	0.203003	-0.123334	-0.13311	0.0805199	-0.0579314	-0.0237585	0.00108471	-0.157803	0.132888	-0.0912895	0.0416225	0.0409677	0.0348549	-0.0745585	-0.0871869	-0.452385	0.348822	-0.778345	0.0896361	-0.102409	0.0494802	-0.236694	0.0171878	0.157657	-0.017605	-0.0307519	0.0797374	0.0277476	-0.039997	0.0510667	0.0415054	0.0625358	0.0786575	0.150931	0.045095
BWI76_RS03125	BWI76_RS03125	phosphodiesterase	0.98717	-0.49699	-0.407953	-0.538404	-0.00715512	0.412472	0.105909	-0.324841	0.115241	-0.211097	0.187018	-0.095167	-0.0235691	-0.0992052	0.180747	0.102172	0.00526176	-0.0929615	-0.266454	0.0216239	0.192304	-0.0651342	-0.214736	0.28305	0.0986079	-0.116822	0.322112	0.00430442	0.473134	-0.497964	0.430372	-0.0320267	-0.0428871	-0.365542	-0.19903	0.00395807	-0.629137	-0.846005	0.431126	0.219465	-0.0568468	-0.193012	-0.28576	-0.0806405	0.0689428	0.0477444	-0.135611
BWI76_RS03130	BWI76_RS03130	putative SN-glycerol-3-phosphate transport system permease	-0.150004	-0.190545	0.0697007	-0.353491	0.0621354	0.320962	-0.0465641	0.133898	-0.149511	0.0632998	0.0327427	-0.0765971	0.135751	-0.332756	0.0786807	-0.0812632	-0.216357	0.238423	-0.153636	0.0278517	0.110909	0.0150367	-0.15467	0.120821	0.17212	0.306772	0.362641	0.80792	-0.0297777	0.664894	-0.498749	-0.264324	0.0141371	0.0464024	0.056333	0.198202	0.146486	0.597219	0.0971311	0.0750918	0.0682692	0.0452537	-0.15798	-0.338591	-0.00103688	0.253879	-0.0351402
BWI76_RS03135	BWI76_RS03135	sugar ABC transporter permease	-0.0313128	0.260292	-0.238873	0.0752095	-0.178827	0.0668095	0.0219344	-0.05043	0.0473057	0.0838513	-0.0670542	-0.00977543	0.0102277	-0.129593	0.125887	-0.0643545	-0.0589307	0.0814474	0.121464	0.00184463	-0.126919	-0.124932	0.0345092	0.0853423	-0.114421	0.233779	0.190251	0.12466	0.109524	0.564927	-0.0391632	0.117058	0.268471	0.238876	0.315076	0.199175	0.28199	0.295617	0.342792	0.155823	-0.338741	-0.213565	-0.443488	-0.29343	0.0580851	-0.147591	0.109536
BWI76_RS03140	BWI76_RS03140	alcohol dehydrogenase	0.263303	-1.07934	-0.0401342	-0.172299	-0.228424	0.563392	-0.028966	-0.0934038	0.036127	-0.109942	-0.249884	0.242045	-0.0380261	-0.0229452	0.102834	0.0184284	0.15444	-0.128025	0.064509	-0.299391	0.199554	-0.050643	-0.148043	0.165145	-0.101895	-0.105667	0.69031	0.654165	-0.0380544	0.702224	-0.287355	0.328416	-0.270081	-0.181194	0.0155298	-0.244432	-0.290663	-0.587132	0.222506	-0.376362	0.252904	0.157575	-0.264065	-0.239938	-0.0313633	-0.0192534	0.151889
BWI76_RS03150	BWI76_RS03150	site-specific recombinase, phage integrase family protein	-0.11008	0.12994	-0.230264	0.0618206	0.0217292	-0.0627987	0.0839595	0.0556409	-0.172088	-0.250357	-0.220922	0.290712	-0.080986	0.118624	-0.0777532	-0.0277989	-0.000994429	0.0365004	-0.139225	0.0913207	0.0445146	0.0408525	-0.00791584	-0.0185978	-0.0384774	0.111167	0.0662794	-0.0317251	-0.274483	0.00218726	0.165214	-0.0055398	-0.076665	-0.141742	-0.0400935	-0.0635967	-0.159434	0.0483912	0.0579885	0.127875	0.0778643	-0.197657	-0.0420572	-0.00703239	-0.0331966	-0.102781	-0.021266
BWI76_RS03155	BWI76_RS03155	hypothetical protein	0.167574	-0.289331	0.207619	-0.40418	0.0280008	0.241378	0.0296212	0.114575	-0.184851	-0.0198231	0.146678	-0.132055	0.0629258	-0.0174462	-0.0785809	0.0173928	-0.0589024	0.0884453	-0.109796	-0.0341314	0.152216	0.0639496	-0.0160752	-0.0150941	-0.135824	-0.209563	-0.0951616	-0.0861513	-0.487243	-0.11758	-0.207315	-0.0681105	-0.108474	-0.196204	-0.0888583	0.0177166	-0.235067	-0.0327102	-0.253932	-0.15753	-0.00855933	0.0174613	-0.0905472	0.0878664	0.0671887	0.0936658	-0.141129
BWI76_RS03160	BWI76_RS03160	hypothetical protein	-0.712657	0.267299	1.11543	0.185292	-0.33102	0.154867	-0.0670825	-0.0648654	0.12072	-0.0813586	0.0823272	-0.101419	0.162988	-0.224487	0.128112	0.122344	0.185038	-0.1765	-0.0992218	0.129144	0.0135742	0.0027702	0.084125	-0.0279843	-0.344994	-0.0434225	-0.0226143	-0.176096	0.112356	-1.198	-0.428632	0.0803202	0.0691821	-0.0633378	0.235835	0.0173985	-0.0227611	-0.105659	-0.218268	-0.447369	-0.0393946	-0.058741	0.149451	-0.0740514	-0.178488	0.0890938	-0.300328
BWI76_RS03165	BWI76_RS03165	phage polarity suppression protein	0.140076	-1.87297	1.30512	-0.455535	0.417359	0.00372941	-0.0922749	-0.28561	0.332592	-0.436774	-0.392582	0.526913	-0.17857	0.519779	-0.388368	-0.131083	-0.0747424	0.171075	-0.0519138	-0.208431	0.275511	-0.36396	0.299726	0.0610884	0.63177	0.458633	-0.296249	-0.726889	1.44521	0.692567	0.286807	-0.288651	0.338684	0.0349638	0.110572	0.27157	0.893387	-0.185245	0.754129	0.572707	0.0683801	-0.0320946	-0.148752	0.189208	-0.0866234	0.0761271	0.0416769
BWI76_RS03170	BWI76_RS03170	hypothetical protein	0.818016	-0.959356	-1.34518	0.00438536	0.400347	-0.511444	0.171692	0.244667	-0.471249	0.0849173	-0.249659	0.191759	-0.0373445	0.377007	-0.432866	-0.416073	-0.150586	0.430258	-0.0260251	0.0868685	-0.0587849	0.172131	-0.18616	0.00787691	0.185912	0.396997	0.233668	0.0503153	0.622361	0.853471	0.102893	-0.142973	0.0266728	0.0131954	0.0520467	-0.0320664	0.22564	-0.11912	-0.276092	-0.500735	0.0821625	0.399726	-0.0572445	0.137748	-0.0599616	-0.316118	-0.207192
BWI76_RS03175	BWI76_RS03175	hypothetical protein	-0.769058	0.561365	0.113063	-1.10104	0.621603	0.0783583	-0.046253	-0.148662	0.174558	0.425929	-0.10439	-0.173665	-0.312152	0.246246	-0.0127335	0.334722	0.000579286	-0.293407	0.140825	0.0141883	-0.190123	0.199239	-0.242181	0.0220746	0.140522	0.17213	0.677885	0.129967	-0.30397	-0.702864	-0.0646284	-0.275263	-0.394731	-0.0447595	-0.42788	-0.229718	-0.168322	-0.824851	0.228802	0.0704048	-0.0860475	-0.0328272	-0.110473	-0.119881	0.177545	-0.205079	-0.0603291
BWI76_RS03180	BWI76_RS03180	phage transcriptional regulator, AlpA	1.19059	-1.03886	-0.891952	-0.622206	0.0652471	0.38649	-0.256755	0.456063	-0.233353	-0.311051	0.371674	-0.252803	0.17846	0.0998599	-0.341278	0.338042	-0.219474	-0.0330184	0.661385	-0.461921	-0.275318	0.0267052	-0.176111	0.150305	0.181996	0.0933787	-0.353229	-0.452112	0.652144	1.47349	-0.217978	0.402807	0.0146067	-0.342652	-0.437499	-0.293445	-1.96721	0.631741	-0.0883942	0.412723	0.172682	-0.514294	-0.371425	-0.337892	0.00330539	0.227217	0.558349
BWI76_RS03185	BWI76_RS03185	CI repressor	0.0781907	0.702717	-1.89472	0.0830787	0.107776	-0.314866	-0.390811	0.0412781	0.390959	-0.0834041	-0.579076	0.562972	0.0743356	-0.10448	-0.10293	0.185007	0.113917	-0.214359	-0.222754	0.253284	-0.0705638	-0.0567933	-0.145192	0.220981	-0.143629	0.204096	1.09099	0.421959	-1.49559	-0.542405	0.101901	0.0489711	0.233462	0.0257831	0.0163451	0.146597	0.538959	0.769961	0.2638	-0.0485931	0.00515468	-0.534615	0.301302	0.0612186	0.0789139	0.044127	-0.19051
BWI76_RS03190	BWI76_RS03190	hypothetical protein	-0.198878	1.18996	-5.33618	0.155334	0.300267	-0.505466	0.172167	0.272015	-0.76475	-0.253507	-0.255474	0.401696	-0.127426	-0.286502	0.361979	-0.256543	-0.20444	0.332373	-0.133123	-0.0926739	0.206636	0.410425	-0.153372	-0.230024	0.221708	0.554515	1.1118	1.20104	0.483384	-0.000848938	-0.0485168	-0.297576	0.783321	0.509658	0.0213757	0.450697	-0.55381	1.54978	0.540837	0.60942	-0.22092	-0.788652	-1.00963	-1.08547	-0.272901	-0.052154	-0.347676
BWI76_RS03195	BWI76_RS03195	P4 phage protein	0.477417	-0.115864	-0.746182	-0.68573	0.237396	0.0100931	0.149009	-0.390249	0.0813063	0.306482	-0.0785735	-0.160947	-0.0808678	0.165873	-0.15972	0.212932	0.281627	-0.421766	0.0137198	-0.128101	0.103431	0.148954	0.125861	-0.285844	-0.0429265	0.00643938	0.275289	0.141974	0.24423	-0.367621	-0.367156	0.0348407	0.354181	0.230603	0.0294555	-0.101385	-0.78427	0.0366757	0.120182	-0.0819858	0.185361	0.0865143	0.607958	0.276467	0.19401	0.321834	-0.0533922
BWI76_RS03200	BWI76_RS03200	nucleoside triphosphatase, D5 family protein	-0.114773	-0.237214	0.296157	-0.107119	0.0721733	0.0918999	-0.254301	0.121859	0.0757965	-0.0956636	-0.446921	0.375795	-0.174577	0.0324563	0.0924166	-0.179667	-0.0329875	0.181378	-0.207423	0.0600207	0.149787	-0.0817577	0.243855	-0.151548	-0.342828	0.190452	0.208125	0.214466	-0.526051	0.499272	-0.133515	-0.186327	0.362508	-0.155964	0.194474	-0.00596168	0.364262	-0.20002	0.34477	0.402369	0.103013	0.00765641	0.0726368	0.0797743	-0.066322	-0.112281	0.0259578
BWI76_RS03215	BWI76_RS03215	hypothetical protein	0.44346	-0.098846	-0.143081	0.142457	-0.159366	0.0341475	0.00199659	0.124551	-0.0919065	0.142818	-0.00325549	-0.0887289	-0.157107	0.257203	-0.159489	-0.116355	0.0851208	0.0581076	-0.114495	0.232021	-0.0931171	-0.0226413	0.109441	-0.087187	0.184826	-0.0698066	1.24383	0.797464	-0.450849	-1.0822	-0.114109	0.127916	0.0442647	0.0460454	0.058242	0.209231	0.0255291	0.383457	0.220157	-0.111491	-0.0317284	-0.127574	-0.0674611	0.081521	0.0746586	-0.036485	0.158358
BWI76_RS03220	BWI76_RS03220	hypothetical protein	-0.0118578	0.573414	-1.62701	0.196895	-0.171609	0.0109303	-0.0382781	-0.00880441	0.0497911	0.141797	-0.216214	0.137278	-0.142655	0.0373433	0.0987407	0.13857	0.0375815	-0.127904	-0.00948091	-0.000381277	-0.00636395	0.000393062	0.00850504	0.00236673	0.0433263	0.0924548	0.0192549	-0.043697	0.244412	0.0055052	0.0346261	-0.0762758	0.00572423	0.110115	0.047387	0.0436543	0.24531	0.2904	0.0251109	0.0100653	-0.115984	-0.0651382	-0.0780927	0.0401758	0.0999942	0.136892	0.0685643
BWI76_RS03225	BWI76_RS03225	transcriptional regulator	0.131006	-0.28572	0.083418	0.110643	0.0659452	-0.116001	-0.160178	0.104636	0.142447	-0.170561	0.0860726	-0.078277	0.0505532	-0.0402026	0.0679113	0.160526	-0.166872	0.0733671	0.144758	-0.103473	-0.00998797	0.0758596	0.120181	-0.193203	-0.0600963	0.168043	-0.184059	-0.137803	-3.06513	-0.845096	0.000798386	-0.44907	-0.217043	0.00402969	0.0958886	-0.0502625	-0.448146	-0.861374	-0.145397	-0.331818	-0.244003	0.0825319	0.10414	-0.328612	-0.10664	-0.13038	-0.19918
BWI76_RS03230	BWI76_RS03230	hypothetical protein	0.416357	-0.536664	0.602439	0.0498926	-0.0725426	-0.0642546	0.0790484	0.0253022	-0.141156	-0.276918	-0.0831695	0.167257	0.0557584	0.226199	-0.328374	0.0983934	-0.0416679	-0.0286813	0.0258671	0.00851435	-0.0270364	0.031172	-0.01541	0.0122572	0.0171232	-0.155853	-0.0654441	-0.0700579	-0.529702	0.137793	-0.474196	-0.240095	0.0940492	0.092685	-0.178023	-0.0551859	-0.267586	-0.407587	-0.353685	-0.257611	0.00768439	0.0466171	-0.0088136	-0.177665	-0.255835	-0.171276	0.0303723
BWI76_RS03235	BWI76_RS03235	alpha-glycosidase	0.328021	-0.456795	0.258874	0.408719	-0.220521	-0.153881	0.035461	-0.0400233	0.0170243	0.13135	0.0648823	-0.125824	-0.124575	0.160541	-0.0616392	0.0221261	0.141557	-0.108155	-0.062153	0.0956167	0.00661795	0.072184	0.0349179	-0.0908084	-0.0952148	-0.10138	-0.138118	-0.338784	-0.402265	-0.917725	-0.211933	-0.0774277	0.12207	-0.0667354	-0.0232099	0.00611031	-0.245063	-0.449822	-0.337632	-0.176038	-0.00653942	-0.142345	-0.157387	-0.0487355	0.00290086	-0.0691866	-0.0809129
BWI76_RS03240	BWI76_RS03240	maltodextrin ABC transporter permease	-0.280174	0.561739	-0.163474	0.188009	-0.276811	0.105551	-0.0152419	0.0269131	-0.076306	0.349795	0.181173	-0.361967	-0.115178	0.181744	-0.133765	0.00421	0.0577345	-0.0370717	0.0817989	-0.15024	0.0738883	0.0312693	0.151878	-0.132486	0.238754	-0.216761	0.18371	-0.432323	-0.961307	-0.607344	0.25919	-0.135389	-0.0864712	-0.17807	-0.0943298	0.143587	-1.62829	-0.208319	-0.0907106	-0.144049	0.0106915	0.0661068	0.167782	0.399024	0.0149611	-0.0478911	0.276274
BWI76_RS03245	BWI76_RS03245	maltodextrin ABC transporter permease	0.0219089	0.00974176	0.0080313	0.28492	-0.204885	0.000990791	-0.0797505	0.102469	0.00982899	-0.0546567	0.0513166	-0.0431003	0.0426982	-0.00534552	-0.0299824	-0.102339	0.145756	-0.000181373	-0.0892693	0.0924027	0.0226057	0.0577971	-0.00237989	-0.0142056	-0.0624859	-0.075832	-0.0198518	-0.0549283	-0.347995	-0.357537	0.0433845	-0.0197293	0.187824	-0.0375514	0.14047	0.0632171	0.284649	0.228374	-0.19145	-0.281005	-0.0311897	0.00247906	0.0117332	-0.0140638	-0.111798	-0.0321194	-0.0702595
BWI76_RS03250	BWI76_RS03250	maltose ABC transporter substrate-binding protein	0.354373	-0.419761	0.0827463	0.401045	-0.185886	-0.174605	-0.106011	0.0269234	0.100798	0.117032	-0.147625	0.0608436	-0.112116	0.101084	-0.0140143	0.0708693	0.0512002	-0.0803481	0.0183361	0.0342531	-0.0328113	0.0496982	0.04125	-0.0432268	-0.0592498	-0.0126804	0.053481	-0.0989077	0.137942	-0.271924	-0.0245818	0.00130059	0.111783	0.050306	0.0163403	0.12037	0.225129	0.116191	-0.0335566	-0.0906946	0.0655133	-0.0684404	-0.0744172	0.118258	-0.0982509	-0.0235761	-0.053581
BWI76_RS03255	BWI76_RS03255	hypothetical protein	0.136531	-0.159106	-0.268903	0.343378	-0.120271	-0.0900876	0.00780812	0.0869623	-0.0361533	0.118072	0.0543025	-0.0791862	0.00375606	-0.0148315	0.00127273	-0.023544	0.0979198	-0.00501085	0.0778976	-0.0406883	0.0245439	0.0381925	0.0711312	-0.0700883	-0.157008	-0.132841	-0.311978	-0.326296	-0.288305	-0.591691	0.0459375	0.0150303	0.284592	0.0191418	0.102755	0.160868	0.0536804	0.134969	-0.291205	-0.207243	0.00676759	-0.243722	-0.0875795	0.0675048	-0.0560335	0.00145548	-0.137051
BWI76_RS03260	BWI76_RS03260	UDP-3-O-(3-hydroxymyristoyl)glucosamine N-acyltransferase	0.448849	-0.777208	0.384052	0.283187	-0.276606	0.160236	-0.100497	0.180142	-0.0384368	-0.221657	0.0875738	-0.0252443	0.14875	-0.111396	-0.0584492	0.0890535	0.03365	0.00409584	0.0209969	0.0182813	-0.00379117	0.165597	-0.0864704	8.99688e-05	-0.120073	-0.107666	-0.230953	-0.195645	-0.877937	-0.802551	-0.332154	-0.120435	0.0108755	-0.237753	0.000471401	0.153767	0.130136	-0.41559	-0.376104	-0.0492992	0.201115	-0.0093911	-0.2391	0.00337652	0.0459134	0.0879944	-0.0138536
BWI76_RS03265	BWI76_RS03265	hypothetical protein	0.105497	-0.224539	0.215496	0.234367	-0.131879	-0.0305081	0.023475	0.0157157	-0.0342593	0.00081637	-0.0516574	0.046162	-0.00383421	0.0460404	-0.0548942	-0.00717811	0.121562	-0.0517137	0.000345753	-0.0244947	0.0408441	0.0493928	0.02045	-0.0384743	-0.0477032	0.010373	0.00334995	0.0197788	-0.125951	-0.138157	-0.152591	-0.0437357	0.0963796	-0.026309	-0.0324001	0.0673227	0.0530599	0.0272593	-0.100203	-0.05906	0.0658456	-0.0546841	-0.0818248	0.0798341	-0.0241216	-0.0183516	-0.0124953
BWI76_RS03270	BWI76_RS03270	sugar ABC transporter ATP-binding protein CymD	-0.0828601	-0.187529	0.390567	0.295028	-0.239031	-0.0317975	-0.0937219	0.113649	-0.025001	-0.0495666	0.0366536	-0.0106961	-0.132617	0.0674506	0.0407403	-0.0733544	0.234828	-0.127801	-0.0213537	-0.0725808	0.106276	0.0134483	-0.00222936	0.00515105	-0.020769	-0.09513	0.166904	0.130469	0.173784	-0.361709	-0.18295	-0.145063	0.154774	0.0542566	0.0568682	0.0964644	0.163902	-0.0470795	-0.120064	-0.14109	0.0425765	-0.064421	-0.00262203	0.0349695	-0.00711672	0.0317766	0.00625361
BWI76_RS03275	BWI76_RS03275	cyclomaltodextrin glucanotransferase	0.11129	-0.217855	0.246818	0.13589	-0.0838374	-0.0274765	0.0751216	-0.0207369	-0.0102292	-0.215708	0.0999314	-0.0330146	0.0356781	0.0893269	-0.118099	-0.206589	0.29561	-0.0417683	-0.0751292	-0.0203036	0.133062	0.0687381	0.0283182	-0.0328257	-0.205282	-0.197017	-0.178903	-0.0540301	-0.0603216	-0.200315	-0.316862	-0.154694	0.0577407	-0.426158	-0.103735	0.00683517	-0.428226	-0.0842001	-0.391215	-0.40459	-0.015154	-0.111471	-0.0298478	0.0130784	-0.0966331	-0.0343911	-0.0677277
BWI76_RS03280	BWI76_RS03280	IS630 family transposase	-0.16207	-0.404018	0.100224	0.237959	0.0142373	-0.361998	-0.0599411	0.0799232	-0.0974363	0.369261	-0.18532	0.0055997	-0.295845	0.13602	0.132922	-0.160027	0.0402616	0.0980427	-0.050008	0.166531	-0.137938	-0.11759	0.132154	-0.00670642	-0.206606	0.0989903	-0.00447311	-0.305606	-0.32661	0.139518	-0.143801	-0.0556363	0.189877	0.114847	0.114313	0.0825332	0.841882	0.631708	0.220874	-0.0852408	-0.164502	-0.0665524	0.0429121	-0.0372916	0.0574133	0.117668	0.0935799
BWI76_RS03285	BWI76_RS03285	hypothetical protein	0.618966	0.26471	-0.376987	0.416188	-0.168044	-0.293848	-0.0131332	0.0387543	-0.102255	0.362622	0.254369	-0.35959	0.078991	0.0790128	-0.224706	0.262481	-0.177004	-0.0108002	-0.0789816	-0.130837	0.258512	0.0662599	0.0980066	-0.184396	-0.304585	0.133699	0.447875	-0.242746	0.211304	-0.609328	0.0395403	-0.0113481	0.270998	-0.00062983	0.067789	0.220005	0.689332	-0.417763	0.2249	-0.218386	-0.275741	-0.351847	-0.464455	-0.521755	-0.0259737	-0.136142	-0.0640819
BWI76_RS03290	BWI76_RS03290	hypothetical protein	-0.244614	-0.293843	-0.256923	0.451809	-0.35881	-0.143464	-0.049208	0.219599	-0.273615	0.0327506	-0.0531665	0.030485	0.0367219	-0.0666576	0.00113303	-0.0257955	0.189628	-0.155877	0.0907357	-0.0956236	0.0117824	-0.124851	-0.128087	0.286183	-0.092321	-0.128607	0.336821	-0.538877	-0.543266	0.562953	0.00116518	0.046765	0.0586356	0.105861	-0.108716	-0.220251	0.354799	-0.933629	0.194728	-0.174108	-0.241666	0.0844553	0.128484	0.0865963	-0.062774	-0.0174202	0.282361
BWI76_RS03295	BWI76_RS03295	transposase	-0.00169259	-0.113702	-0.0461937	1.205	-0.681965	-0.780448	-0.0168159	-0.652647	0.508617	-0.938927	0.236395	0.0356452	-0.616363	-0.305724	0.827827	-0.729552	0.205543	0.482226	-0.00619298	-0.378388	0.37997	-0.130211	-0.0335273	0.167129	-0.292513	-0.890756	4.25167	5.07829	-4.05694	-1.08289	0.153614	0.74104	0.243547	-1.52206	0.505811	-0.56597	-0.0955242	-0.878367	0.841333	0.716961	-0.507982	0.241563	-0.24693	-0.422177	0.628333	0.43034	0.431855
BWI76_RS03300	BWI76_RS03300	hypothetical protein	0.0415434	0.109055	-0.68085	0.55008	-0.167989	-0.355521	0.0571068	-0.136923	0.171315	-0.494826	0.0865789	0.0535111	0.0405911	0.0545366	-0.095692	0.20099	-0.0463417	-0.0978457	-0.131676	0.186875	-0.00757667	-0.159206	-0.116282	0.301323	0.279829	-0.106922	0.248593	-0.268578	0.361754	-0.241367	0.0969942	0.123601	0.199565	-0.015278	0.0858461	-0.06436	-0.253402	0.402664	0.212515	-0.0604215	-0.00202844	-0.0473622	0.224116	0.0816486	-0.0413296	-0.0841008	0.456937
BWI76_RS03310	BWI76_RS03310	AraC family transcriptional regulator	-0.313731	0.0340561	-0.0571262	0.207858	-0.154864	-0.135765	-0.375994	0.00257176	0.316786	0.180462	-0.48601	0.329834	0.116524	-0.357318	0.200651	0.138598	0.282778	-0.363987	-0.262687	0.198464	0.0324803	-0.0973817	0.192048	-0.0865933	0.40794	0.521442	-0.812925	-0.942248	-0.705085	-0.0819158	0.039155	0.615486	0.00620952	0.147908	-0.522855	0.104101	0.778907	0.224176	-0.0401516	-0.0766848	-0.220538	0.105876	-0.0801171	-0.223154	-0.133146	-0.0582466	0.237416
BWI76_RS03315	BWI76_RS03315	clavaldehyde dehydrogenase	0.278554	-0.469579	-0.364732	0.124068	0.095216	-0.07616	0.311337	-0.195225	-0.168231	0.139141	0.0482515	-0.102168	-0.208541	0.0241706	0.147038	0.0811211	0.079359	-0.122982	-0.019127	-0.118237	0.121362	0.17523	0.17782	-0.390589	-0.00867031	-0.404498	0.00300221	0.204769	-0.287741	0.127187	-0.0109651	0.1136	-0.1641	-0.215081	-0.112155	-0.117356	0.784436	-0.225897	-0.0246748	0.182292	0.280021	-0.0116258	0.386146	-0.131737	-0.00787017	-0.121866	0.202666
BWI76_RS03320	BWI76_RS03320	alcohol dehydrogenase	-0.0261569	0.236328	-0.381798	0.162406	-0.30041	-0.00836933	-0.0908853	0.0209517	0.0258669	6.97574e-05	-0.0773096	0.0512059	-0.00534411	-0.0374082	0.0247904	0.0837576	0.0830402	-0.134373	-0.0465973	-0.00274587	0.0321296	-0.0311696	0.0598048	-0.0206453	-0.209864	0.0165714	0.192794	0.215711	-0.0123398	-0.213565	0.0666651	-0.170096	0.0539291	-0.0162812	-0.1238	-0.0232647	-0.350407	0.0353855	0.0136552	0.226309	0.148403	0.165073	0.0114702	0.157443	0.0225971	-0.0867373	0.0711243
BWI76_RS03325	BWI76_RS03325	LysR family transcriptional regulator	0.288396	-0.142316	-0.0716856	0.243065	-0.0474927	-0.157675	0.0134727	-0.110616	0.0182621	0.00851291	0.0549269	-0.0726563	-0.000519103	0.052377	-0.116506	-0.0822011	0.128553	-0.0431297	0.0574022	-0.0389203	-0.0151247	0.100413	-0.0219273	-0.11297	-0.0548062	0.052426	0.214025	0.0817002	0.397979	-0.255796	-0.00764606	0.0265656	0.102798	0.0421921	-0.0302803	-0.0782263	0.26681	0.0338791	0.12341	-0.206882	0.0791968	-0.0680735	-0.256257	-0.10706	-0.0610432	-0.0350003	-0.044963
BWI76_RS03330	BWI76_RS03330	putative hydrolase	0.0588242	-0.222452	-0.327553	-0.0971084	-0.173937	0.176409	-0.0379148	0.138431	-0.1571	0.267067	-0.2214	0.0564627	-0.123799	-0.00175722	0.0836035	-0.0686549	0.195012	-0.107946	-0.0348714	-0.0709474	0.1202	0.0283561	0.0932722	-0.0954198	-0.0131647	-0.0156005	-0.0163714	-0.303194	0.213627	-0.369433	0.0655142	0.0293238	0.255736	-0.0231317	0.180559	0.0304533	-0.200274	0.223909	0.179738	0.100096	0.0163592	0.0798924	-0.239159	0.0768993	0.106326	-0.0436673	0.0813799
BWI76_RS03335	BWI76_RS03335	hypothetical protein	-0.101988	-0.349369	0.542729	0.119887	-0.228227	0.118399	0.09608	-0.179778	0.103458	0.0199521	0.0582268	-0.0364607	0.0224429	0.0782954	-0.0871675	-0.0196382	0.0948783	-0.0582162	-0.134799	0.0974532	0.0478436	-0.0042136	0.0231841	-0.0131841	-0.127471	0.0799404	-0.137835	-0.662316	0.348876	-0.336523	0.0522234	-0.0146026	-0.0697132	-0.0847984	0.00513517	-0.00553627	-0.388354	0.0394394	0.0759318	-0.233533	-0.12114	-0.0756766	-0.0359207	-0.014331	0.0663569	-0.213687	-0.233457
BWI76_RS03340	BWI76_RS03340	hypothetical protein	0.0268615	-0.0159715	-0.0643799	-0.0870669	0.0570942	0.0290714	-0.00890535	-0.0386344	0.0664213	0.0264426	-0.0174433	-0.000235438	-0.0264798	0.0858676	-0.0565591	0.0107023	0.0336263	0.0195849	-0.0267155	-0.0909126	0.138976	0.0830567	-0.027462	-0.0357492	-0.00716178	-0.0729104	-0.179368	-0.0894547	-0.103478	-0.284438	-0.00609489	-0.0414695	0.0418137	-0.0740517	0.0149734	0.0449341	0.0500462	0.206209	-0.145437	-0.303571	-0.00236494	-0.0636724	-0.0732152	-0.0587645	-0.000665605	0.0284092	0.0208844
BWI76_RS03345	BWI76_RS03345	prophage P4 integrase	0.298486	-0.398742	-0.0974387	-0.041282	0.453935	-0.35843	0.0149786	0.225186	-0.208801	-0.117848	-0.0432713	0.0794026	0.182317	-0.237764	0.0353469	-0.0144615	-0.0166521	0.0814958	0.0823851	-0.0856353	0.00947209	-0.161294	0.052967	0.175838	-0.0791113	-0.314719	-0.060368	0.0153561	-0.533139	-0.0621633	-0.00388718	0.0301476	0.0577536	0.124388	-0.0433337	-0.157001	0.593861	-0.0785884	0.0522229	0.134398	0.0899872	-0.0901871	-0.213453	0.0369882	0.0981179	0.19105	-0.151133
BWI76_RS03355	BWI76_RS03355	hypothetical protein	-0.0384521	-0.28073	0.217644	-0.132182	0.0372136	0.0316016	-0.0329828	0.0196682	0.0348201	-0.0415156	0.0395707	-0.0225575	-0.0491619	0.0514474	0.00314415	-0.145606	0.247618	-0.0162198	-0.0388917	0.0752251	0.024695	0.00871535	0.0134527	-0.00262614	-0.14818	-0.122467	-0.216689	-0.0990403	-0.0924513	-0.719646	-0.269187	-0.126635	0.0165009	-0.203127	0.101847	-0.00630699	0.241243	-0.150653	-0.553872	-0.523581	-0.0500283	-0.0803044	0.117667	-0.211483	-0.16487	0.0663764	0.153291
BWI76_RS03360	BWI76_RS03360	IS3 family transposase	0.738417	-0.780116	-0.293077	0.110645	-0.247797	0.0899789	0.0723688	-0.235087	0.0858585	-0.0149033	-0.0971354	0.0856546	-0.130985	0.0151143	0.0971306	0.0194004	0.190728	-0.177161	-0.138843	0.0757841	0.0581621	0.0908774	-0.0194354	-0.0711161	0.0629672	-0.0722713	0.132448	0.0143033	0.00438849	-0.282337	0.0943554	0.0891385	-0.0288392	-0.0237659	0.0890761	-0.0550999	-0.439773	0.306589	-0.106336	-0.114213	-0.0644052	0.120056	0.0467399	0.000109398	0.0569388	-0.0133673	0.0208015
BWI76_RS03365	BWI76_RS03365	N-6 DNA methylase	0.236103	-0.262552	-0.0508995	0.0357227	-0.115049	0.100322	-0.102935	0.0081033	0.0468424	-0.0652082	-0.123934	0.158367	-0.157415	0.00255896	0.128819	0.0582764	0.110027	-0.12947	-0.0499245	-0.0298168	0.0792392	0.0604526	-0.00650566	-0.0455913	-0.0338023	-0.108096	0.0305415	-0.357295	-0.628617	0.316067	0.112943	0.121324	0.101328	0.0463459	0.0257974	-0.0167825	0.0377695	0.132806	0.215402	0.0332273	0.0731368	0.0699626	0.00906965	0.0548973	0.0137075	-0.0581858	0.0341461
BWI76_RS03370	BWI76_RS03370	type I restriction-modification system subunit S	0.126638	-0.0466517	0.151415	0.036975	-0.0355762	-0.0359905	0.0264319	-0.0487008	0.0273662	-0.332372	0.176685	-0.039654	-0.124972	0.110539	0.0433741	0.0502474	0.135269	-0.114805	0.0211197	-0.119427	0.109179	0.0290684	-0.0354758	0.0457966	0.088705	0.0609748	0.0503616	-0.0642933	0.394062	0.126706	0.0796316	0.0654449	-0.0209069	-0.0559267	-0.0379092	0.103752	0.0105896	-0.0952208	-0.224296	-0.201414	-0.170972	-0.00842369	-0.115457	0.133073	-0.045008	0.025732	0.0394171
BWI76_RS03375	BWI76_RS03375	transcriptional regulator	0.0305086	0.306449	0.0219833	0.00881794	-0.0323225	0.0479511	-0.0313638	-0.202578	0.247245	-0.242457	0.191095	-0.107749	-0.00670167	-0.0752218	0.0415136	0.00277736	0.0428113	0.0459178	0.00226254	0.0726361	-0.00506558	0.0217173	0.0966398	-0.0726496	-0.00947762	0.134236	0.254259	-0.0298491	-0.158205	0.114504	-0.0188125	-0.108249	0.26333	-0.186141	0.181815	0.1159	0.269295	0.535331	0.194063	-0.278673	-0.0752842	-0.165053	0.00310308	0.0963989	0.158425	0.00982635	-0.105955
BWI76_RS03380	BWI76_RS03380	hypothetical protein	-0.309299	-0.853072	1.03824	-0.297562	-0.119435	0.209776	-0.0220591	0.0746081	0.0232305	-0.189862	0.245772	-0.182864	-0.190702	0.0880806	0.079249	-0.0357875	-0.0812981	0.183866	0.12767	0.131467	-0.282022	0.0600672	0.248907	-0.27908	-0.156646	0.341058	0.0370737	-0.03445	0.0223031	0.711009	-0.645842	0.10681	0.0157324	-0.125363	0.0602631	0.0735459	-0.457436	-0.460715	-0.638744	-0.681848	0.244256	-0.215348	-0.569052	-0.044639	0.0916164	0.1756	-0.0143335
BWI76_RS03385	BWI76_RS03385	hypothetical protein	-0.79255	0.333252	0.533748	-0.195196	-0.0198466	0.260223	0.0980917	-0.0304781	-0.0344523	0.0159627	0.111967	-0.128326	0.0739935	-0.279302	0.203155	-0.0340838	0.204553	-0.142353	0.038751	-0.266346	0.287062	0.0141575	0.102771	-0.0673676	0.173061	0.137105	-0.23109	0.306255	-0.0717631	-0.785602	-0.188764	0.0424818	-0.0963543	-0.726597	0.289277	0.136364	-0.0401391	-1.24434	-0.255219	-0.234093	-0.0653916	-0.0429174	-0.0413736	-0.0634328	-0.0983362	-0.136816	0.0816533
BWI76_RS03390	BWI76_RS03390	hypothetical protein	0.154143	-0.327619	0.0686063	0.150305	-0.106383	-0.0634514	0.0217167	0.0315531	-0.0508694	0.00986837	0.0942321	-0.0844217	-0.0441647	-0.0337125	0.0694047	0.040412	0.0241145	-0.0104761	0.0755112	-0.0428465	-0.0263155	0.0616127	0.0290292	-0.0698137	-0.0419794	-0.0462831	-0.168962	-0.0158581	-0.0297697	0.260065	0.0376026	0.0144288	0.0945756	-0.0377223	0.169373	0.123979	0.123232	-0.0115122	-0.247036	-0.0503232	0.0373533	-0.0296034	0.00693767	0.0870847	-0.0469134	-0.0704199	-0.00595928
BWI76_RS03395	BWI76_RS03395	glyoxalase family protein	-0.163627	0.0110527	-0.132619	-0.00719369	-0.120294	0.0455547	0.0553307	0.0910906	-0.169682	0.0465407	-0.107106	0.089271	0.0323014	-0.0889087	0.0130499	0.147878	0.0520109	-0.120089	-0.0031571	-0.095723	0.0965919	-0.0670236	0.285209	-0.244914	0.0867655	-0.259164	-0.0610789	0.0281072	0.374037	0.297294	-0.0952585	-0.0719776	0.101326	-0.145375	0.0258679	0.171761	0.0733124	0.0859238	0.024133	0.0666845	-0.0917155	-0.123072	-0.139677	0.00576326	-0.0443992	-0.00776554	0.103236
BWI76_RS03400	BWI76_RS03400	hypothetical protein	-0.010625	0.0592656	-0.748744	-0.126766	-0.202741	0.240921	-0.0892346	0.0822954	0.00716969	0.336254	-0.0432197	-0.11536	-0.0278566	-0.0500197	0.0641722	-0.0304922	0.0198637	0.00360547	-0.0314491	0.0244062	-0.00366862	0.0760697	-0.135788	0.0539051	0.0227778	0.0152952	0.0779252	0.386062	0.0871084	0.218931	0.0220743	0.0478276	0.0946192	0.0661052	0.00305911	0.00522877	-0.0857387	0.0283622	-0.0427198	0.182013	0.0407267	0.0415046	-0.00770925	0.0668725	-0.0120892	0.0727978	0.000804091
BWI76_RS03405	BWI76_RS03405	DNA/RNA non-specific endonuclease	-0.174421	0.0255661	-0.00621257	0.00988318	0.0529578	-0.102415	0.22611	-0.0207979	-0.295292	-0.173595	0.0509498	0.0049208	0.0172941	-0.131116	0.0958507	0.196362	-0.140799	-0.049026	0.0551348	-0.0686429	0.0098231	0.0640112	0.089827	-0.163073	-0.0766379	0.220331	0.160021	-0.00810377	0.196887	0.627652	0.00270583	0.190314	-0.0889427	-0.0115838	-0.0936303	-0.0470669	-0.442919	0.309605	-0.0760112	-0.0775809	-0.0322192	-0.0126545	-0.0318933	0.0106247	0.0234024	0.0797921	-0.00631414
BWI76_RS03410	BWI76_RS03410	hypothetical protein	0.238235	-0.174655	-0.845574	-0.209913	0.050229	0.0217817	0.0690918	0.254592	-0.395795	-0.294127	0.144653	0.0134005	0.042252	0.123329	-0.239066	0.109554	0.178045	-0.254858	-0.0766098	0.0772816	-0.0143516	0.123846	-0.0660986	-0.0487459	-0.0223589	0.208418	-0.235706	-0.531913	-0.191814	0.215123	0.263142	0.323144	-0.223107	0.0238198	-0.30348	-0.1356	-0.708576	0.0616922	0.113587	-0.313216	0.0701295	0.11342	0.0189032	-0.099308	0.0726928	0.249534	0.137195
BWI76_RS03415	BWI76_RS03415	LacI family transcriptional regulator	-0.413164	-0.467506	-0.583581	-0.141498	0.11538	-0.158583	-0.281451	0.182351	-0.0355535	0.285878	0.112796	-0.257179	0.038713	0.139059	-0.240626	0.13633	-0.00483871	-0.0905974	-0.0337377	-0.00751533	-0.017077	-0.147131	0.155152	-0.0114721	-0.309095	-0.690255	0.6519	1.03186	0.19769	-1.28076	-0.113138	-0.601642	0.047277	-0.176651	0.0961319	0.175828	-1.33535	-1.15332	0.0603361	0.0982213	-0.0563124	-0.0119519	-0.0446907	0.165709	0.0960208	0.34152	-0.377243
BWI76_RS03425	BWI76_RS03425	dihydrodipicolinate synthase family protein	0.87773	-0.516899	-1.9986	0.202897	-0.0452157	-0.101203	-0.078011	0.17445	-0.170681	-0.609792	0.29272	0.00839866	0.11656	-0.0762785	-0.0450229	-0.0436815	0.0277325	0.00281042	-0.0408213	0.0113175	-0.00136818	-0.24781	0.116072	0.100986	0.181593	-0.115382	-0.319775	0.067747	1.22699	0.426331	0.0931455	0.25235	-0.374864	-0.254107	-0.0892416	-0.0297693	-0.9018	0.267734	-0.741846	-0.0771103	-0.284563	0.0429146	0.203329	-0.300971	-0.103202	0.0195727	0.0953841
BWI76_RS03430	BWI76_RS03430	short-chain dehydrogenase	-0.280996	0.834054	-1.5833	-0.666601	0.598738	-0.131327	0.187493	-0.114699	-0.140076	0.222942	0.172123	-0.320229	-0.0889236	-0.0252372	0.08498	0.0483421	-0.175218	0.133578	-0.129683	0.154402	-0.0279573	0.0107285	0.191623	-0.155435	-0.00203532	-0.24763	-0.180678	-0.298444	0.872097	0.309152	0.35828	0.386562	-0.180557	0.232167	-0.19544	-0.103519	-0.639817	0.0393567	-0.178094	0.434164	0.105119	0.419895	0.0160177	-0.0407786	0.143778	-0.0390258	0.327945
BWI76_RS03435	BWI76_RS03435	mandelate racemase/muconate lactonizing protein	0.452183	-0.877752	-0.132619	-0.77807	-0.261709	0.687059	0.0139876	-0.079761	-0.0103703	0.00081637	-0.280997	0.217065	0.092234	-0.12566	-0.0267936	0.432892	-0.421065	-0.0187762	0.115317	-0.0767229	-0.0531988	-0.210792	0.112088	0.0843241	0.403794	0.240514	0.0484223	-0.482042	-0.571593	0.365102	-0.324288	-0.154986	0.118095	0.124478	-0.0652691	0.0953021	-0.644932	-0.473055	0.0865722	-0.103004	-0.0667836	0.143001	-0.0506605	-0.245113	0.0240576	-0.0180327	0.0439519
BWI76_RS03440	BWI76_RS03440	MFS transporter	0.31253	-0.0544651	-0.29956	-0.0447738	-0.187815	0.0297078	0.0378296	-0.168667	0.06187	-0.194369	0.18521	-0.0725921	-0.209672	0.0436364	0.134969	0.0839183	-0.138216	0.0773986	-0.298505	0.174149	0.108969	-0.0199268	0.117187	-0.106785	0.0113472	-0.0990194	0.268294	-0.142353	-0.199502	-0.0591238	0.0603809	-0.17257	-0.0205865	-0.28669	-0.173812	-0.126846	-0.151991	-0.0340102	-0.253958	0.0870162	-0.0664819	-0.13934	-0.02184	0.0544407	0.0669376	-0.0714867	-0.0284715
BWI76_RS03445	BWI76_RS03445	hypothetical protein	0.351574	-0.634391	-0.0250885	0.201571	0.196023	-0.437757	0.0675134	-0.0990165	-0.0135161	0.194796	-0.305898	0.170288	-0.209882	0.207709	-0.0100358	0.0729419	-0.219693	0.114845	-0.0117507	-0.0277966	0.012685	0.0268594	-0.0274798	0.0644963	0.215951	-0.026264	-0.226859	0.0827994	-0.057363	0.417898	0.180964	0.134619	-0.0452789	-0.0472509	-0.161362	0.106695	0.669228	-0.186699	0.0944033	0.200764	-0.200031	0.151715	0.129494	0.0220083	-0.121796	-0.0726067	0.0857858
BWI76_RS03450	BWI76_RS03450	MFS transporter	-0.286471	0.591803	-0.271874	0.025869	0.0116699	-0.188599	-0.0736646	-0.203916	0.179506	-0.21396	0.217277	-0.112965	-0.0111802	-0.0521484	0.0357523	-0.131395	0.14954	0.00532642	0.1562	-0.0997404	-0.0179642	0.0247876	-0.023934	0.0126353	-0.00939557	-0.0945964	0.481077	0.142051	0.17216	0.467937	0.343293	0.580052	0.195648	-0.0260642	0.0520003	0.0802327	-0.0162569	0.0749649	0.437773	0.302792	-0.133763	-0.16117	-0.0651799	0.197921	-0.00264683	0.0857604	0.161582
BWI76_RS03455	BWI76_RS03455	porin	-0.0599905	-0.00517712	-0.167775	0.0306974	-0.00459445	-0.0839526	-0.0651574	0.0680931	-0.0151409	0.00333414	-0.0708208	0.0696534	-0.0581681	0.0205579	0.0348625	0.0128467	0.0226781	0.00861724	-0.0455451	-0.00484785	0.051258	0.0337639	-0.0119373	-0.0105116	-0.110386	0.0634686	0.155324	0.0493779	0.186513	0.174772	0.186992	0.120475	0.0580383	0.0692998	0.0434671	0.108715	-0.203004	-0.100295	0.218884	0.0990412	0.000714427	0.158501	0.025319	0.0752895	0.000370457	0.0464277	0.0866313
BWI76_RS03460	BWI76_RS03460	histidine phosphatase family protein	0.0741149	-0.0840052	0.100561	-0.0898119	0.0272894	0.11816	-0.0360218	0.0296332	0.0137941	0.0888051	-0.0743711	0.0256568	-0.0274414	0.00874185	0.0145867	0.076111	0.0251948	-0.0544847	-0.00860398	0.0181892	-0.00166429	-0.0129276	0.0659212	-0.0469917	0.080317	0.141887	-0.0202563	-0.00312392	0.0689116	0.0918114	0.0740683	0.14234	0.0918072	0.0289467	0.0155269	0.117385	-0.016652	0.0738479	0.03188	0.0500199	0.0175574	0.00703676	0.0977049	0.0777811	0.00150812	-0.0357781	0.0729344
BWI76_RS03465	BWI76_RS03465	5'/3'-nucleotidase SurE	-0.0675847	-0.0345066	0.187536	-0.135266	-0.0199253	0.0327147	-0.0727946	0.329047	-0.328302	0.116661	-0.120326	0.0353426	-0.0719783	-0.00832312	0.0715285	-0.107574	0.203336	-0.0671995	-0.0473619	0.0263822	0.00827822	-0.00419801	0.0449185	0.023159	-0.143774	-0.210821	0.491511	0.143137	-0.0524337	0.288525	0.10332	0.145188	-0.0542123	-0.0641464	0.0250397	-0.0247584	-0.218035	-0.135711	0.119716	0.129595	0.0559429	-0.00125757	0.105873	0.0532375	0.0987487	0.0277089	0.177813
BWI76_RS03470	BWI76_RS03470	50S ribosomal protein L16 arginine hydroxylase	0.878095	-0.408402	-1.47981	-0.125768	0.0362961	0.0411668	-0.100364	-0.052421	0.102278	0.0280154	-0.20257	0.167904	0.00845174	-0.0485597	0.0453189	7.74844e-05	0.0477421	-0.0129674	0.146104	-0.158528	0.00750226	0.0345597	0.0817573	-0.0920444	0.0345623	0.29975	-0.00957962	-0.204262	0.120555	-0.0541903	0.178034	0.284902	0.185676	0.0618908	0.0874753	0.172641	0.198586	0.0856027	0.205614	0.109419	0.228861	-0.00297131	0.102954	0.171518	-0.0703499	-0.0821478	0.145656
BWI76_RS03500	BWI76_RS03500	hypothetical protein	-0.400519	0.385173	-0.120372	0.0538965	-0.0563188	0.0299904	0.0969614	0.058675	-0.179766	0.0273709	-0.125154	0.101787	-0.0919582	0.095945	-0.0170705	0.0803966	-0.0242193	-0.00171172	-0.10944	0.0775651	0.0223236	-0.142872	0.14416	0.0207259	0.117306	0.322738	0.234599	0.377665	-0.523532	-0.439166	0.21801	0.2568	0.00568268	0.13804	-0.0542163	-0.0693602	-0.243238	-0.195175	-0.0133367	0.0226256	-0.0500795	0.119205	0.0819422	-0.0439137	0.185027	-0.00625833	0.0553314
BWI76_RS03505	BWI76_RS03505	membrane protein	0.349312	-0.312318	-0.305939	0.503248	-0.437237	-0.15996	0.298262	-0.323792	-0.067909	-0.0559959	0.180486	-0.124612	-0.0413956	0.0818269	-0.0612112	0.076638	0.12282	-0.139906	0.120183	-0.152216	0.0174718	0.0462851	-0.00737825	0.00298492	0.330514	-0.333289	0.29395	0.421239	0.383252	-0.184628	-0.156555	0.283312	-0.286369	0.000464167	-0.0612846	-0.559767	-1.07599	-0.110842	-0.24671	-0.0143891	-0.00147808	-0.00822757	-0.0121366	-0.282856	0.146918	-0.0337556	-0.01409
BWI76_RS03510	BWI76_RS03510	multidrug ABC transporter ATP-binding protein	-0.299423	0.348214	-0.406225	0.046173	-0.0302777	-0.130522	0.0158452	-0.0993459	0.124698	-0.299455	0.0751603	0.0360131	-0.135507	-0.0150466	0.191716	0.265314	0.156651	-0.335207	-0.132762	0.152703	0.0201012	-0.0440599	0.159484	-0.090702	-0.0759806	0.429888	0.275852	0.398983	0.259372	-0.711814	-0.136115	0.041476	0.0842366	-0.306684	-0.155944	-0.067102	0.221272	0.0834179	0.218861	0.216309	0.281186	0.056489	0.00701191	0.135913	0.164	0.0772911	0.0909822
BWI76_RS03515	BWI76_RS03515	hypothetical protein	-0.090141	-0.845569	0.541771	0.315168	-0.212735	-0.119604	-0.377845	-0.368796	0.588637	0.242014	-0.254614	0.0537976	-0.339157	0.111553	0.248499	0.028907	-0.0393577	0.011325	-0.582694	0.407765	0.0867227	0.00957352	-0.0264907	-0.0370017	-0.220971	0.0576413	0.692822	-0.607789	-0.707886	0.275688	0.638759	0.292586	0.00502019	0.172993	0.208522	0.154125	0.131627	-0.407818	0.250377	0.0642999	0.194377	-0.0632284	0.288996	-0.00477763	-0.118706	0.0324581	0.207724
BWI76_RS03520	BWI76_RS03520	diguanylate cyclase	0.00100095	0.158753	-0.0229428	-0.111655	0.0234263	0.0287166	-0.210808	0.146562	0.0347929	0.00081637	-0.0623685	0.0466341	0.0379239	-0.0165712	-0.0402278	-0.0034426	-0.0909348	0.0788312	0.0126381	-0.037626	0.00284774	0.0593734	-0.0414093	-0.00226098	0.188	0.20245	0.089639	-0.0301948	0.239637	0.174379	0.0918899	0.201354	0.0355641	0.105175	0.00551286	-0.0392849	0.0444336	-0.192289	0.178448	0.129902	0.0503523	0.0647027	0.0988626	0.015548	-0.0116669	-0.0101055	0.186357
BWI76_RS03525	BWI76_RS03525	tryptophanyl-tRNA synthetase	-0.172664	0.447294	-0.107622	0.180449	0.00793881	-0.299414	-0.116133	-0.110142	0.259921	-0.0598881	-0.192146	0.195597	-0.437439	0.208111	0.106307	0.474162	-0.541882	-0.00166399	0.164106	-0.132597	-0.0369267	-0.0552552	0.124799	-0.0506289	0.481402	0.169548	-0.565171	-0.211375	0.554875	-0.333451	0.130942	0.204218	0.013444	0.198505	0.141637	0.192438	-0.0542499	0.595886	-0.1242	0.117257	0.0735076	0.150352	0.100286	0.182154	0.113217	-0.102204	0.0127704
BWI76_RS03530	BWI76_RS03530	tryptophan permease	-0.256773	0.376737	0.0171582	-0.379122	-0.00826257	0.380304	-0.139588	0.189807	-0.0516223	-0.0906727	-0.182387	0.207796	-0.116161	-0.026911	0.141411	0.117199	-0.0308161	-0.0159485	-0.0380302	0.0129936	0.0309474	0.0461949	0.0963937	-0.110673	0.220622	0.185173	0.0668468	0.0277687	0.0748185	0.551846	0.106869	0.329439	0.0183364	0.0893183	0.0622054	-0.0308434	-0.00371709	0.402347	0.322574	0.0798029	0.0223452	-0.0180468	-0.236596	0.00970755	0.0700271	-0.143595	0.0750969
BWI76_RS03535	BWI76_RS03535	tryptophanase	0.0584819	-0.210113	0.295667	0.0545349	-0.0439766	-0.00712586	0.00212367	0.0489336	-0.115278	0.0925892	0.00689265	-0.075986	0.0129916	0.0102705	-0.0578139	0.0827307	-0.102925	0.0339009	-0.0755065	0.00642847	0.0664517	0.000937287	0.00876403	-0.00170928	-0.0529457	-0.354863	0.143137	0.100544	0.0636361	0.0970867	0.287155	0.132378	0.0108755	0.00244137	-0.0340656	-0.0510264	0.173729	0.127168	0.111879	0.0783761	0.0402034	0.0998527	0.133015	0.0908415	0.0156371	0.054975	0.0056558
BWI76_RS03540	BWI76_RS03540	tryptophanase leader peptide	-0.634375	0.059272	1.42507	-0.285613	0.800714	-0.38653	-0.329988	0.623589	-0.270604	0.0434289	-0.154844	0.0700619	-0.229492	-0.140723	0.385168	-0.13248	-0.0833934	0.226338	0.0194702	0.0418697	-0.0206975	0.176162	-0.0384268	-0.0915818	0.0947904	0.214306	-0.213599	-0.0310883	1.29463	-0.689586	0.0104953	0.0953186	-0.0575669	0.291986	0.0429133	-0.217341	1.14907	0.47646	0.118618	0.436731	0.28724	0.216114	0.405576	0.157546	-0.135146	-0.0208619	0.0319669
BWI76_RS03545	BWI76_RS03545	QacE family quaternary ammonium compound efflux SMR transporter	0.0684048	0.173449	-0.175851	-0.15174	0.245338	-0.34399	0.284364	0.0576366	-0.41142	-0.541547	-0.198502	0.371938	-0.0513681	0.13863	-0.0457923	-0.288248	0.185356	0.12701	-0.0641944	0.123559	-0.077392	-0.219707	-0.0122221	0.266528	0.287207	0.122506	0.356409	0.342204	-1.8955	0.829382	0.297265	0.435249	0.0631804	-0.0364454	0.0797497	0.23842	0.53964	1.29593	0.210001	0.0725552	0.177989	0.202785	0.00630595	0.25097	0.100292	0.136909	0.296634
BWI76_RS03550	BWI76_RS03550	QacE family quaternary ammonium compound efflux SMR transporter	0.941208	-1.74663	-0.516326	0.14262	0.00294684	-0.226293	-0.072008	-0.0633859	0.0820978	0.262723	-0.119191	-0.050773	-0.261372	0.0299089	0.224251	-0.201202	-0.0232677	0.202842	-0.0364801	-0.0230593	0.0523345	-0.0796214	0.0970089	-0.0345573	0.0528329	0.166123	0.260551	-0.00517228	-0.970436	0.253142	0.34247	0.0521618	-0.0164098	0.00603355	-0.260836	0.0962019	-0.54062	0.11559	-0.156892	0.0102444	-0.0409099	0.121288	-0.430976	-0.200782	0.372051	0.0648646	0.135486
BWI76_RS03555	BWI76_RS03555	hypothetical protein	-0.283629	0.423704	-0.609127	-0.0435568	0.122232	-0.213223	-0.0763686	0.0682877	-0.0714284	0.0670843	0.100203	-0.0884667	-0.129417	-0.0382133	0.175664	-0.0767676	0.0500029	0.00898513	0.00231585	0.022751	-0.0172943	-0.0494226	0.241741	-0.182573	0.223362	-0.198558	0.204702	0.691431	0.348857	0.192982	-0.325192	-0.0699998	0.304066	0.361202	0.122897	0.281727	0.35019	1.46571	0.151834	0.180997	0.113265	0.0279558	0.36361	-0.0364085	0.129272	0.164907	0.00189513
BWI76_RS03560	BWI76_RS03560	propanediol utilization phosphotransacylase	0.824716	-0.531383	0.706238	-0.338885	-0.344755	0.674986	0.477131	-0.287738	-0.270912	0.110628	-0.44803	0.320856	0.660868	-0.146138	-0.535377	0.132692	0.284864	-0.242484	0.333642	-0.335509	-0.0640344	-0.187023	0.166053	0.0285395	-0.117694	-0.311496	0.687535	0.449364	-0.418701	0.186075	0.249555	0.443522	0.522954	0.74328	0.643048	0.544637	1.56222	0.620047	0.31356	0.155073	-0.00193799	-0.197161	0.235673	0.0473704	-0.0859806	-0.0236685	0.109143
BWI76_RS03565	BWI76_RS03565	BMC domain-containing protein	-0.466248	0.277559	0.18736	-0.0210306	-0.218699	0.266019	-0.0397184	-0.0828585	0.0177184	0.115256	-0.319321	0.241084	-0.284354	-0.174332	0.336191	-0.0115671	0.0268697	-0.0257425	0.128683	-0.143463	-0.0143764	-0.0114038	0.0929885	-0.0612257	0.180067	0.168099	0.0182422	-0.265371	0.405619	-1.04101	-0.0147823	0.277483	-0.0998626	-0.0204521	-0.254309	0.0357822	-0.498899	-0.467413	0.082865	0.313194	-0.175809	0.14071	-0.013704	0.341019	-0.204462	-0.193377	-0.00476451
BWI76_RS03570	BWI76_RS03570	choline TMA-lyase-activating enzyme	-0.234216	0.0805748	0.0411992	-0.233588	0.190059	-0.0218847	-0.0783575	0.0636441	-0.0494399	-0.0344178	-0.0806633	0.0710137	-0.0332427	0.0213946	-0.024163	-0.029427	-0.127248	0.141093	-0.0102735	-0.00389304	0.020944	-0.0373003	0.0675175	-0.0165566	0.0663863	0.0949949	-0.157517	-0.069798	0.178771	0.011798	0.162202	0.175299	-0.0183445	-0.0769197	0.088652	0.0172435	-0.232118	0.180465	-0.0485594	-0.0125634	-0.0650131	0.0974416	0.00658502	0.0188275	-0.0227093	-0.038839	0.0757607
BWI76_RS03575	BWI76_RS03575	choline trimethylamine-lyase	0.0825929	0.0824243	-0.486881	-0.499541	0.320707	0.101505	-0.00395692	-0.110913	0.125331	-0.0422185	-0.0521356	0.0819567	0.0484772	-0.0212532	-0.00347757	0.250302	-0.203276	-0.0356258	-0.141239	0.119805	0.0141771	-0.0159687	0.0494503	0.0106666	0.140346	0.13526	-0.210639	-0.177461	-0.0442551	-0.604997	0.159141	0.00323316	-0.0570202	0.0633467	-0.137918	-0.127281	-0.157918	-0.0665839	0.0304866	-0.096874	-0.0355101	-0.0608418	-0.0353487	-0.207964	0.0552903	0.0441871	0.206704
BWI76_RS03580	BWI76_RS03580	iron-containing alcohol dehydrogenase	-0.477384	0.990408	-0.704481	-0.649775	-0.0135364	0.690019	0.109356	-0.103428	-0.0799186	-0.116057	0.244891	-0.218722	0.165615	0.0552912	-0.304382	-0.00642229	0.0672816	-0.0403471	0.0714795	-0.305834	0.191612	0.0328778	0.0423851	-0.0807145	0.395912	0.70884	-0.184584	-0.0582479	0.308841	0.535864	-0.308493	0.219631	-0.427941	-0.531476	-0.366311	-0.298339	-0.0783744	-0.747761	-0.186685	-0.372882	-0.263517	-0.199643	-0.074863	-0.0858848	0.171854	0.0162238	0.019246
BWI76_RS03585	BWI76_RS03585	ethanolamine utilization protein EutN	1.00481	-0.561635	-1.4879	0.303628	-0.417893	-0.0477989	0.00855414	-0.502309	0.341667	-0.847193	-0.381157	0.615767	-0.0919028	0.0279378	0.0310447	-0.103044	-0.297924	0.339867	-0.063563	-0.0286482	0.088516	-0.302143	-0.0190231	0.299516	-0.0118885	-0.298706	0.233865	-0.722149	0.527617	-0.302116	0.500301	0.0871046	0.562671	0.231098	0.508545	0.391175	-0.0189107	-0.0192609	0.297411	0.638223	0.0298116	0.286772	-0.0825701	-0.0227064	-0.189198	0.0139825	0.302534
BWI76_RS03590	BWI76_RS03590	acetaldehyde dehydrogenase (acetylating)	-0.0362779	-0.600667	0.927503	-0.1777	0.285845	-0.100319	0.349282	-0.184632	-0.209214	0.0497279	-0.0307762	0.0416849	0.0942622	0.00103616	-0.111957	-0.234225	0.244803	-0.0159661	0.0708905	0.0594639	-0.131366	-0.0894443	0.112118	-0.0191484	-0.167681	-0.151091	0.870128	0.74291	0.805816	0.274843	-0.0860629	0.182263	-0.283379	-0.0764334	-0.126636	-0.114385	0.0621413	-0.154529	0.114212	-0.341645	-0.120366	-0.121958	0.0487627	-0.0214001	-0.186476	-0.0206518	0.0902671
BWI76_RS03595	BWI76_RS03595	ethanolamine utilization protein EutM	-1.52573	2.44798	-5.06836	0.707143	-1.23058	0.321093	0.257847	-0.184329	-0.0938562	-0.0739291	0.0181443	0.00413166	-0.272939	-0.0921981	0.328663	0.518405	-0.465905	0.0172874	-0.000773234	0.500902	-0.561244	0.759214	-0.731385	-0.106211	0.386023	-0.436486	-1.78631	-5.44026	0.501621	1.26901	-1.65985	-0.429529	0.192489	0.735106	0.187037	0.297624	-0.143312	-2.88595	0.866517	0.29349	-1.24559	-1.00849	-0.780333	-1.37817	0.304012	-0.157317	0.273429
BWI76_RS03605	BWI76_RS03605	BMC domain-containing protein	1.03674	-0.184271	-0.507697	0.545739	-0.335614	-0.354671	0.352606	-0.381486	0.00897386	0.178975	-0.426365	0.19873	-0.105317	-0.0657305	0.125647	-0.23152	-0.0648026	0.241292	-0.195254	-0.0820312	0.261748	0.00510981	-0.331432	0.355798	0.355463	0.969199	-0.371875	0.0436338	0.649394	-1.32733	-0.90997	-0.0489528	0.108137	0.968938	0.386605	-0.231858	0.966934	0.1528	-0.250913	-0.148194	0.110693	0.396315	0.572792	0.00691165	0.01742	-0.155971	-0.15288
BWI76_RS03610	BWI76_RS03610	hypothetical protein	0.63988	-5.52031	1.08751	0.935668	-0.323914	-0.605024	0.437793	-0.280576	-0.214294	-2.23952	0.454675	0.10482	0.414299	-0.420847	0.00593498	0.121272	-0.344112	0.199638	-0.0790273	0.0333541	0.0394935	-0.0107262	-0.0186131	-0.0219945	-0.600528	-0.89152	-0.0512079	-1.50734	-6.88986	-7.00388	0.0918241	-0.485088	-0.0316235	0.340926	0.259973	0.449539	0.160045	0.561615	0.147996	0.244544	0.240183	0.44266	0.200288	0.765688	0.26811	0.222153	0.282028
BWI76_RS03615	BWI76_RS03615	putative transcriptional regulatory protein	-0.120357	-0.36485	0.228409	-0.26099	0.253284	0.0602868	0.00355666	-0.0913388	0.0266306	0.0469453	-0.0114364	-0.00457561	0.0873051	-0.353645	0.242221	-0.0416475	-0.299843	0.285557	-0.110604	0.141094	-0.0145048	0.132188	0.0694274	-0.183791	0.0589036	-0.37912	0.798624	0.674277	-0.018208	-0.268002	-0.193712	-0.319207	0.363023	0.174847	-0.0818044	0.14354	-0.0784764	-0.0932116	-0.208348	-0.0497468	-0.104796	0.0556514	0.0349825	0.204462	-0.142124	0.0362122	0.0609645
BWI76_RS03620	BWI76_RS03620	TetR family transcriptional regulator	-0.308178	0.620347	-0.672486	-0.085045	0.136259	0.0623069	0.14282	-0.00212635	-0.197345	0.12075	0.0412199	-0.0758525	-0.343508	0.19514	0.0772019	0.377453	-0.348916	-0.0247572	0.14793	-0.13079	-0.0297032	-0.147576	0.222989	-0.0669195	0.46103	0.102473	-0.00505726	0.0183654	-0.77123	-1.68835	0.227809	0.230325	-0.266579	0.193559	0.359361	-0.127857	0.183036	-0.371144	0.568305	0.671781	-0.267311	-0.209521	-0.28652	0.114934	0.222095	-0.0225886	0.00213513
BWI76_RS03625	BWI76_RS03625	NAD(P)H quinone oxidoreductase	0.667781	-2.27286	0.469037	-0.194957	0.140539	0.224646	-0.255628	0.05913	0.123808	-0.0730673	-0.309169	0.274918	-0.319897	0.424465	-0.138432	-0.0424002	-0.139755	0.154333	0.153111	0.0875448	-0.264099	-0.0151155	0.0519496	0.00689983	0.138437	0.392754	0.0111073	0.0989327	-0.736119	-0.699771	0.323574	0.432567	-0.148759	-0.148255	0.218338	0.154113	0.818345	-0.456321	0.733205	0.315436	-0.024947	-0.119062	0.228704	-0.166201	-0.151638	0.113725	-0.0473233
BWI76_RS03630	BWI76_RS03630	LysR family transcriptional regulator	-0.0298675	0.606465	-1.88247	-0.30176	0.0957738	0.0928477	-0.0672701	0.0295481	0.0218487	-0.0876198	0.347123	-0.300123	0.196135	0.00952039	-0.219556	0.130907	0.0580764	-0.13272	0.123793	-0.00110999	-0.117069	-0.155062	0.125425	0.0570036	0.149033	0.0728803	0.0654644	0.249488	-0.306787	0.072698	0.509814	0.0720184	-0.262149	-0.0792246	-0.276753	0.0993912	-1.44193	-0.168932	-0.055047	-0.170298	-0.0633318	0.10402	-0.0330568	-0.151556	0.00697078	-0.0681825	0.069162
BWI76_RS03640	BWI76_RS03640	amino acid permease-associated protein	0.299119	-0.468337	-0.0168712	-0.674772	0.0208475	0.441798	-0.0551994	-0.122033	0.136293	-0.110459	-0.0892744	0.0889267	-0.0826326	-0.127886	0.210744	-0.12819	0.286992	-0.134016	0.10261	-0.0989431	-0.00424121	0.00103351	0.0626865	-0.0466312	0.263462	-0.12861	-0.279703	-0.319067	0.321419	0.000828803	0.292062	0.0676766	0.169716	0.0350582	0.208266	0.136063	-1.15819	-0.0376732	0.0936044	-0.218198	-0.0656723	0.0880777	0.0936825	-0.122104	-0.124803	-0.0503671	-0.0189863
BWI76_RS03645	BWI76_RS03645	hypothetical protein	0.000106	-0.149515	-0.535564	-0.27571	0.190668	-0.0423239	-0.195678	0.0136714	0.1303	-0.186184	0.0777799	0.0283808	0.0164828	0.0911098	-0.1619	-0.129087	-0.218525	0.243552	0.251036	0.0292469	-0.304028	0.156672	-0.0874579	-0.0971011	0.0735739	-0.172719	0.634123	0.467863	-0.243358	0.486262	0.152237	0.315819	0.362854	0.247928	-0.0193037	-0.0317886	0.0450588	0.702161	-0.146612	0.202507	0.0197915	-0.151457	0.135388	-0.190615	0.0616531	0.120971	0.0781469
BWI76_RS03650	BWI76_RS03650	endoribonuclease SymE	0.0660602	0.148023	-0.628088	-0.0430974	-0.23814	0.129539	-0.076093	0.155615	-0.1728	-0.0502912	0.117564	-0.082986	0.011062	0.000286976	-0.0189198	0.106065	-0.0549836	-0.0271154	-0.0567498	0.0184985	0.0360267	0.00391256	-0.0412504	0.0661036	-0.0978238	0.121135	0.0442494	-0.0863856	-0.312861	-0.228374	0.058718	-0.0253305	0.0363693	0.0824462	0.131082	-0.00596168	-0.227579	-0.45226	-0.0116054	0.116631	-0.077813	-0.164156	-0.183722	0.0161394	0.17508	0.170515	0.0982101
BWI76_RS03655	BWI76_RS03655	hypothetical protein	-0.528826	0.656164	0.283931	-0.309591	0.369615	0.109768	-0.140649	0.0776584	0.0451651	0.0716894	0.0794702	-0.0803698	-0.216919	0.33736	-0.115126	0.331865	-0.146049	-0.113376	-0.143226	-0.108428	0.263432	-0.149381	0.144414	0.123753	-0.239252	-0.177041	0.0259123	-0.152538	0.293354	-0.188378	0.319142	0.779904	-0.289592	-0.28356	-0.3433	-0.33184	-0.598482	-0.592779	-0.330376	-0.111246	-0.0846289	-0.210383	-0.149747	0.144891	0.0198416	0.0474805	0.276422
BWI76_RS03660	BWI76_RS03660	hypothetical protein	-0.00724086	0.621868	-1.49581	0.0815838	0.785276	-0.869289	0.289345	0.0276867	-0.510575	0.521346	0.538084	-0.684976	-0.66837	-0.335395	0.705236	0.335472	-0.27838	0.0262742	0.27193	-0.288377	-0.0193515	-0.109096	-0.0882436	0.252337	0.350191	-1.00918	1.05849	-0.618443	-1.31962	-0.326426	-0.583301	-0.319134	-0.442902	0.318365	-0.211341	-0.177534	0.173075	-1.90198	-0.377489	-0.745979	-0.169281	-0.201261	-1.07151	-0.602771	0.244896	-0.616752	-0.310205
BWI76_RS03665	BWI76_RS03665	ABC transporter ATP-binding protein	-0.312615	1.05851	-1.47122	0.224263	0.105384	-0.733943	1.97151	-0.711673	-2.59239	-0.312311	0.625408	-1.03376	0.54074	0.543117	-2.03952	-0.257836	-0.346404	0.74098	0.51232	-0.530977	-0.0437878	0.508962	-0.0268853	-0.691179	-0.464054	-3.55996	-1.94467	-1.94403	-1.97539	0.57076	-0.799304	-2.40043	1.08504	1.42375	1.19949	-0.358496	-1.49854	-1.95767	-0.782022	-1.66126	1.0566	-2.70963	1.78802	-1.30184	0.417246	-0.0166096	-0.677881
BWI76_RS03670	BWI76_RS03670	type I restriction-modification system subunit R	0.103522	-0.137063	-0.070863	0.197079	-0.0603403	-0.13889	-0.0631965	0.0476734	-0.0331205	-0.0161095	0.0180711	0.00667842	0.00462772	0.0747259	-0.122082	-0.0192703	0.0407362	0.0033622	0.0622679	-0.0329921	-0.0334078	0.0134977	0.0208118	-0.0214522	-0.0701038	-0.0519341	0.15956	-0.0138521	0.229782	-0.0942926	0.0375704	0.0465201	0.0558818	0.00919067	-0.0212468	0.0352779	-0.224461	-0.0722735	0.0110925	0.0609605	0.00788486	-0.0358116	-0.056847	0.0421652	-0.0045965	0.0239982	0.0244283
BWI76_RS03675	BWI76_RS03675	restriction modification system DNA specificity domain-containing protein	-0.0160327	-0.00886276	-0.129171	0.20947	-0.0898101	-0.0660736	-0.0499573	-0.111432	0.161267	-0.135025	-0.00345411	0.0701309	-0.0412188	0.00409442	0.0800718	0.0285336	0.0762864	-0.0470258	0.0990469	-0.0787051	0.000471079	0.0500814	0.0480735	-0.058633	0.0730822	-0.0456981	0.105314	0.027202	-0.537384	0.0644121	-0.0613103	-0.110122	0.122546	0.0689217	0.129699	0.064747	0.302328	0.0272585	-0.167469	-0.164463	0.125341	0.077311	0.156039	0.0734053	-0.065646	0.0327968	0.136367
BWI76_RS03680	BWI76_RS03680	DNA methyltransferase	-0.0851314	-0.113403	0.0941856	-0.550343	0.311467	0.135338	-0.0213547	-0.0168582	-0.0519987	-0.123913	0.0478739	0.0255319	-0.0143905	-0.00227711	-0.0333549	0.116779	0.0554021	-0.106373	-0.016568	-0.00633225	0.0189272	0.102946	-0.0812272	-0.037616	0.143963	0.327806	0.370477	0.00960045	0.0569946	-0.249127	-0.197435	-0.238784	0.13903	-0.228067	0.0237757	-0.123886	0.366064	-0.42163	0.0174635	0.0279001	-0.00530507	0.0306311	0.00277065	-0.0486471	0.02501	0.12291	-0.0796173
BWI76_RS03685	BWI76_RS03685	restriction endonuclease	-0.0717949	0.454429	0.15345	-0.15021	0.317052	-0.209996	-0.350228	0.260701	-0.00254502	0.0509163	-0.160995	0.141277	-0.182066	0.0348782	0.107155	-0.0631917	0.0673841	-0.0272525	0.00361554	0.036288	-0.031767	-0.0645417	0.0214475	0.0431154	-0.146236	0.295243	-0.121877	0.189119	-0.165866	0.22224	-0.378054	0.0534257	0.159066	0.242245	0.306437	0.276365	0.11551	0.548183	0.0990284	0.0857445	0.0610221	0.0497794	0.0251831	0.0140491	-0.0463994	0.145702	0.104415
BWI76_RS03690	BWI76_RS03690	transcriptional regulator, GntR family/aminotransferase family protein	0.232305	-0.315917	0.231178	-0.0585409	-0.0787182	0.124393	-0.0529568	0.0572365	-0.0864668	0.106704	0.210639	-0.231765	-0.10471	-0.0211081	0.0674117	0.0625856	-0.022726	0.00444008	-0.155294	0.133633	-0.0131241	-0.0961928	0.0100668	0.0918636	0.0278194	0.196212	-0.157472	-0.154233	-0.175478	0.424057	-0.364745	0.210744	-0.306372	0.032722	-0.328799	-0.360684	-1.07282	-0.332248	0.156784	0.143547	0.0340359	-0.0446802	0.230898	0.000588447	0.0873375	-0.102811	0.0392061
BWI76_RS03700	BWI76_RS03700	hypothetical protein	0.237005	-0.192158	-0.511629	-0.20499	0.310788	-0.134439	0.418857	0.131535	-0.52514	0.326143	0.310692	-0.455348	-0.608898	0.0890793	0.400075	0.0380526	-0.192198	0.13166	-0.156703	-0.000238185	0.136557	-0.200628	-0.117065	0.275474	0.604213	-0.45778	0.0911014	-0.69866	1.57818	-0.831346	-0.578644	0.320313	-0.436499	-0.247472	-0.0333684	-0.258805	-0.261346	0.448834	-0.106741	0.235184	-0.524025	-0.0521125	0.333279	-0.169226	0.0332468	-0.258601	-0.0500093
BWI76_RS03705	BWI76_RS03705	secretion protein	-0.752735	0.962681	-1.0743	-0.172774	0.160381	0.0534251	0.103816	-0.198839	0.110301	-0.0623151	-0.082586	0.110152	-0.0764537	-0.107053	0.141723	0.0694046	-0.00132194	-0.021924	0.00656241	-0.0482119	0.00879166	-0.0924678	0.136186	-0.0461995	0.55252	0.186079	0.642832	0.0562929	-1.12563	0.203505	0.167237	-0.13931	0.120745	0.107897	-0.236942	0.195438	-0.155027	0.268112	0.0437174	0.157969	-0.110201	0.209141	0.0052398	0.252186	0.0903649	-0.140779	0.200662
BWI76_RS03710	BWI76_RS03710	hypothetical protein	0.349054	-0.0903949	-0.707973	0.14039	-0.207633	-0.0330959	-0.252379	0.0131798	0.133803	0.265108	-0.0310113	-0.0850685	-0.0345859	-0.203412	0.238259	0.0908952	-0.144477	0.043738	0.00259387	-0.0421538	0.0456213	-0.0423765	0.0909035	-0.0430779	0.0987498	-0.007198	-0.236986	0.125979	-0.0173235	-0.0978745	0.0177674	0.0755407	0.300336	0.518509	0.146839	0.279163	0.0411752	0.634279	0.361799	0.368414	0.0613974	0.0823166	0.275977	-0.0306158	0.145385	-0.0659458	-0.071262
BWI76_RS03715	BWI76_RS03715	hypothetical protein	-0.140504	-0.392673	1.01131	0.33474	-0.25161	-0.0677587	0.068401	-0.073908	-0.0621546	-0.165665	-0.241923	0.323531	0.104471	-0.15551	0.0800583	-0.11048	-0.0242637	0.146547	0.0932003	-0.042855	-0.0627648	0.083357	-0.0175029	-0.0412837	-0.0641624	-0.0952398	0.368979	0.0196375	-0.255178	0.0870439	0.24769	-0.132901	0.321233	0.228032	0.116398	-0.0171233	-0.955452	0.721221	0.190877	0.0427331	0.309829	0.0425259	0.0529348	-0.0617852	0.22715	0.0463306	-0.05634
BWI76_RS03720	BWI76_RS03720	transporter gate domain protein	0.0675899	0.0118487	-0.403812	-0.156475	0.136018	0.0502094	0.0159122	-0.0590998	0.0127134	0.0553335	-0.041674	0.0267348	-0.0352254	-0.0346318	0.0879908	0.0431683	-0.0467847	0.0441916	-0.00758458	-0.0495156	0.0602616	-0.0140857	-0.0070614	0.0301538	0.0396491	0.131417	-0.104405	-0.173912	0.00155336	0.0757631	0.0109519	-0.00921711	0.0824956	0.112019	0.137997	0.0840379	-0.174305	-0.0252837	-0.0172731	0.0571108	-0.0114791	0.0127012	0.0562677	0.0240817	0.0369297	-0.0257786	-0.0346217
BWI76_RS03725	BWI76_RS03725	membrane protein	-0.204444	0.163588	-0.107476	-0.182541	-0.0429836	0.161709	-0.0871691	-0.0256284	0.0643489	0.0821309	0.0387255	-0.0466707	0.0149038	-0.0210803	0.0180969	-0.00995199	-0.0911055	0.0968798	-0.00414671	0.0102418	-0.0134372	0.0270763	0.0520185	-0.0589331	-0.0534749	0.0881502	0.058245	0.0531672	-0.174202	-0.119091	0.0466963	0.0381053	0.0168284	-0.0341899	-0.108668	0.0413775	-0.135161	0.0532503	-0.00013133	0.113338	0.0682993	0.000439	-0.0168495	0.0557149	0.0896493	0.0433849	-0.0297584
BWI76_RS03730	BWI76_RS03730	amidohydrolase	-0.188557	-0.476621	0.607254	-0.635432	0.126532	0.300578	-0.149125	0.132961	-0.0571801	-0.401379	0.0993614	0.0399313	0.326754	-0.207013	-0.197828	-0.0576201	0.228411	-0.151472	-0.0926633	-0.0454968	0.142141	-0.03796	-0.0723083	0.0939122	0.232881	-0.0118826	0.493645	-0.0563021	0.28844	-0.179201	0.00454391	-0.0069913	-0.0399818	-0.337909	0.0730479	0.0633396	-0.263487	0.2041	-0.0161294	0.111412	0.0166835	-0.259164	0.0616269	0.0010951	0.169001	-0.146496	0.101929
BWI76_RS03740	BWI76_RS03740	hypothetical protein	0.260469	0.106254	-1.4872	-0.531718	0.0422556	0.463237	-0.155886	0.165065	-0.164766	0.328627	0.0862083	-0.252158	0.0120341	-0.0971499	0.0873823	0.0248824	-0.256126	0.20572	0.0940484	-0.162898	0.0418215	0.0582261	0.0571192	-0.0320413	0.0400064	-0.249992	-0.113859	-0.166684	-0.406135	0.462214	0.0472355	-0.232748	-0.0809499	0.0633839	0.0275721	0.233536	0.52833	-0.147891	0.419769	0.321923	-0.0189317	-0.0488218	-0.123449	-0.131759	0.0186532	-0.272163	0.00473371
BWI76_RS03745	BWI76_RS03745	putative 2-hydroxyglutaryl-CoA dehydratase	-0.306578	0.323089	-0.73372	-0.118474	-0.388089	0.256633	-0.218743	0.0229955	0.0986577	-0.0365371	0.0307173	-0.00999899	0.169335	-0.000741928	-0.221524	0.117618	-0.00174054	-0.0648458	-0.141883	-0.060935	0.192442	-0.00217195	-0.0808263	0.0859054	-0.303609	-0.339221	-0.284989	-0.387846	0.328983	0.0368712	-0.0501965	0.184564	-0.571962	-0.135826	0.0691429	-0.224491	-0.043286	0.770483	0.402161	-0.0182637	0.134356	0.211996	0.0198505	0.122592	0.1791	0.143587	-0.258449
BWI76_RS03750	BWI76_RS03750	hypothetical protein	0.0718678	-0.0157471	0.299337	-0.378904	0.239439	0.141726	0.0222916	-0.176921	0.0694237	0.180904	-0.193489	0.116231	-0.11828	-0.0856767	0.202118	0.132916	-0.102444	0.0445584	0.095899	-0.0105737	-0.0732882	-0.0198794	-0.0603687	0.0844769	0.505984	0.0832116	-0.465429	-0.25052	-0.544772	0.238882	-0.0776665	-0.094306	0.0727171	0.194795	0.236009	0.208936	0.204518	0.336996	0.185053	-0.274638	0.166854	0.103003	0.0993504	0.195997	0.12521	-0.0427107	0.131058
BWI76_RS03755	BWI76_RS03755	phosphoadenosine phosphosulfate reductase	-0.218644	0.241489	-0.639539	-0.218912	-0.0918845	0.399959	-0.00783232	-0.0602858	0.0584876	0.256049	-0.195937	0.101046	0.0188101	-0.0509723	0.0625716	-0.0033452	0.109646	-0.0133836	0.0468133	-0.0726498	0.020506	-0.064821	0.0430316	0.0292196	0.211087	0.198909	0.0612357	0.250115	-0.124849	-0.0369808	0.0638502	0.253199	0.0108755	-0.118927	-0.119307	-0.0331198	0.193014	-0.101561	0.152496	0.0906095	-0.000306256	0.198681	0.0394411	-0.050674	0.0152775	-0.0343399	0.123398
BWI76_RS03760	BWI76_RS03760	hypothetical protein	0.209959	-0.390919	-0.057539	0.73635	-0.525299	0.0721488	-0.0713421	-0.028875	0.0572832	0.299083	0.111316	-0.246109	-0.067739	0.0815596	0.0150504	0.260505	-0.164622	-0.0184091	0.156336	0.197446	-0.379233	-0.0760518	-0.168759	0.263435	0.112918	0.140307	-0.0405154	-0.21657	0.0825848	0.369674	-0.368594	-0.143883	0.112753	-0.160272	-0.108823	0.101958	0.209323	-0.474875	-0.0350706	0.0251388	-0.150025	0.152875	-0.199405	-0.137721	0.0210266	0.151538	-0.0494491
BWI76_RS03765	BWI76_RS03765	MFS transporter	-0.30209	0.429938	0.246658	0.314587	-0.3172	-0.0894932	0.0806301	0.0841902	-0.243749	-0.120638	0.119191	-0.0432994	0.010835	0.124834	-0.163301	0.0164534	-0.0420407	0.0400427	-0.00964929	-0.0341023	0.0283493	0.0764162	-0.0928524	0.00502262	-0.232249	-0.145866	-0.299201	-0.343281	0.585798	0.217473	0.023718	0.0525609	0.0328479	0.150507	-0.149364	-0.112699	-0.375954	0.358645	-0.0265251	-0.0674611	0.0317491	-0.114315	0.0505318	0.004263	-0.00213076	0.121079	0.0328032
BWI76_RS03770	BWI76_RS03770	DUF445 domain-containing protein	0.0205308	-0.417696	0.219394	0.414316	-0.217936	-0.238128	0.0541618	-0.0905341	0.0520429	-0.548698	0.0823526	0.115844	-0.162822	-0.171131	0.310248	-0.144825	0.134759	0.00160011	0.02222	-0.141338	0.0894608	0.059149	-0.0818163	0.0158852	-0.176712	-0.305288	0.405838	0.303143	0.16042	0.0483699	-0.0653501	0.102683	-0.309388	-0.50007	-0.320248	-0.310222	-0.00469284	-0.889868	-0.146388	-0.177759	0.198811	0.141895	0.140867	0.114689	0.102373	0.000762154	-0.0559336
BWI76_RS03775	BWI76_RS03775	ricin B lectin	0.0459622	0.0631628	0.0896045	-0.0142135	0.160135	-0.0416791	-0.045376	-0.0467961	0.0876762	-0.0321555	0.0123799	0.0214827	0.171227	-0.114741	-0.0141954	-0.0361861	0.00502936	0.0604856	-0.0535233	-0.00088921	0.0594985	0.0328616	-0.0478746	0.0539557	-0.0575979	-0.0193278	-0.185434	-0.125636	-0.00624631	-0.0229786	-0.0984412	-0.0849397	-0.0457706	-0.0244078	-0.00181968	0.0150295	-0.0712017	-0.0189366	-0.150153	-0.225231	-0.0225757	-0.103861	-0.0474759	-0.049545	-0.026146	0.11793	0.0920687
BWI76_RS03780	BWI76_RS03780	threonine transporter RhtB	0.158636	0.322408	-0.633331	-0.321524	-0.0445485	0.341071	-0.0237025	-0.216685	0.188094	0.164093	-0.00582859	-0.038928	0.111777	-0.0870496	-0.0377785	0.000969294	-0.117839	0.128196	0.00109321	-0.00456949	0.0337447	-0.0758756	0.00146826	0.092338	-0.0180691	-0.0869483	0.0642331	0.335281	-0.110649	0.0485148	0.0629793	0.109195	-0.0218111	0.181325	-0.0288656	0.0827872	0.163488	0.149108	0.0618725	0.00534311	-0.154181	-0.0242488	-0.095423	0.0240719	-0.169879	0.0585699	0.202483
BWI76_RS03785	BWI76_RS03785	AraC family transcriptional regulator	-0.479973	0.598814	-0.215966	-0.195886	0.00712255	0.104739	-0.183268	0.114024	0.0156719	0.122347	-0.165425	0.0571647	-0.0113883	-0.0184249	0.019849	0.133179	-0.0593009	-0.0552409	0.037338	-0.00840838	-0.0318118	-0.00314288	0.0518683	-0.0436385	-0.0184456	0.0228988	0.0902852	0.421433	-0.56915	-0.468826	-0.0412639	0.123186	0.193693	0.185201	-0.00918944	0.12495	0.318347	0.0243287	0.0888824	0.326544	-0.0860158	0.0805792	-0.0524417	-0.14514	0.0518782	0.0611771	0.0485405
BWI76_RS03790	BWI76_RS03790	hypothetical protein	-0.415728	0.320538	1.12484	0.110654	0.208645	-0.0752787	-0.230115	0.131804	0.000128977	0.410606	0.000173176	-0.153411	0.00561596	-0.194311	0.1736	0.239451	-0.0977346	-0.0826134	-0.384823	0.0992498	0.26247	-0.326587	0.135248	0.130748	-0.0806615	0.0509233	-0.587154	-0.231077	0.376287	-0.952234	0.343498	-0.027458	-0.0844887	0.108368	0.289439	-0.0908951	-0.249412	-0.235231	0.145358	-0.0639279	0.0477429	0.0647916	0.00783741	0.0375301	-0.19652	-0.0618197	0.363659
BWI76_RS03795	BWI76_RS03795	putative aldehyde dehydrogenase	0.00242667	0.419772	-0.476589	0.0492594	-0.0974207	0.114176	-0.268436	0.282734	-0.110991	0.0538853	-0.0636516	0.0523305	0.00400196	-0.0887503	0.0920294	0.0977235	-0.0495135	-0.0406432	-0.149226	-0.0179995	0.160279	0.0444926	-0.035521	-0.0142637	0.069067	-0.0111844	0.167661	-0.00287834	-0.119388	0.24487	-0.251595	-0.0585783	0.0611695	0.220492	0.245047	0.0764443	0.237262	0.146791	0.24069	0.0983537	0.0846	0.107768	0.202594	-0.0178069	0.0253003	0.0474465	0.0652946
BWI76_RS03800	BWI76_RS03800	hypothetical protein	2.97502	-2.06972	-4.61617	-0.392511	-0.190487	0.501672	-0.28286	0.371631	-0.209535	0.630312	-1.15693	0.558494	-0.528928	-0.131367	0.624107	-0.243577	-0.0400519	0.298388	-0.347275	0.0166525	0.321093	-0.276794	0.427707	-0.206746	0.298901	-0.294166	0.200783	0.249764	-0.485577	0.936864	-0.0823177	-0.536898	1.11058	0.568614	0.150281	0.848726	-0.0263412	0.59203	1.62501	0.629409	-0.0647228	0.0632447	0.325624	0.244858	0.0852674	-0.192569	0.139175
BWI76_RS03805	BWI76_RS03805	porin	0.634853	-0.864297	-0.211999	0.171923	-0.0207761	-0.0595906	-0.0294252	0.352395	-0.37579	0.0402412	-0.123456	0.101737	-0.0774857	-0.134991	0.148125	-0.0795726	0.24251	-0.170701	-0.0423958	0.075797	-0.0433397	0.0171322	0.132806	-0.160002	-0.0447954	-0.622921	-0.420592	-0.522449	-0.97556	-0.857332	-0.0813209	-0.40351	-0.0608785	0.0686005	0.172168	0.118492	0.740299	1.07763	-0.0902052	-0.156645	-0.0887601	-0.105805	-0.355317	0.162953	-0.157563	-0.369048	-0.446471
BWI76_RS03810	BWI76_RS03810	GTPase	0.711692	-0.683837	-0.300432	0.102759	-0.0337015	-0.173672	0.0381489	-0.108368	0.0221906	0.130227	-0.312383	0.220964	-0.000519818	0.0212686	-0.0065875	-0.173819	0.0499685	0.188158	-0.0971065	-0.0100546	0.0900574	0.0830998	-0.274268	0.163815	-0.260581	0.193184	0.251715	0.302742	0.204022	0.115455	-0.0613328	-0.462336	-0.0220911	0.409736	-0.169001	-0.000523518	-0.275483	0.440138	0.255739	-0.033282	0.214533	0.241985	-0.32794	-0.21792	0.0858544	0.00151827	0.324362
BWI76_RS03815	BWI76_RS03815	hypothetical protein	0.498338	-5.78897	1.43242	-0.205708	0.368388	-0.273188	-0.0567256	0.14993	-0.177277	0.943864	-0.523035	-0.0995182	-0.397641	0.415995	-0.0972133	-0.473368	0.129241	0.254067	-0.0495587	-0.148292	0.160077	0.349237	-0.198384	-0.18253	-0.0359642	0.203998	-0.0794918	1.0093	-0.799312	-0.168844	-0.216589	0.185069	0.404646	0.748621	0.890929	0.403177	0.527391	-1.35638	1.68334	1.45903	0.239035	0.0123589	0.188592	0.37278	0.164662	0.107046	0.475457
BWI76_RS03820	BWI76_RS03820	carbon starvation protein A	-0.244261	0.161567	0.0968375	-0.140769	0.0335969	0.0529117	0.0877106	-0.210951	0.0443704	0.0313336	0.0721298	-0.0837597	0.0818379	-0.01696	-0.0890959	-0.0365182	0.0425813	0.00582516	-0.0423987	0.0401937	-0.02848	0.0793727	-0.147702	0.0627685	-0.0876283	-0.140504	0.247624	0.0545768	-0.208487	-0.182873	-0.160107	0.172704	-0.145572	0.0966718	-0.0246224	-0.0602072	0.0604886	0.0766724	0.0131897	0.0196746	-0.110186	0.0737885	0.00866826	-0.00405597	-0.0256957	-0.149856	-0.0561822
BWI76_RS03825	BWI76_RS03825	4-hydroxyphenylacetate 3-monooxygenase	0.0294702	0.809689	-3.38303	0.167385	-0.18837	-0.139504	-0.381511	0.190317	0.0885978	0.332046	-0.0333604	-0.0903995	0.379463	-0.602547	0.235269	-0.187004	0.0319694	0.0903825	-0.0628131	0.178079	0.0221764	0.196689	-0.564574	0.293713	0.642972	0.416917	-0.373937	-1.28945	0.410277	0.0908386	0.189167	0.192113	0.104048	0.232981	-0.18578	-0.308897	-0.426387	-0.23445	-0.262033	0.144875	-0.0167903	0.112291	-0.528253	-0.0856343	0.0569556	-0.0637231	0.137987
BWI76_RS03830	BWI76_RS03830	4-hydroxyphenylacetate 3-monooxygenase, oxygenase component	0.118641	0.0245212	0.994071	-0.173127	-0.128542	0.199768	-0.298731	0.0966782	0.0917289	0.26789	-0.167721	0.0236001	-0.0887391	0.140113	-0.0783871	-0.0661123	0.202654	-0.110998	-0.157441	0.154416	-0.07527	-0.213979	0.10086	0.102199	0.390606	0.411392	-0.0694166	0.338009	0.101369	0.338535	-0.0868512	0.0751986	-0.0777623	-0.557271	-0.233317	0.065533	0.588667	0.055838	-0.0693303	0.0331306	-0.156964	0.0422299	0.139383	0.190849	-0.00124545	-0.0178657	-0.049177
BWI76_RS03835	BWI76_RS03835	4-hydroxyphenylacetate catabolism regulatory protein HpaA	0.487576	0.169554	-1.10807	-0.136639	-0.0451665	0.0380966	0.152704	-0.263084	0.0916951	-0.288565	0.250767	-0.196688	0.212551	-0.0468554	-0.168247	0.169126	-0.554303	0.307181	0.361711	-0.433366	0.0321926	0.336326	0.127491	-0.490576	0.294886	0.166841	0.262182	-0.285769	-0.731293	-0.679515	-0.0703393	0.247474	-0.0730789	-0.287448	-0.0362947	-0.0747572	-0.974423	-2.26557	-0.356702	0.163727	-0.673459	-0.178356	0.517899	-0.433684	-0.0789041	-0.203374	-0.556358
BWI76_RS03840	BWI76_RS03840	4-hydroxyphenylacetate permease	0.538716	-0.500187	-0.299143	-0.461586	0.0841682	0.203761	-0.0247922	0.0303953	-0.110833	-0.0757164	0.262288	-0.221323	0.162548	-0.0922946	-0.10319	-0.145511	0.0823725	0.0630079	-0.0202611	0.180623	-0.161834	0.2152	-0.111832	-0.0863885	0.0961635	0.244931	-0.0337558	0.274397	-0.202381	0.718059	0.0246885	-0.00682347	-0.199717	-0.324585	0.0394555	-0.170589	-0.397884	0.210553	0.221712	-0.319371	0.252234	0.192862	-0.179152	0.136334	0.20788	0.0469762	-0.168626
BWI76_RS03845	BWI76_RS03845	2,4-dihydroxyhept-2-ene-1,7-dioic acid aldolase	-0.362041	0.832622	0.066604	-0.451783	0.197039	0.226792	0.395447	-0.359896	-0.126953	0.188558	-0.48589	0.332385	0.275817	-0.267581	-0.0140777	0.114433	-0.176685	0.0415255	-0.132997	0.201041	-0.081742	-0.0490744	-0.26751	0.309796	0.18163	0.23282	-0.285689	0.201431	-0.387813	0.161226	-0.470649	-0.0793825	-0.160455	-0.225784	0.0909196	0.247642	-0.218443	-0.647349	0.359628	0.136333	-0.0809588	0.0722935	0.371618	0.0717565	0.0465673	0.214233	-0.431376
BWI76_RS03850	BWI76_RS03850	2-oxo-hepta-3-ene-1,7-dioic acid hydratase	0.573623	-0.325856	-0.847022	-0.259947	0.285518	-0.174711	0.0394213	-0.13814	0.0590506	-0.149154	-0.781037	0.737631	-0.288084	0.329197	-0.0151633	-0.0867949	-0.253506	0.368468	-0.150808	-0.0262105	0.172559	-0.142719	0.155741	0.0256673	0.432952	0.339765	-0.182503	-0.296289	0.165436	0.107226	0.495724	0.00241407	0.289171	-0.239935	0.319251	0.242073	-0.144983	-0.318884	0.816106	0.78479	-0.0493743	-0.151389	-0.290532	0.00211059	0.221964	-0.105754	0.323919
BWI76_RS03860	BWI76_RS03860	3,4-dihydroxyphenylacetate 2,3-dioxygenase	0.0199166	0.241467	-0.439973	-0.610011	0.0241355	0.466618	0.162929	-0.144559	-0.0970156	-0.03312	-0.217856	0.188634	0.135884	-0.106176	-0.0766748	-0.0714563	-0.0172438	0.0880973	-0.19055	0.092914	0.0915808	-0.0270798	-0.211057	0.206312	-0.194694	-0.528461	-0.380277	0.152833	-0.264502	0.668718	-0.206009	0.111156	0.429407	0.448303	0.147409	0.239816	-0.178022	0.146311	0.0834153	-0.095988	0.10914	-0.153786	0.143324	-0.306852	-0.329685	-0.00752274	0.0835618
BWI76_RS03865	BWI76_RS03865	5-carboxymethyl-2-hydroxymuconate semialdehyde dehydrogenase	0.546205	-0.458042	-0.630147	-0.59467	0.0321407	0.52006	-0.0630706	0.240614	-0.193471	0.302617	-0.485501	0.205612	-0.0979953	0.0328257	0.0634702	0.0408525	0.124273	-0.118457	-0.0702195	0.0596861	-0.00292719	-0.053539	-0.049907	0.125139	0.00109831	0.151051	-0.0401603	0.302452	0.261263	-0.37311	0.249227	-0.0731738	-0.207109	0.100785	0.114886	0.223307	0.0570888	-0.0181346	-0.0533802	0.120426	-0.0824945	-0.0213246	0.0744025	0.185942	0.122304	0.0636843	0.0531902
BWI76_RS03870	BWI76_RS03870	2-hydroxyhepta-2,4-diene-1,7-dioate isomerase	-0.809118	-0.0335791	1.25169	0.168266	-0.237768	0.0672857	0.488697	-0.200508	-0.338445	-0.365335	0.373709	-0.191956	0.0785462	-0.198516	0.11638	0.182691	-0.210019	0.0427488	-0.0365704	-0.0355683	0.0653409	0.405841	-0.189222	-0.29997	0.196444	0.153601	-0.372056	-0.479892	-1.6405	0.398364	0.166778	0.15478	-0.0963138	0.31154	0.104506	-0.0652432	0.164925	-0.497065	0.250034	-0.169009	-0.00337271	-0.189512	-0.0234766	-0.154373	-0.0310585	-0.108943	0.0690537
BWI76_RS03875	BWI76_RS03875	2-hydroxyhepta-2,4-diene-1,7-dioate isomerase	-0.0782226	0.714684	-1.68961	-0.568471	0.353252	0.0372998	-0.0498852	0.0568465	-0.118913	0.511634	-0.403174	0.020205	0.0184416	-0.285763	0.235201	-0.295392	0.311644	-0.0243614	-0.0379016	-0.101387	0.100811	-0.22209	0.059322	0.168048	-0.120117	0.0524923	0.307288	0.411879	-0.407088	0.614529	0.104317	-0.0626137	0.387514	0.360295	0.472281	0.307022	-0.118956	0.521962	0.806309	0.705229	0.388082	-0.0446355	0.128664	0.115329	-0.204329	0.0617489	0.130279
BWI76_RS03880	BWI76_RS03880	homoprotocatechuate degradation operon regulator, HpaR	-1.02218	0.95996	1.03205	0.102069	0.10881	-0.220989	-0.235286	-0.340165	0.4425	-0.45206	0.558361	-0.284538	0.174096	-0.429814	0.256964	-0.422956	0.293299	0.0765533	-0.0552888	-0.157387	0.205063	-0.263037	0.297554	-0.0801423	0.157825	0.535921	-0.598873	0.187097	-2.75919	0.0546196	0.417608	-0.0392161	-0.124392	0.163667	0.0553424	-0.397997	0.723584	-0.0225965	-0.0112699	0.38341	-6.59826e-06	-0.299875	0.331674	-0.0332859	0.00366415	-0.101142	0.0035617
BWI76_RS03885	BWI76_RS03885	hypothetical protein	0.420673	-0.219589	-0.860035	-0.384007	0.404758	-0.116654	-0.134545	0.0942258	-0.0430209	0.279995	-0.209575	0.0022382	0.0843566	0.0233037	-0.203952	0.113456	0.0623824	-0.137945	0.0887736	-0.13575	0.0180625	-0.11955	-0.046654	0.137196	0.361373	0.348976	0.434724	0.838272	-0.0574201	0.35447	0.121716	-0.147002	-0.0121582	-0.362052	0.0265663	-0.0759718	-0.672097	-0.289961	-0.0428274	-0.115168	-0.0992193	0.216175	-0.0660917	0.0893747	0.054704	0.2802	-0.255836
BWI76_RS03890	BWI76_RS03890	hypothetical protein	1.06326	-0.973204	-1.06426	-0.0895079	0.447098	-0.398587	0.303929	-0.113874	-0.197687	-0.056965	-0.0127052	0.0372828	-0.0940821	0.00726447	0.118708	0.367921	-0.39851	0.0869075	-0.141288	-0.0376647	0.177741	-0.115623	0.177813	-0.0524737	0.228585	0.791004	-0.0312281	0.607078	0.503624	-0.733097	-0.234528	-0.160004	-0.0490273	-0.381213	-0.0506761	-0.0449913	-0.380305	-0.0599118	0.214514	-0.0337523	-0.0899706	0.0483456	0.258804	-0.0811405	0.0115089	0.237437	0.175852
BWI76_RS03895	BWI76_RS03895	reactive intermediate/imine deaminase	-0.430854	0.451584	-0.480089	0.189536	-0.0198434	-0.120938	-0.100244	0.0571835	-0.0121696	0.0198992	-0.0761527	0.0680515	0.0961697	-0.0981053	-0.0280414	-0.0517208	-0.105707	0.148374	0.0428147	-0.0432613	-0.000483953	-0.0174644	0.00975932	-0.00251912	-0.144786	0.0970228	-0.396825	-0.114046	-0.176188	0.144911	0.012027	-0.181301	-0.1363	-0.229336	-0.0995221	-0.00963101	-0.11334	-0.07814	-0.296998	-0.0564673	0.00992059	0.110779	0.20755	0.0896053	0.123623	0.136414	0.199405
BWI76_RS03900	BWI76_RS03900	Na+/proline symporter	0.200984	-0.179938	0.0158716	-0.15914	0.16464	0.010483	-0.0460566	-0.0871357	0.0662625	0.0311805	-0.0761524	0.0400509	0.0594995	-0.152356	0.0711569	0.0423701	-0.161556	0.126661	0.0564701	-0.0395778	-0.0279933	-0.0271128	-0.0136212	0.0355455	0.0268541	0.0258675	-0.0702975	-0.00215968	0.166211	0.150857	-0.0881735	-0.0693897	-0.0400977	0.0172728	-0.128887	-0.0186519	-0.0171438	-0.0484921	0.0196809	-0.00389813	0.0245321	0.0452615	0.0435035	-0.000506046	0.0528363	0.0164782	0.0277115
BWI76_RS03905	BWI76_RS03905	2-oxo-3-deoxygalactonate kinase	-0.761612	0.370384	-0.93481	-0.134254	0.282177	-0.0866476	0.0113295	-0.316284	0.211844	-0.157759	-0.0385123	0.119572	0.199503	-0.260204	0.0382482	-0.0140042	-0.0276861	0.0592613	-0.472539	0.296501	0.166441	-0.258706	0.163745	0.0875393	0.271123	0.434381	0.541944	0.973481	0.916334	0.112853	0.218399	0.254329	-0.0253287	-0.0216718	0.10072	-0.134215	-0.129917	0.397589	0.309041	0.24874	0.0388625	-0.112232	-0.166222	-0.233741	0.00681242	0.0358256	-0.0436808
BWI76_RS03910	BWI76_RS03910	2-dehydro-3-deoxy-6-phosphogalactonate aldolase	-0.0693134	-0.00400312	-0.216933	-0.581374	0.420863	-0.0508996	-0.156923	-0.116109	0.199525	0.471267	-0.209697	-0.142577	0.0897932	-0.176845	0.0782388	0.407915	-0.210278	-0.17239	0.175012	-0.232773	0.042624	-0.139245	-0.330291	0.435259	0.571904	0.0684978	-0.0457718	-0.527066	0.0812503	-0.496982	-0.017819	0.192782	0.122567	0.260282	0.0923311	-0.284527	-0.323157	0.317874	0.039926	0.164677	-0.0205887	0.28272	0.393102	0.0470618	0.00368274	-0.145779	0.490475
BWI76_RS03915	BWI76_RS03915	MurR/RpiR family transcriptional regulator	-0.743307	1.47185	-2.23419	-0.55681	-0.116133	0.534864	0.195774	-0.0900738	-0.173609	-0.0892464	0.0686433	-0.0196281	0.213619	0.0454559	-0.340517	0.130033	-0.409432	0.20652	-0.040248	0.0788749	-0.0621107	-0.00141846	-0.0627054	0.0448864	-0.0593806	0.0962988	0.365319	0.324479	-0.0803579	0.485234	-0.170462	-0.23369	-0.374188	0.00760417	-0.20228	-0.198198	-0.0542499	-1.31018	-0.454954	-0.272498	-0.0789659	-0.382673	-0.326472	-0.253155	0.0192411	-0.161452	0.0315685
BWI76_RS03920	BWI76_RS03920	N-acetyltransferase	-0.406755	1.22458	-5.2295	-0.266671	-0.583757	0.559232	0.495935	-0.307294	-0.256769	-0.325429	0.113785	0.0323021	0.73139	-0.380224	-0.333396	-0.0508573	0.136915	-0.0297898	0.257282	-0.163837	-0.0859096	-0.175648	0.437898	-0.267068	0.447158	-0.0380933	0.930277	1.32263	0.832311	0.293525	0.333726	0.831636	0.029986	0.0808677	-0.976432	-0.238602	0.381942	-0.342508	-0.216305	0.0913914	-0.328346	0.143224	0.301224	0.11313	-0.127277	0.196886	0.0422936
BWI76_RS03925	BWI76_RS03925	N-acetyltransferase GCN5	0.364409	-0.835062	0.0178922	-0.257472	0.130965	0.11371	0.0761155	-0.199538	0.0176719	-0.385852	0.0714652	0.0460225	-0.0598642	0.100027	-0.00558652	0.220748	-0.222604	0.0400948	-0.099581	0.250764	-0.164597	-0.0999604	0.00473485	0.19319	0.165503	-0.391876	-0.0602733	-0.400957	-0.394155	-0.709762	0.252729	0.0344338	0.286724	0.972677	0.213813	0.300779	0.930839	0.844219	0.205192	0.501131	-0.0361806	-0.135483	-0.242804	-0.387527	-0.0799229	-0.321496	-0.289444
BWI76_RS03930	BWI76_RS03930	MFS transporter	0.00340989	-0.127972	-0.0822282	-0.229627	0.275348	-0.0030783	0.0816379	-0.0619362	-0.078811	-0.182646	0.0147663	0.0355759	0.122329	-0.131157	0.0141471	0.0519425	-0.130289	0.0905366	0.0755531	-0.101846	0.0260181	-0.00845553	0.0126939	0.00658037	0.147423	0.20653	-0.00377533	-0.0912082	0.276132	0.0448804	0.020172	0.0229364	-0.0803037	-0.203028	-0.134467	-0.125957	-0.315076	-0.683176	0.0306032	-0.120755	-0.0411456	0.0933567	0.137669	-0.0391735	0.0409873	0.160287	0.0602491
BWI76_RS03935	BWI76_RS03935	GntR family transcriptional regulator	0.022242	-0.976406	-1.11541	0.342093	-0.0456596	-0.0286906	0.244119	-0.136587	-0.116784	-0.2173	-0.0217351	0.134431	-0.270675	0.12146	0.104986	-0.0700346	0.0469869	-0.00595768	0.0558849	0.0923051	-0.144537	0.251908	-0.0907561	-0.155275	0.109016	0.253989	-0.333452	0.109701	0.168703	0.197564	0.158953	0.291401	0.103942	0.0839869	0.0545694	-0.0217483	0.106791	-0.385718	-0.0630673	-0.0466159	-0.217815	-0.160769	-0.110594	-0.150681	0.403646	0.115698	-0.145024
BWI76_RS03940	BWI76_RS03940	alcohol dehydrogenase	0.368954	0.119245	-0.543926	-0.0554807	0.190503	-0.0262501	-0.00812836	0.0304683	-0.0640478	-0.222218	0.144009	-0.0426504	0.0407998	0.0756061	-0.139177	0.076194	-0.130562	0.0766326	0.114036	-0.0423441	-0.104987	-0.114323	0.0226562	0.104581	0.0377967	0.0824302	0.0149656	0.0095392	0.0711975	-0.372342	-0.0164629	-0.226241	-0.117841	-0.0624707	0.0387961	-0.291492	-0.057807	-0.130195	-0.0637755	-0.035157	-0.0244938	0.107028	0.101576	0.00235522	-0.0406608	0.0629158	0.0457593
BWI76_RS03945	BWI76_RS03945	altronate oxidoreductase	0.339279	-0.439853	-0.616372	-0.555382	0.570897	-0.0350508	-0.0817687	0.08167	-0.0594269	0.0492259	-0.0671146	0.0130268	0.0658619	-0.0617342	-0.0649061	-0.0765924	0.0679706	0.00815346	0.0899144	-0.196247	0.112186	0.0869426	0.0216705	-0.118338	0.307565	-0.085403	0.0865563	0.0964754	0.359087	1.17443	0.22635	-0.00498347	0.183566	0.0406087	-0.0715085	-0.0854535	-0.041241	-0.0773056	-0.144085	0.295703	-0.117682	0.0976764	0.0649906	-0.0061717	0.19234	-0.0688432	-0.195799
BWI76_RS03950	BWI76_RS03950	sigma-54 interacting domain-containing protein	0.559984	-0.146176	-0.72984	0.0476938	0.13408	-0.164162	0.0197423	0.090614	-0.180129	-0.0300223	0.263415	-0.269095	0.182719	-0.145862	-0.0710298	0.0398221	-0.0788375	0.0927016	0.152544	-0.123795	-0.0455383	0.0411591	-0.0414891	0.0270832	0.103653	0.00288222	-0.142296	-0.352718	-0.0935615	-0.209939	-0.0831642	-0.117486	-0.144025	-0.13459	-0.288248	-0.322418	-0.22238	-0.0357713	-0.0227164	-0.225463	0.0110149	0.0103526	-0.0355786	-0.0988485	-0.00489872	0.0420745	-0.0408308
BWI76_RS03955	BWI76_RS03955	PTS system fructose subfamily transporter subunit IIA	-0.0674459	0.340543	-0.113987	0.132408	-0.195402	0.0907004	-0.065414	0.0091452	-0.0140519	0.0268514	-0.0124177	0.00316494	0.105606	-0.12255	-0.00985341	-0.086739	-0.161931	0.216746	0.040984	0.0491066	-0.104483	-0.0237956	0.0176569	0.0122352	0.0291538	-0.198136	0.00980084	-0.188813	-0.739046	-0.0947903	-0.137704	-0.097479	0.00121596	-0.0164796	-0.118149	-0.0525796	0.0965189	-0.405171	-0.0624317	-0.0317048	-0.0539882	-0.0492702	-0.125211	-0.0619153	0.0131901	-0.0106647	-0.0192455
BWI76_RS03960	BWI76_RS03960	PTS system sorbose subfamily IIB component	-0.0292348	-0.0458126	-0.267802	0.0711069	-0.0776663	0.0493243	-0.0212275	0.0160484	-0.044848	0.0384052	-0.00376624	-0.0138984	-0.017354	-0.0663394	0.0830484	0.0400605	-0.00579824	0.0273232	0.0637191	-0.0614136	-0.00325816	-0.00241128	0.00369153	0.0346025	0.00849052	0.223334	-0.125003	-0.398971	-0.0639181	0.20035	-0.00693191	-0.0609341	-0.0840896	-0.114112	-0.0171071	-0.0302859	-0.267913	-0.30745	-0.0514852	-0.123492	0.116197	-0.0350698	0.205333	0.0687365	-0.107661	0.0738101	0.0867711
BWI76_RS03965	BWI76_RS03965	PTS sugar transporter	-0.0234973	0.0837633	-0.0997771	-0.252556	-0.216294	0.58968	0.159913	-0.289759	0.0399808	0.03595	0.0211954	-0.0853539	0.115601	0.01852	-0.181955	-0.0268411	0.108048	-0.0518259	-0.126799	0.0329286	0.127459	-0.0214409	0.191058	-0.172422	-0.0827469	-0.0676053	0.338629	0.635069	-0.520306	-0.880271	-0.594798	-0.298982	0.188685	0.539999	0.0111437	0.111126	0.542114	-0.778899	-0.0261723	-0.120554	-0.148038	0.000713174	-0.249331	0.482889	-0.0175108	-0.0402832	-0.0530533
BWI76_RS03970	BWI76_RS03970	PTS mannose/fructose/sorbose family transporter subunit IID	0.0617463	0.145682	-1.07199	0.23001	0.119047	-0.449579	0.249927	-0.128113	-0.15015	-0.539503	-0.115322	0.283287	-0.244523	0.171697	0.0454376	-0.17525	0.202712	-0.0127705	-0.068103	-0.0575109	0.118199	-0.0113877	0.00534168	0.0266316	-0.418724	-0.811936	0.643616	0.142843	0.287371	0.155786	-0.0927145	-0.0100225	-0.0656893	-0.205056	-0.090264	0.127885	-0.802898	0.0454922	-0.249851	-0.00717395	-0.0484955	-0.108669	0.153583	0.199526	-0.175121	0.141326	-0.181024
BWI76_RS03975	BWI76_RS03975	glucosamine--fructose-6-phosphate aminotransferase	0.211975	0.221844	-1.28686	-0.109137	0.093456	-0.0300827	-0.0152419	0.142181	-0.157351	-0.0564051	0.109975	-0.0825267	0.0572525	-0.0867558	-0.00949783	-0.0111494	0.0667958	-0.02498	-0.0160426	-0.0856452	0.0754191	-0.206793	0.0663524	0.119658	-0.298924	-0.298413	0.323157	-0.0258299	-0.0737559	-0.775107	-0.222482	0.0170081	-0.049862	0.172216	0.00434743	0.0783264	0.247754	-0.0724744	-0.089716	0.110066	0.00651525	-0.193627	0.0965559	-0.0642502	0.0236083	-0.0217948	-0.0907421
BWI76_RS03980	BWI76_RS03980	sugar isomerase (SIS)	-0.00837937	0.0808353	0.21088	0.021038	0.0276903	-0.0361827	0.0598413	-0.113931	0.0129724	0.0101272	-0.0204246	0.00343608	0.0475191	-0.0430531	-0.0170238	-0.0905146	-0.00790528	0.121092	0.0199818	-0.0239221	0.00239498	-0.0148771	-0.00975448	0.0480938	-0.0682498	0.0451476	-0.013321	-0.173532	0.0738221	-0.112643	-0.0147889	-0.0348974	0.0605368	-0.150462	0.0456207	-0.00860621	0.0465358	0.089682	0.0760396	0.0584302	-0.0390184	-0.0457179	-0.0871698	-0.0504484	-0.0640208	-0.0646857	-0.0737148
BWI76_RS03985	BWI76_RS03985	ISNCY family transposase	-0.423672	0.242334	0.207193	0.297152	-0.0544708	-0.295575	0.207392	-0.294244	0.00220748	-0.0807448	-0.111266	0.132669	-0.0382706	0.0720489	-0.100054	0.143198	-0.0595254	-0.0383229	-0.10959	0.157209	-0.0690733	0.0129693	-0.00391589	-0.0229117	-0.105564	0.0886848	0.242921	0.144079	-0.0529816	0.450568	-0.0162236	0.411264	-0.0255261	-0.23913	-0.0576307	-0.0759362	0.33387	-0.649263	-0.0793477	-0.0779435	-0.0293576	-0.0987523	0.0690778	0.055192	0.0494357	-0.0185136	0.0449885
BWI76_RS03990	BWI76_RS03990	phosphoglycerol transferase I	-0.819193	0.666704	-0.0757057	-0.042387	-0.0991832	0.192828	-0.000303469	-0.163052	0.0848209	0.105514	-0.0345875	-0.0627384	-0.22875	0.0872027	0.125877	0.0689823	0.112372	-0.109279	0.123829	-0.103715	-0.00365469	-0.157011	0.133748	0.0167207	0.110788	0.0510332	-0.13565	-0.567439	0.156854	0.0367018	-0.0932179	-0.161854	0.0164649	-0.106562	-0.0218886	0.0456084	0.1016	0.607906	-0.11063	-0.131478	0.00433497	0.109719	0.132348	0.123774	0.130336	-0.186947	-0.0856174
BWI76_RS03995	BWI76_RS03995	hypothetical protein	1.17712	-1.08955	-0.715837	-0.186107	0.223103	-0.0701963	0.122226	0.0896287	-0.317332	-0.136721	0.0786943	-0.0525571	0.0691818	-0.204849	0.180079	-0.141625	-0.241272	0.339279	0.140728	-0.0362743	-0.133741	0.189737	0.0783992	-0.219523	0.477986	1.24975	-0.832941	-0.631815	-0.208607	-0.246489	-0.54009	-0.530879	0.0481051	0.336487	-0.127708	0.379789	-0.27537	0.190216	0.451193	0.5249	0.0671996	-0.290874	-0.228875	0.00208663	-0.29459	-0.149202	-0.0561292
BWI76_RS04010	BWI76_RS04010	hypothetical protein	1.29866	-2.15237	-0.123123	-1.06809	0.556026	0.271332	-0.0397434	0.0531199	-0.0950635	-0.204562	-0.355132	0.310349	-0.0899047	-0.00634662	0.117353	0.240601	-0.0179829	-0.142318	0.0246269	0.0810149	-0.0946345	-0.186418	0.604635	-0.458462	0.0136971	-0.18627	0.712923	0.604232	-0.449994	-0.196169	-0.0642641	0.325914	-0.103703	0.170968	0.135444	0.117808	0.412198	0.0533917	0.498082	0.164548	0.194413	0.173	-0.186614	0.0468553	0.18904	-0.0217899	0.184076
BWI76_RS04015	BWI76_RS04015	membrane protein	-0.117193	-0.690017	0.948944	-0.112749	0.10446	0.0590658	-0.130643	0.167126	-0.107015	0.617647	-0.0546822	-0.251888	0.35271	-0.344255	-0.058754	-0.148639	-0.249764	0.376371	-0.213608	0.112947	0.0508534	-0.193684	0.050601	0.122711	0.0723711	0.0253319	0.334869	-0.133819	-0.49048	0.165733	0.411754	-0.218763	-0.340541	-0.65263	-0.148055	-0.122363	-0.0652138	0.0403414	0.175692	0.0276731	-0.19333	-0.333502	-0.240911	0.161999	0.0794938	-0.00979498	0.0920951
BWI76_RS04020	BWI76_RS04020	4-hydroxybenzoate 3-monooxygenase	0.0277103	-0.0304595	-0.115683	0.386937	0.0714542	-0.499938	-0.145486	-0.0883294	0.188481	0.0297485	-0.194403	0.128324	-0.14102	0.24529	-0.204513	0.114377	-0.0385247	-0.0185759	-0.136114	0.065822	0.0904289	-0.113031	0.10307	0.0598887	0.398492	0.230893	-0.0234426	-0.531824	0.287496	-0.467746	0.260229	0.0644392	-0.055587	-0.33191	0.00990024	-0.136303	-1.33431	-0.289507	-0.148198	0.0135735	0.0640194	-0.0970069	0.0359536	-0.1118	-0.0412328	0.107037	-0.0348069
BWI76_RS04025	BWI76_RS04025	AraC family transcriptional regulator	0.0215196	-0.0708691	-0.337527	-0.1006	0.0614975	0.00329046	-0.0709358	0.072332	-0.0110075	-0.0251916	0.0634666	-0.0538657	-0.0103031	-0.118836	0.133744	-0.0997531	0.0293904	0.0757563	-0.112817	0.0880006	0.0208979	-0.0645344	0.0100071	0.0453268	0.0868477	-0.0322755	0.0187335	-0.216324	-0.373465	-0.166588	-0.0460169	-0.124729	0.193902	0.17138	0.0586246	0.189234	-0.157285	0.271504	-0.0619515	-0.0676676	0.0404718	0.0108939	0.0098914	0.0278528	0.0925582	-0.0355466	0.00288981
BWI76_RS04030	BWI76_RS04030	helix-turn-helix transcriptional regulator	0.0768084	-0.157431	0.130261	0.183724	0.000816409	-0.0766841	0.0169164	-0.00627399	-0.0115357	-0.00839534	-0.0527738	0.0595565	0.0905638	-0.0450939	-0.0481447	0.0131376	0.0898994	-0.0477568	-0.0545117	-0.0202923	0.0883822	-0.017913	-0.0271197	0.100156	-0.120948	-0.0912432	-0.0794836	-0.248988	-0.180645	-0.0602812	-0.062149	-0.108018	0.043535	0.101312	0.0537184	0.0943189	0.141071	-0.101587	-0.173339	-0.0453848	-0.0369597	-0.0860018	-0.0741993	-0.0375497	-0.0393583	-0.00540086	-0.0970777
BWI76_RS04035	BWI76_RS04035	LuxR family transcriptional regulator	-0.461974	0.667367	-0.043841	0.132487	0.105789	-0.149905	-0.09628	-0.00588237	0.101881	-0.0106564	-0.134819	0.0786608	0.147544	-0.0769753	-0.0692292	0.10003	0.045647	-0.07562	0.117499	-0.0653155	-0.0502843	-0.0569602	0.0400219	0.0446302	-0.099938	-0.178598	-0.185507	-0.304781	-0.0336057	0.163268	0.0675194	0.0340638	0.0390485	-0.0361401	-0.15222	-0.137969	0.0973475	-0.0331069	-0.0774752	-0.240497	0.0885077	-0.0181477	0.0731121	0.105719	0.0260779	0.145443	-0.0379837
BWI76_RS04040	BWI76_RS04040	cys-tRNA(pro)/cys-tRNA(cys) deacylase	0.581035	-1.54575	0.457552	0.0542489	0.178407	-0.151575	0.0886563	-0.136219	-0.0455265	-0.086878	0.0640862	-0.0142437	0.157105	-0.0977175	-0.0683804	-0.0468675	0.231434	-0.136731	-0.0303432	-0.053952	0.0800501	-0.0883201	-0.0125846	0.119367	0.211927	-0.117836	0.0393124	-0.0186887	0.311216	0.119235	-0.154433	0.0648707	-0.282392	-0.448866	-0.251811	-0.0738296	0.373892	-0.0034899	-0.178662	-0.428035	-0.00210674	-0.0641507	0.116333	-0.24965	-0.161749	-0.00110877	0.00775031
BWI76_RS04045	BWI76_RS04045	PTS system lactose/cellobiose-specific transporter subunit IIC	0.664789	-0.407069	-0.37799	0.6512	-0.433273	-0.266694	0.330544	-0.294686	-0.146036	-0.255083	0.333156	-0.247747	-0.0774922	0.00876058	-0.00542907	0.0796163	0.248788	-0.244613	-0.118574	0.148388	-0.0330594	-0.180751	0.0536163	0.104386	-0.00392903	-0.20053	-0.214098	-0.0785114	-1.06302	0.302109	0.0400807	-0.183636	-0.204401	-0.126221	-0.285887	-0.28012	-0.476706	-0.103899	-0.109874	-0.27751	0.190185	0.090345	0.33187	-0.1789	-0.200983	0.125739	0.0236902
BWI76_RS04050	BWI76_RS04050	hydroxamate siderophore iron reductase FhuF	0.152586	-0.367926	-0.0935731	0.127038	0.405238	-0.404878	-0.356942	0.563069	-0.269841	0.146	-0.77226	0.511868	0.440013	-0.496656	-0.0211086	-0.113909	-0.0498364	0.134671	0.0602543	0.0586028	-0.0878771	-0.455977	0.330435	0.159726	-0.00390723	-0.145519	-0.364805	0.614676	-0.938144	-0.79211	-0.805252	-0.236975	0.228162	-0.0020747	-0.0998744	-0.435484	-1.14988	1.40929	0.630521	0.504841	0.00431925	0.122376	0.023086	0.379828	0.279166	0.436985	-0.063165
BWI76_RS04055	BWI76_RS04055	GGDEF domain-containing protein	-0.106919	0.283347	-0.200814	0.243531	-0.0541738	-0.100797	-0.0563883	-0.0324158	0.0540728	-0.0726505	0.00551526	0.0183075	-0.018891	0.0538702	-0.0601266	-0.0347732	0.0726893	0.00391117	-0.0394141	0.00924869	0.0127024	-0.0195345	-0.00712004	0.0290599	0.213907	0.329301	-0.000177157	0.01748	0.272906	0.172149	0.00678875	-0.0234533	0.0290112	-0.0067529	0.0213956	-0.0605924	-0.0437605	-0.059976	0.0864478	0.129277	0.0728446	0.0427876	0.0994938	0.103673	0.0267959	-0.00507268	0.0383944
BWI76_RS04060	BWI76_RS04060	hypothetical protein	0.516139	-3.5734	0.997145	0.260483	-0.783245	0.404973	0.135041	-0.211302	-0.0547664	0.617544	-0.156095	-0.229397	0.357482	0.366627	-0.778961	-0.659738	0.00598871	0.584191	-0.553605	0.0345018	0.46056	-0.0845477	0.0173754	0.0649816	-0.290034	1.11105	-1.84712	0.888827	-5.08073	-3.97505	-0.26535	-0.771849	0.0399088	-0.369772	0.0840499	-0.0534111	-3.06324	0.922413	-0.913927	-1.1514	-0.490067	-0.28801	-0.248701	-0.326102	-0.656219	-0.0122221	0.236017
BWI76_RS04080	BWI76_RS04080	16S rRNA (guanine(1207)-N(2))-methyltransferase	0.239812	-0.528557	0.506128	0.566566	-0.405202	-0.151804	-0.305799	-0.0117595	0.262354	-0.024006	-0.0194562	0.00419722	-0.119827	0.130094	-0.0807948	0.0253259	-0.156047	0.154758	0.046133	0.0246868	-0.118004	0.0954865	0.0262288	-0.0945741	-0.384124	-0.483989	0.309089	-0.249542	0.215091	0.325519	-0.0123741	-0.256529	0.140637	0.314621	-0.0556132	0.0263515	0.608802	-0.442612	0.182585	-0.0169032	-0.466283	-0.133268	-0.250049	-0.0924629	-0.222285	-0.266765	0.0767798
BWI76_RS04090	BWI76_RS04090	ribosomal-protein-alanine N-acetyltransferase RimI	-0.0107194	0.146887	-0.841283	-0.115578	-0.436664	0.421374	0.392394	-0.461261	-0.136649	0.0623329	0.00939839	-0.0565771	0.162871	-0.0813694	-0.0873304	-0.157486	0.210101	-0.0245097	0.0898786	0.0304418	-0.140893	0.352071	-0.239682	-0.101851	-0.0205952	-0.00430973	-0.109635	-0.393111	0.183424	-0.613654	0.445076	-0.232751	0.0012424	-0.0071218	-0.130054	0.111327	-0.389622	-0.576607	-0.068186	-0.174804	-0.270175	0.15722	-0.353928	-0.084626	-0.0708662	-0.0275301	-0.0964381
BWI76_RS04095	BWI76_RS04095	dUMP phosphatase	1.11978	-0.0235627	-0.666499	-0.19726	0.00189842	0.104914	0.419321	-0.226809	-0.296647	-0.462327	0.558183	-0.3697	0.234295	-0.0254823	-0.274697	-0.292952	0.117162	0.156135	-0.387781	0.185733	0.177072	-0.153464	0.152198	0.00483596	0.0878569	0.33256	0.767012	0.954778	0.522739	0.162961	-0.543594	-0.895956	-0.0277391	-1.42454	0.219337	-0.270018	-2.34013	-0.531917	-0.182192	-0.358097	-0.298775	-0.471246	-0.787616	0.265992	-0.00139157	0.526128	-0.431318
BWI76_RS04100	BWI76_RS04100	peptide chain release factor 3	-0.524604	-0.0159317	0.683434	0.22347	0.135156	-0.00941821	0.150353	-0.307222	0.0697331	-1.5677	-0.625293	0.973769	-0.203871	-0.676587	0.669817	-0.153562	0.251116	0.0350538	0.0147086	0.0422206	-0.0800334	0.273278	0.154117	-0.436692	-0.395671	-0.659796	-0.191164	-0.357477	-2.69403	-2.08784	-1.167	0.257423	0.383397	-0.140579	-0.0548349	-0.306754	0.0195203	-0.834657	-0.112481	-0.196417	-0.368802	-0.581274	0.180479	-0.209846	0.330887	-0.938149	-0.598257
BWI76_RS04105	BWI76_RS04105	molecular chaperone OsmY	0.421065	-0.951181	0.292661	0.0669586	-0.332662	0.272313	-0.151717	-0.0437903	0.120701	0.158647	0.0268825	-0.142883	-0.0846155	0.0220901	0.0272545	0.2096	-0.113896	-0.0686637	0.0458695	0.00103491	-0.0586782	-0.126482	0.00598107	0.130181	0.230185	0.0912774	-0.443196	-0.0360955	0.845201	-0.881119	-0.122751	-0.00014931	-0.00400873	-0.281527	-0.101844	-0.181175	-0.466016	-0.373106	-0.0337247	-0.217519	-0.0798479	0.159408	0.00042603	0.0363111	-0.0677596	-0.0450547	0.0876365
BWI76_RS04110	BWI76_RS04110	DUF1328 domain-containing protein	-3.97058	0.87097	2.2076	-0.0517147	-0.00655783	0.147529	0.174327	0.075469	-0.354989	-0.104417	0.0712699	0.00182735	-0.263127	0.516219	-0.314006	0.0805419	-0.0617092	-0.0237947	-0.139314	0.22346	-0.087321	-0.0457104	-0.0228992	0.064483	0.263719	-0.389972	0.945433	1.03565	1.12758	-0.304708	0.00669267	-0.0628964	-0.0311616	0.294431	-0.00247998	0.143212	-0.227085	0.0630552	0.538686	0.474783	0.143251	-0.386247	0.00489796	-0.19169	-0.0821363	0.170217	0.000111865
BWI76_RS04115	BWI76_RS04115	patatin family protein	0.6426	-0.651654	-0.537763	-0.417133	0.528204	-0.0555087	-0.0808179	0.0857601	-0.0370554	0.228444	-0.213484	0.0483859	-0.0712867	-0.0261272	0.124229	-0.0747399	-0.00308032	0.130813	0.0787399	-0.365979	0.307036	0.034647	0.207246	-0.138654	-0.374538	-0.141549	0.370618	0.208469	-0.261874	-0.167847	-0.128456	-0.0925644	0.0749668	-0.0440636	0.00201912	-0.198173	0.806676	0.295918	0.0408962	0.0374848	0.303676	0.178499	-0.00012397	0.152995	0.047041	-0.154965	0.132097
BWI76_RS04120	BWI76_RS04120	metal-dependent hydrolase	-1.34246	0.105032	1.81367	-0.296927	-0.0690993	0.338633	0.158839	-0.0607566	-0.197939	0.108419	-0.0555944	-0.0552995	0.175664	-0.116019	-0.088481	-0.115046	0.176877	-0.0640242	-0.17253	0.0539867	0.0914328	-0.0614922	0.0198102	0.0872364	-0.0932027	-0.0566585	0.140907	0.0138492	0.411888	-0.661611	0.0927347	0.00867304	-0.276031	-1.05231	-0.53578	-0.497079	-0.52774	-0.291191	-0.108292	-0.493411	0.0541288	0.0685846	0.0220629	-0.0839622	-0.0319331	0.405014	-0.0197965
BWI76_RS04125	BWI76_RS04125	NupC/NupG family nucleoside CNT transporter	0.120245	0.0392617	0.0511101	0.254004	-0.0227304	-0.217421	0.0400652	-0.112137	0.0155871	-0.0477759	-0.0503918	0.0629177	0.0207713	-0.016842	0.000363218	-0.0276863	0.0815377	0.00633096	-0.0296825	0.0093657	0.0448442	0.0316889	0.00473485	-0.0249077	0.10143	-0.0738685	-0.364521	-0.540215	0.433389	-0.191331	0.071274	-0.122678	-0.230607	-0.0176	-0.219446	-0.289415	-0.242252	-0.230343	-0.114666	-0.0636331	-0.0431866	0.137816	-0.076955	0.0771385	-0.0855491	0.0849205	0.169682
BWI76_RS04130	BWI76_RS04130	2-deoxyribose-5-phosphate aldolase	-0.546312	-0.712941	0.603689	-0.100656	0.0500706	0.0654865	-0.148077	0.0510463	0.0561278	0.0927334	0.0228028	-0.120862	-0.0857513	0.140957	-0.103684	0.0801353	-0.185642	0.116313	0.0080751	-0.197212	0.161479	0.115304	-0.10273	0.00515105	0.383682	0.753804	0.0972899	0.00338105	-0.478502	-0.0237654	0.410393	0.182179	0.0118861	0.116515	-0.183595	0.098993	0.339832	-1.12967	-0.217698	-0.319346	-0.210354	-0.0143622	-0.11957	0.0512437	-0.0891186	-0.0454444	0.0536449
BWI76_RS04135	BWI76_RS04135	thymidine phosphorylase	-0.341806	-1.27058	1.17355	-0.0584086	0.151642	-0.147401	0.186763	-0.137909	-0.0742945	0.124516	-0.0264861	-0.0364357	0.243789	-0.0725845	-0.165194	-0.204443	0.378611	-0.14206	-0.0111716	0.145009	-0.137441	0.0387466	-0.0196796	-0.00530367	0.110346	-0.206999	-0.132259	-0.281356	-0.21804	0.0347006	-0.282351	-0.130852	0.265807	0.199965	0.0748661	0.094882	0.770267	0.196721	0.32539	-0.0986946	0.056224	-0.228911	0.141651	0.11231	-0.0897779	0.0673095	-0.243197
BWI76_RS04140	BWI76_RS04140	phosphopentomutase	-0.152657	-0.269534	0.27951	-0.257432	0.127397	0.259197	0.164275	-0.0733406	-0.103438	0.205632	-0.332455	0.238267	0.303207	-0.40718	0.137516	-0.348461	-0.651937	0.687691	-0.0248791	0.0806195	-0.0400462	0.00703804	-0.00448922	-0.0437224	-0.00634414	0.366634	-0.344286	0.354144	-0.216009	0.0968442	0.28349	-0.432508	0.366745	-0.171603	-0.0517353	0.601636	-0.999705	0.35396	0.0845963	0.497379	-0.406357	0.0274805	-0.129887	-0.351189	-0.0328009	-0.228064	-0.235962
BWI76_RS04145	BWI76_RS04145	purine-nucleoside phosphorylase	-1.56738	1.43708	-0.346232	-0.779044	0.76053	-0.262039	0.0580594	0.713134	-0.952575	-0.411891	-0.889107	0.833427	0.0818151	-0.121852	-0.0931524	0.207913	-6.45803e-05	-0.206412	-0.206676	0.0594964	0.0859486	0.0940154	0.0693154	-0.174278	1.00238	0.831377	0.530855	-0.520353	0.284778	-1.33948	0.339213	0.240303	0.879344	0.800463	1.179	0.749182	1.90541	-0.332149	0.161591	0.226026	0.182783	0.0136729	0.254113	-0.0346012	0.2958	-0.669523	0.0951977
BWI76_RS04150	BWI76_RS04150	lipoate--protein ligase A	0.309681	0.03111	-1.22731	0.0482126	0.167965	-0.328368	-0.403321	0.201037	0.118786	0.574474	-0.180147	-0.128692	0.29809	-0.209688	-0.113658	-0.156507	-0.109864	0.205362	-0.238777	0.0826339	0.121693	-0.130495	0.0655671	0.0645199	-0.0841577	-0.281187	0.524696	0.12593	-0.812072	-0.902497	-0.116366	-0.0608892	-0.190075	0.311113	-0.17216	-0.148493	-0.437896	-0.461632	-0.183476	-0.161402	-0.00519075	-0.148793	0.248399	0.134117	-0.0222661	0.0819942	-0.213754
BWI76_RS04155	BWI76_RS04155	membrane protein	1.95686	-1.577	-2.09051	-0.345244	-0.261364	0.375175	-0.0499863	0.337827	-0.381152	-0.165789	0.0439092	0.0093692	0.227447	-0.13245	-0.147912	0.238555	-0.0337429	-0.186694	-0.0443486	-0.0044006	0.0201779	-0.0238328	0.0301548	-0.0410183	-0.189803	-0.0866577	0.795006	1.52203	-0.134956	-0.321469	-0.182062	0.204481	0.116366	-0.432241	0.0281827	-0.389525	0.380921	0.591434	-0.0937313	0.580342	-0.0823284	-0.395364	0.0579898	-0.278381	-0.0884847	0.0190274	-0.0616808
BWI76_RS04160	BWI76_RS04160	phosphoserine phosphatase	0.0195309	-0.195351	0.0756131	0.20225	-0.351923	0.0736852	-0.0620932	-0.0878806	0.0970039	-0.223874	-0.365194	0.429832	0.202679	-0.0439199	-0.149249	-0.025601	-0.12729	0.134907	0.0927793	0.119305	-0.238716	0.101304	-0.122579	0.0419089	-0.573889	-0.00722608	-0.464091	-0.880648	-0.289513	-0.413393	0.354662	-0.0440825	-0.0740665	0.152549	0.00741365	-0.0468354	-0.118752	-0.103019	-0.174893	0.109518	-0.100269	-0.125512	-0.0345905	-0.06275	0.0149096	0.0889032	0.0623378
BWI76_RS04165	BWI76_RS04165	DNA repair protein RadA	0.779631	-0.143374	-2.20654	-0.202007	-0.150053	0.19882	-0.00996645	-0.0840636	0.026799	-0.0770247	-0.198062	0.141709	-0.159112	-0.0608712	0.225149	-0.272314	-0.174415	0.438676	-0.00369145	0.142591	-0.207091	-0.0384694	0.0997097	-0.080177	0.352667	0.034968	0.273362	-0.388811	0.00397151	0.309759	-0.0942159	-0.0514113	0.0934088	-0.0238278	0.57223	0.348891	-1.22254	0.894355	0.10048	0.390668	0.000494261	0.192985	-0.021727	0.0140842	0.134542	-0.070957	0.120253
BWI76_RS04170	BWI76_RS04170	trifunctional nicotinamide-nucleotide adenylyltransferase/ribosylnicotinamide kinase/transcriptional regulator NadR	0.471037	0.0229414	-1.82129	-0.504522	0.160221	0.205842	-0.130108	0.0259098	0.069742	-0.115727	-0.020921	0.0264077	-0.0815068	-0.0993624	0.218576	0.13715	-0.256207	0.112514	-0.30724	0.331516	-0.0714977	-0.197627	-0.112637	0.327463	-0.00995003	-0.107584	0.055988	-0.510958	1.14532	-0.187478	0.0840823	0.00513753	0.177172	0.0584853	0.156927	0.106387	0.52982	0.324403	0.0608297	-0.031885	-0.239271	0.0403262	0.314821	0.247213	-0.0467598	0.0026396	0.0788838
BWI76_RS04175	BWI76_RS04175	energy-dependent translational throttle protein EttA	-0.635677	0.570954	-0.155012	0.228061	-0.62168	0.479284	-0.364101	0.108638	0.225203	0.172232	-0.161962	0.127765	-0.0811211	-0.264266	0.349162	-0.044652	0.31531	-0.224905	0.242549	-0.568729	0.281402	0.358331	-0.311549	-0.153576	-0.322049	-0.0280644	0.0824701	0.305588	0.503	-0.365852	0.506921	0.0940545	-0.0376905	-0.353507	-0.0771765	0.194245	-2.54774	-0.156326	-0.0794481	-0.077725	-0.286523	0.358369	0.266139	0.27102	-0.111586	0.261606	-0.275594
BWI76_RS04180	BWI76_RS04180	hypothetical protein	0.285552	0.341415	0.648774	-0.968769	0.0622935	0.654352	0.076946	-0.0863667	-0.0790851	0.119882	-0.230468	0.16674	-0.257471	-0.0883689	0.252551	-0.0547592	-0.203251	0.210215	-0.0342179	-0.152309	0.143592	0.0824715	-0.0208308	-0.0492386	0.0195855	0.101244	-0.0938096	-0.244312	0.646752	0.0377419	-0.0458348	0.179147	-0.215805	-0.0344282	-0.521269	-0.0746007	-0.566425	-0.874523	-0.000749524	-0.173047	0.224217	-0.00193844	0.120875	-0.210424	0.164756	-0.285325	-0.141001
BWI76_RS04185	BWI76_RS04185	murein transglycosylase	0.0700883	-0.0147863	-0.320721	0.132356	-7.22437e-05	-0.141584	-0.045689	0.0691122	-0.0727956	0.216487	0.0604934	-0.148893	-0.0142751	0.114674	-0.142281	0.0416948	0.0186367	-0.0189064	-0.00545763	0.0766401	-0.103374	0.117117	-0.0316972	-0.107456	-0.212703	0.0563317	-0.0118313	0.277708	-0.244414	-0.574939	0.0427195	-0.124775	0.00903305	-0.0180346	-0.372862	-0.157759	-0.322562	-0.39463	-0.041487	-0.0494713	-0.0372724	-0.0355997	0.187069	0.000841776	0.0570822	0.0716257	0.164607
BWI76_RS04200	BWI76_RS04200	phosphoglycerate mutase GpmB	-0.438401	0.910279	-0.671122	0.460942	-0.508532	0.011249	-0.348654	0.0903179	0.157353	0.322647	-1.58152	0.974468	-0.134904	0.0792821	-0.00564573	0.0379412	0.152911	-0.206925	-0.322894	0.293553	0.0287397	-0.20848	0.322521	-0.00193307	0.119117	0.206954	-0.863766	0.393497	-0.0886624	-1.30568	-0.395887	-0.139609	0.292185	0.0250442	0.368154	-0.365153	-0.158918	0.515494	0.231025	0.0544785	0.186852	0.066249	0.0512487	0.109889	0.10997	-0.0393777	-0.219976
BWI76_RS04205	BWI76_RS04205	right oriC-binding transcriptional activator	0.22234	-0.577651	-0.0520114	-0.101736	-0.152742	0.0918023	-0.0336969	0.116669	-0.149682	0.0313251	-0.0864813	0.0974759	-0.20499	0.195285	0.0117193	0.0297986	0.148078	-0.124814	0.00656339	0.0319408	-0.0128913	0.0756339	0.028491	-0.118703	0.363378	0.467327	-0.0884716	-0.396334	0.47771	0.0256033	-0.0457229	0.191758	-0.0657797	0.0449314	0.185772	0.155177	0.15843	0.413028	0.0043377	0.192624	-0.0872084	0.0615837	-0.191357	0.0555645	0.11835	-0.112818	0.129791
BWI76_RS04210	BWI76_RS04210	hypothetical protein	0.237006	-0.163428	-0.877498	-0.552004	0.363445	-0.00240786	-0.347264	0.0725031	0.136358	-0.284337	0.0692343	0.0749562	-0.182114	0.117226	0.0180009	0.118379	0.00493386	-0.0532	-0.0729501	0.0800567	-0.0480529	-0.18992	0.063446	0.132309	-0.078763	-0.0855896	-0.130901	-0.556133	-0.0552463	0.115604	-0.0765172	0.464615	-0.341455	-0.108096	0.0526183	-0.141266	-0.272369	-0.763731	-0.407872	-0.196544	-0.281076	-0.0798053	-0.231743	0.0529655	-0.0840192	-0.0409453	-0.325943
BWI76_RS04215	BWI76_RS04215	DNA-binding response regulator	0.867745	-0.500562	-1.61723	-0.270057	-0.0877842	0.227278	0.262325	-0.119658	-0.248422	-0.377858	0.375804	-0.249622	-0.118325	-0.263375	0.373437	-0.0658941	0.249844	-0.113339	-0.191406	0.18172	-0.00562381	0.0197203	-0.119912	0.117769	-0.116682	0.0648931	-0.193747	-0.919989	0.619077	0.14056	-0.256834	-0.21301	-0.31914	0.0643419	-0.0915267	-0.242982	-0.266746	-0.414638	0.237247	0.0223123	0.147106	-0.10106	0.542374	0.0242607	-0.0153478	0.014298	0.0243709
BWI76_RS04220	BWI76_RS04220	two-component sensor histidine kinase	0.393479	-0.0657513	-1.05172	0.357604	-0.0700212	-0.277352	-0.182857	-0.0307957	0.128414	0.166424	-0.125431	0.0508163	-0.10994	0.00664728	0.0851955	0.197049	-0.0841242	-0.0576031	0.0891586	0.0110941	-0.122453	0.0434313	0.00297526	-0.0536438	-0.320224	-0.0945855	-0.271206	-0.733058	0.0494661	-0.551845	-0.0801654	0.0216682	0.142776	0.0319274	-0.00252992	0.110033	-0.292777	0.23224	0.268231	-0.091899	-0.133719	-0.0781447	-0.00888171	0.13271	0.0366231	0.0720019	-0.0225525
BWI76_RS04225	BWI76_RS04225	cell envelope integrity protein CreD	0.0709054	-0.525241	0.028218	0.119789	-0.115633	0.205397	0.15854	0.0765699	-0.17656	0.195699	0.118716	-0.206687	0.0712895	-0.00674816	-0.0806666	-0.0761052	0.159254	-0.0478281	-0.0849778	-0.0948388	0.200263	0.0854938	-0.111132	0.0407375	-0.25014	-0.149466	0.388696	0.127535	0.823486	0.259886	0.0971279	-0.0328729	-0.0130734	-0.146026	-0.357431	-0.274769	0.0873102	-0.0755416	-0.08623	0.222666	0.133051	-0.172054	-0.012131	0.000841776	-0.251153	-0.195984	-0.170617
BWI76_RS04235	BWI76_RS04235	tRNA/rRNA methyltransferase	-0.45021	0.112247	0.582618	-0.0402871	0.027868	-0.0127944	-0.300727	0.192575	0.0991778	0.118789	-0.00674981	-0.0532473	-0.156063	0.174513	-0.0343167	-0.0946328	-0.169046	0.210753	-0.103921	0.21911	-0.130586	-0.0244061	-0.0835636	0.114493	0.107934	-0.226764	-0.0137199	-0.112607	0.556004	-1.47643	-0.134785	0.217186	0.13746	0.306735	-0.149591	0.0210282	-0.222059	0.526225	-0.0543837	0.0300634	-0.058843	0.0147645	-0.278689	-0.119076	0.076667	0.0597541	-0.0112756
BWI76_RS04240	BWI76_RS04240	thr operon leader peptide	-0.99318	0.783666	0.135074	0.159813	-0.234192	0.0606543	0.429284	0.309923	-0.775499	-0.158914	-0.456527	0.439608	-0.177923	0.320434	-0.215104	0.184671	-0.393907	0.209572	0.0822825	-0.291444	0.252619	-0.0830296	0.430919	-0.37438	-0.581606	0.0931264	-0.552497	-1.8151	0.890177	0.887811	0.139089	-1.6566	0.240824	-0.391	0.0498533	0.160002	1.78818	-0.534561	-0.322315	0.171454	-0.348624	0.134245	-0.0507149	-0.178177	0.0381269	0.342222	0.292249
BWI76_RS04245	BWI76_RS04245	bifunctional aspartate kinase/homoserine dehydrogenase I	-0.256539	0.119636	-0.122103	-0.0385591	-0.119327	0.236199	0.00991011	0.0720261	-0.0821526	0.115798	-0.024014	-0.0587259	-0.0953101	0.0494922	0.0349685	0.147589	0.134236	-0.199028	-0.0191014	-0.0562685	0.0732498	-0.090209	-0.0439229	0.162145	-0.0875754	0.20434	0.373251	0.233152	-0.188427	-0.0222253	-0.00750331	0.0214419	0.0254627	0.00619244	0.106037	0.0883625	0.30754	0.176308	0.0444984	0.111106	-0.148435	0.0236476	-0.0203619	-0.0301134	-0.0859952	-0.0729961	0.0603334
BWI76_RS04250	BWI76_RS04250	homoserine kinase	1.19309	-1.5152	-1.47846	-0.191485	0.193677	-0.0201902	0.0789112	-0.253999	0.0779853	-0.0457643	-0.0575962	0.0846086	0.0142418	0.0080912	-0.0989776	0.181107	0.0232711	-0.0979934	0.0435993	0.121563	-0.208393	-0.1001	0.108312	-0.0183558	0.19921	0.396072	0.441276	0.015428	-0.0946365	-1.14005	0.216361	-0.156921	0.0713182	0.216378	0.0115477	0.207673	0.650299	0.457845	0.542795	0.286614	0.101846	-0.0661945	0.256871	0.127203	0.108159	-0.113884	-0.243058
BWI76_RS04255	BWI76_RS04255	threonine synthase	-0.473681	0.646708	-0.480149	-0.549416	0.0179855	0.371829	0.0837793	-0.293091	0.123677	0.00644861	0.200256	-0.145909	-0.0536875	0.142509	-0.0875284	-0.0310219	0.205178	-0.110475	0.194827	-0.0715566	-0.158589	0.134646	-0.097046	-0.0314081	-0.0918628	-0.119105	0.209477	-0.206676	0.456086	0.721608	-0.35352	-0.156132	-0.0455507	0.19938	0.0812439	0.0557106	-0.241031	-0.277096	0.0631636	0.0761801	-0.0636424	0.0484991	0.0121735	-0.156444	0.200457	-0.290676	-0.11563
BWI76_RS04260	BWI76_RS04260	peroxide stress protein YaaA	-0.02121	0.163108	-0.993127	0.24364	-0.202132	-0.133276	-0.13534	0.201298	-0.143549	-0.157875	-0.109993	0.131759	-0.0967416	0.109705	-0.0631517	-0.0301687	-0.167894	0.133565	-0.24132	0.0113136	0.21363	-0.138587	0.00473485	0.128722	0.0346046	-0.0260971	0.541356	0.140285	0.459217	1.52744	0.0136056	0.110855	-0.389245	-0.836707	-0.282384	-0.000868423	-0.0297274	0.327327	-0.229664	0.211127	-0.644591	-0.481044	0.000352837	-0.18893	0.190654	0.211925	0.0395418
BWI76_RS04265	BWI76_RS04265	sodium:alanine symporter family protein	0.0180468	-0.341497	0.0294008	-0.0357877	0.192394	-0.110655	0.0279527	-0.095263	0.0128327	-0.0379012	0.0601578	-0.0417629	0.0411555	0.0426514	-0.0835735	-0.0765264	0.0979463	0.0208054	-0.0492753	0.0776341	-0.0161495	-0.0695529	-0.0218167	0.0893594	-0.0778635	-0.253807	0.102831	-0.0400279	-0.106689	-0.212448	-0.166871	-0.0338805	-0.145467	-0.0163248	-0.161282	-0.0527398	0.136393	0.183145	0.308994	0.172341	0.0454703	-0.00249609	-0.0951044	0.0334195	-0.0603693	-0.0259559	-0.22587
BWI76_RS04270	BWI76_RS04270	transaldolase	-0.024484	-0.568038	0.1382	-0.910763	0.518676	0.260362	-0.356726	0.327369	0.0433519	-0.121828	-0.35892	0.493321	0.144029	0.135085	-0.353988	0.105849	-0.278437	0.204921	0.223411	-0.0499164	-0.2154	0.0948589	0.00470745	-0.095407	-0.30075	-0.279908	-0.122381	-0.0659606	-2.70453	-1.51758	-0.955424	-0.578438	-0.227556	-0.0357693	0.116699	-0.232444	0.671752	-1.1623	-0.286602	-0.413145	-0.105067	-0.250116	-0.32048	-0.10715	-0.110083	-0.03227	0.225991
BWI76_RS04275	BWI76_RS04275	molybdopterin adenylyltransferase	-0.00755282	-0.260317	0.429268	-0.490238	0.302541	0.0814119	0.316981	0.0943559	-0.478741	0.235733	-0.0716976	-0.0474484	0.0422299	-0.167482	0.137182	0.0205978	-0.46011	0.350735	-0.043435	0.0392713	0.0238373	-0.0126866	0.00573125	0.0371849	-0.171634	0.516388	-0.216456	0.0703425	-0.791796	0.770467	-0.220158	-0.265366	-0.0209434	0.440639	-0.0188529	0.115199	-0.248826	0.157865	-0.221255	-0.068026	-0.335167	-0.0819131	-0.285547	0.154605	0.0210683	0.0293037	-0.19762
BWI76_RS04280	BWI76_RS04280	MFS transporter	0.837981	-2.46912	0.796061	0.0868711	-0.0123256	-0.159379	-0.0194784	0.19829	-0.234119	0.0937532	0.0886012	-0.0620135	0.176023	-0.228694	0.0675694	0.20008	-0.0534252	-0.0999191	0.250066	-0.0992367	-0.236994	0.204026	-0.0041915	-0.214168	0.0481962	0.111332	0.127182	0.291989	0.238516	-0.264301	-0.00405737	-0.331489	0.00734843	-0.0391171	-0.314651	-0.20196	0.23687	-0.129078	0.0292056	0.206252	-0.0443267	0.0567104	-0.158454	-0.0172021	0.0300245	-0.002005	-0.276575
BWI76_RS04285	BWI76_RS04285	hypothetical protein	-0.531367	0.525096	-0.025178	-0.192523	0.403761	-0.291193	-0.126997	0.185704	-0.120055	-0.0975016	0.157489	-0.082812	-0.257616	0.266482	-0.0945557	-0.0857979	0.00277188	0.0703314	-0.0871153	0.116968	-0.0395785	0.0299692	0.0284329	-0.0807005	-0.0611776	-0.460542	-0.159683	-0.413022	-0.0549044	0.0135222	0.247686	0.0934432	0.136778	-0.210207	-0.0979683	0.0679431	0.201588	0.0369863	0.0851072	-0.249463	0.0177914	-0.057774	-0.254295	0.0301518	-0.156673	-0.135719	0.0141911
BWI76_RS04290	BWI76_RS04290	hypothetical protein	0.242136	-0.0124977	-0.929891	-0.149557	-0.0326644	0.145512	0.0386553	-0.00778447	-0.00631891	0.0660513	-0.185946	0.154808	-0.0456825	-0.0821829	0.118672	-0.0450628	0.131676	-0.040076	-0.108861	0.19162	-0.105473	-0.0537338	0.0183944	0.0260106	0.0767877	0.097274	0.22242	0.279903	0.191944	-0.723767	0.0323132	0.100181	0.0563687	0.113536	-0.00269067	-0.0479603	0.297883	-0.177656	0.0196809	0.0220896	-0.00991066	0.0146364	-0.0815841	-0.0730196	-0.0323719	-0.0359944	0.0272298
BWI76_RS04295	BWI76_RS04295	hypothetical protein	-0.318502	-0.023637	0.180773	0.0143737	0.076114	0.0267213	-0.179429	0.162897	-0.00532015	-0.110416	0.0424458	-0.00752532	0.0398432	0.0819225	-0.0929446	0.0762083	-0.104502	0.0787839	0.0587989	-0.0221809	-0.0504469	-0.0250202	0.149616	-0.103942	-0.122102	-0.143243	-0.122984	-0.207104	-0.0255231	-0.121359	-0.0411898	-0.0652696	0.0530212	0.0949409	0.110736	0.0543605	0.159871	-0.106588	0.0297206	-0.110699	0.0147749	0.0180906	-0.00205048	-0.0564421	-0.0622385	-0.0327906	-0.110369
BWI76_RS04305	BWI76_RS04305	molecular chaperone DnaJ	1.35362	-0.401138	-6.18318	-0.122464	0.438186	-0.400986	1.73842	-1.07799	-1.25304	0.302433	0.00538935	-0.174815	-0.602149	0.119765	0.384643	1.29222	-0.97401	-0.498042	-0.752722	-0.686305	1.23228	0.305285	-0.601571	0.236446	-2.04989	-0.705024	-2.0981	-6.56124	0.0362571	-3.70527	1.55245	-0.807072	-1.77011	0.19983	-0.836147	-0.0959083	-4.22406	-0.016825	-0.783362	-1.31662	-0.83578	-0.498905	-1.95227	-0.827019	-0.54787	-0.157536	-1.40833
BWI76_RS04310	BWI76_RS04310	hypothetical protein	0.104964	-0.413398	0.0246618	-0.137063	0.0503379	0.110327	-0.0238764	-0.161807	0.140371	0.146936	-0.126923	0.0816799	-0.124145	0.210692	-0.10558	-0.172863	-0.0112242	0.11801	0.137677	0.16978	-0.400736	0.131992	-0.241355	0.103041	-0.0474137	-0.144841	0.136202	0.105314	-0.443704	-0.0234007	-0.134895	-0.206319	0.254086	0.071198	0.27957	-0.0542529	-0.957929	-0.177442	-0.139854	-0.0663333	-0.0878606	-0.379796	-0.167457	-0.144493	-0.0380285	0.0963356	0.039761
BWI76_RS04315	BWI76_RS04315	Na+/H+ antiporter NhaA	0.192168	-0.440464	-0.54627	0.136615	0.0745364	-0.0613526	0.0236522	0.244006	-0.29611	-0.134707	0.130767	-0.0515651	-0.137808	0.112079	0.0176522	-0.036505	-0.14321	0.180199	0.0491801	-0.0332307	-0.0502181	-0.011286	0.0106493	-0.00843375	-0.176683	-0.474712	0.368126	0.0842704	-1.39562	-0.883944	0.0847233	0.226335	-0.14561	-0.417472	-0.550363	-0.425976	-0.354622	-0.513679	0.0639082	-0.158236	-0.315155	-0.233908	-0.0773363	-0.099483	-0.39096	-0.171644	-0.509646
BWI76_RS04320	BWI76_RS04320	transcriptional activator NhaR	0.395053	-0.29659	-0.0729045	0.250992	-0.218191	-0.0551183	-0.114142	0.0106722	0.0328787	0.367862	-0.389258	0.0531774	0.0952836	0.0125745	-0.159528	0.33446	-0.127858	-0.156631	0.162969	-0.315355	0.119505	0.208344	0.0642969	-0.289664	0.0223673	-0.453692	0.725111	0.68946	-0.120905	-0.0240485	0.141368	-0.591356	0.480479	0.113957	0.263559	0.499428	-1.45997	1.21068	0.200975	0.395588	-0.278618	-0.052737	-0.191499	0.148981	-0.159251	0.251068	-0.542589
BWI76_RS04360	BWI76_RS04360	ribonucleoside hydrolase RihC	-0.0659	0.446346	-0.956502	-0.117455	-0.0898097	0.0959966	-0.614888	0.474619	0.037066	-0.186215	0.137319	-0.0778833	-0.00688938	-0.179868	0.132798	-0.214151	-0.161383	0.319237	0.0167061	0.153646	-0.227212	0.175061	-0.01444	-0.204211	-0.18512	-0.369069	0.0265931	-0.480099	-0.0555022	-0.926036	-0.176478	0.318172	-0.033236	-0.186792	-0.374592	-0.0967746	0.471396	0.45755	0.189604	0.173145	-0.0186223	-0.30855	-0.413133	0.0898424	0.0767658	0.167947	0.108433
BWI76_RS04365	BWI76_RS04365	LysR family transcriptional regulator	0.615408	-0.180458	-0.90055	0.28929	-0.217518	-0.0492319	-0.165857	0.0663035	0.0527716	0.0472363	-0.205615	0.101191	0.0256709	0.138703	-0.175312	0.0760925	0.127139	-0.115911	-0.00403956	0.00962312	0.0247827	0.0947531	-0.0714448	-0.00499793	0.0898	-0.141783	-0.0559848	-0.138408	0.0243214	-1.13763	-0.051742	0.0611651	0.205878	0.102911	0.0524953	0.242752	0.509392	0.206156	0.146869	0.0988629	0.0320577	-0.014276	-0.0511305	0.0467527	0.215233	-0.0456779	0.000890047
BWI76_RS04370	BWI76_RS04370	FldA family protein	0.000131736	0.227656	0.270474	-0.11703	-0.038077	0.213435	-0.152902	0.0817827	0.0479148	0.027422	0.0292376	-0.0860671	0.034928	0.0319776	-0.0461676	0.13328	0.00896207	-0.0814045	0.0487565	-0.0178368	-0.0258659	-0.0783996	0.161845	-0.0443539	-0.080233	0.114192	-0.0507691	-0.0241355	-0.432921	-0.788314	-0.341015	-0.23822	0.085112	0.000852243	0.082	0.12047	0.100252	0.274975	-0.43617	-0.247143	-0.133801	-0.0429405	-0.0483156	0.0453611	-0.0359725	-0.0699205	-0.341732
BWI76_RS04375	BWI76_RS04375	anion transporter	0.141411	0.0653582	-0.112661	0.16419	-0.111798	0.0116042	0.0767695	0.0148194	-0.138638	-0.0456878	0.042642	-0.020255	0.07658	-0.0312024	-0.0448616	-0.00723434	0.00465311	0.0361139	-0.119191	0.0429636	0.0733192	-0.00220192	0.044963	-0.0437602	-0.0729378	-0.037498	-0.142109	-0.120573	0.0580734	-0.101399	-0.10228	-0.0253545	0.0936433	0.179144	0.0357083	-0.0167917	0.160402	-0.045977	-0.12013	-0.0993306	0.0190005	-0.0427812	-0.0736226	-0.0510067	-0.0281325	0.0394761	-0.0808551
BWI76_RS04380	BWI76_RS04380	anion transporter	-0.014411	0.212598	-0.422033	-0.152527	0.0730986	0.155698	-0.0625656	-0.0488276	0.120284	-0.213687	0.143959	-0.0459798	0.0839484	-0.110695	0.0606598	0.0573343	0.104339	-0.084793	-0.139165	0.0965026	0.0647959	-0.0726615	0.0945524	0.00942566	0.0703694	0.11399	0.203642	0.100785	-0.282705	-0.397888	-0.141955	0.0133484	-0.0495903	-0.0724436	0.00669778	0.0976884	-0.162655	-0.418933	-0.331714	-0.414349	0.0143805	-0.129699	0.0967431	0.0549237	0.0363594	0.0620678	-0.155609
BWI76_RS04385	BWI76_RS04385	hydratase	-0.0442325	-0.145326	0.245827	0.00233572	-0.00597274	0.0177617	0.000505676	-0.0255536	-0.00363007	-0.00375791	0.00550619	0.00262957	0.0106342	0.0151916	-0.0328456	-0.0459153	0.00820422	0.0463417	-0.0363941	-0.0272555	0.0681097	-0.0033333	0.0103705	0.00515105	-0.124886	-0.0823728	-0.0360993	-0.0421513	0.130988	-0.0872404	0.00210845	-0.0507576	0.0323314	-0.0168048	-0.0141541	-0.0469772	-0.147797	0.00465349	-0.0982966	-0.052102	-0.0281581	0.000675242	-0.0188822	0.0339459	-0.0107032	-0.0464311	-0.114507
BWI76_RS04390	BWI76_RS04390	DUF805 domain-containing protein	0.227494	-0.825219	-0.382507	0.228701	0.0567598	-0.310283	-0.113	-0.0729287	0.113556	0.299709	0.0926054	-0.227659	-0.0698742	-0.110232	0.100205	-0.169826	0.105782	0.0318463	-0.0139444	-0.0776121	0.0593819	0.0909041	-0.130949	-0.00293392	-0.0127069	-0.213209	0.32489	0.389242	0.340187	-0.543046	-0.106243	0.14162	-0.0839453	0.00573282	0.0127655	-0.131644	-0.835895	-0.133862	0.169708	-0.00908117	0.0477297	-0.0634033	-0.0250621	0.0635187	-0.0784888	-0.0515602	-0.0285799
BWI76_RS04395	BWI76_RS04395	putative HTH-type transcriptional regulator	1.16819	-0.922673	-1.07056	-0.230051	-0.00792797	0.260452	0.0575902	-0.164366	0.037353	-0.445385	-0.0813862	0.214417	-0.230608	0.122898	0.0753722	-0.0517209	0.103205	-0.0390897	-0.105058	-0.038783	0.124638	-0.150691	0.224958	-0.0943163	-0.172085	-0.392601	-0.0495189	0.0805984	0.844639	0.652457	-0.215892	-0.282459	-0.0634196	0.161296	0.30691	-0.118903	-0.40015	0.018936	0.151752	-0.208451	0.0505594	0.231933	-0.173755	-0.00428844	0.0107916	0.0595672	-0.0559156
BWI76_RS04400	BWI76_RS04400	alanyl-tRNA synthetase	1.1136	-1.74557	-0.363238	0.0166269	0.211857	-0.221876	-0.138442	0.248551	-0.116991	0.395055	-0.182077	-0.0254666	0.177166	-0.0426471	-0.132826	-0.0299274	-0.0811101	0.12866	0.0698502	0.096013	-0.13754	-0.0427025	-0.107535	0.111257	0.033987	0.357459	0.194096	0.475365	0.592603	-0.225457	-0.24332	0.0939528	0.105602	-0.209947	0.216302	0.0886415	0.282822	0.304903	0.0821324	-0.125238	0.0648563	-0.100719	-0.0805495	-0.222361	0.0320628	-0.168954	-0.115321
BWI76_RS04405	BWI76_RS04405	response regulator	-1.32066	1.00983	0.554579	0.230393	-0.17712	-0.0721045	0.330287	-0.125155	-0.209904	0.0262633	0.0749389	-0.0523919	-0.234356	0.213532	0.0302713	-0.103246	0.0376279	0.12945	0.310713	-0.268835	-0.0766188	-0.00860929	0.0861414	-0.0751988	0.0791145	0.110393	0.284239	-0.160271	0.770351	0.230001	0.33222	0.125673	0.0486041	0.242279	0.260403	0.0440268	-0.122879	0.166033	0.463203	0.230468	0.0740802	0.00460039	0.0756237	0.149056	0.140318	0.0909027	-0.146431
BWI76_RS04410	BWI76_RS04410	signal transduction histidine kinase regulating citrate/malate metabolism	0.567917	-0.671587	-0.0496156	-0.169774	-0.0820772	0.0584893	-0.0152419	0.0412161	-0.115112	-0.0484593	-0.0679324	0.0797429	-0.141097	0.016821	0.0929471	0.162002	0.00315053	-0.133373	-0.112192	-0.0291664	0.143121	-0.188189	0.022151	0.149809	-0.151032	-0.00795498	-0.229488	0.230785	0.323627	-0.151502	0.0269623	0.183379	-0.0233311	0.0744912	0.0964905	-0.0414874	-0.440258	0.256005	0.210818	-0.128851	0.0134945	0.040457	0.219113	-0.0340914	0.0647674	0.0791549	-0.117354
BWI76_RS04420	BWI76_RS04420	oxaloacetate decarboxylase	0.671715	-0.230556	-0.622489	-0.137185	0.469905	-0.210832	0.246098	0.277953	-0.494363	0.310915	-0.246787	0.0777284	0.15649	-0.271039	0.0918385	0.152353	-0.317213	0.174188	-0.141326	0.16951	-0.0224999	0.260417	-0.262525	0.00807213	0.248973	-0.0371398	0.285948	0.380628	0.441635	0.670037	0.258569	0.365717	0.204732	0.0933086	0.172027	0.252132	0.38539	0.118731	0.148798	0.163182	0.167054	-0.110072	-0.200969	-0.0999893	-0.153357	0.124416	-0.0286367
BWI76_RS04425	BWI76_RS04425	oxaloacetate decarboxylase subunit gamma	-0.109222	0.0756365	-0.171759	-0.669841	0.507276	0.000355709	0.184544	-0.158913	-0.0897034	-0.129177	-0.142868	0.156101	-0.167287	0.0275557	0.115792	-0.222668	-0.117939	0.291133	0.170342	-0.273013	0.0802213	0.144875	-0.271457	0.11728	0.160918	0.984464	-0.798739	-0.990152	-1.05568	0.401052	0.300134	0.385461	0.548218	0.247342	0.531256	0.0550664	0.875897	1.38307	1.03374	0.567608	0.0588994	0.0218609	-0.171612	0.069927	-0.441168	-0.270734	-0.0349263
BWI76_RS04430	BWI76_RS04430	citrate carrier protein	0.178229	-0.465969	-0.422358	0.135726	0.119714	-0.11507	0.00210265	-0.13252	0.077046	-0.0368522	0.04794	-0.0236875	0.0226995	-0.131099	0.109488	-0.00106238	-0.0788669	0.116193	-0.0407941	-0.0259954	0.0771426	0.150981	-0.135783	-0.0149949	-0.0815646	-0.164175	0.222489	0.32607	-0.259873	-0.186283	-0.0334784	-0.0374954	-0.0191337	-0.0138504	-0.016551	0.0388262	-0.343349	-0.50001	-0.341296	-0.164521	-0.0516085	-0.172074	0.202733	-0.119677	0.00211351	-0.00831811	-0.0221404
BWI76_RS04435	BWI76_RS04435	[citrate (pro-3S)-lyase] ligase	-0.433701	0.284582	0.0849104	0.158953	0.33424	-0.502379	-0.0418855	0.117313	-0.143043	-0.0212023	-0.0982734	0.10631	-0.12048	0.220832	-0.139287	0.124925	-0.179052	0.0840809	0.0217037	-0.0677987	0.0225144	0.000682553	-0.00819201	0.0660138	-0.107414	-0.271626	-0.602602	-0.855994	0.239681	-0.385445	0.124601	0.0164676	0.00730111	-0.0487274	-0.148179	-0.000470479	0.891104	0.539746	0.134477	0.0612851	0.0577895	0.0121868	-0.159604	-0.187538	0.0448004	-0.162181	-0.0838677
BWI76_RS04440	BWI76_RS04440	citrate lyase ACP	-0.720468	1.50095	-1.10473	-0.314268	0.365134	-0.202737	0.0103744	-0.248991	0.14769	0.165975	0.214877	-0.0702145	-0.140423	0.0836634	0.0011823	-0.164007	0.352806	-0.125687	-0.333734	-0.316476	0.592257	-0.361824	0.251191	0.0923084	-0.104262	-0.412115	0.129899	-0.136573	0.351947	-1.30071	0.166394	0.0089522	0.319159	-0.434309	0.336318	0.419509	-0.291835	1.55032	-0.0369867	0.100214	-0.28056	0.0158698	0.161177	-0.0589123	0.109619	0.0275637	-0.0397311
BWI76_RS04445	BWI76_RS04445	citrate (pro-3S)-lyase subunit beta	-0.630206	0.0370245	0.976673	-0.0167737	-0.119771	0.159509	0.305444	0.0536626	-0.358434	-0.264836	0.152262	-0.0311873	-0.0703584	0.178919	-0.184686	-0.390509	0.260619	0.111401	0.105437	-0.32558	0.18893	0.0969612	0.0558894	-0.188474	-0.0553947	-0.67563	-0.155662	0.578881	-0.408824	-0.938049	-0.0853286	-0.326253	0.0103826	-0.213791	-0.339894	-0.148382	0.135256	0.624321	0.0852019	-0.159868	0.169854	0.184068	-0.266693	-0.11844	-0.01383	-0.0163477	0.138604
BWI76_RS04450	BWI76_RS04450	citrate lyase subunit alpha	0.00162214	0.00715364	0.119341	-0.856291	0.576055	-0.0842053	0.0615942	-0.611496	0.422073	-0.241892	0.242126	-0.171053	0.410291	-0.447619	0.0393248	-0.149173	0.0444396	0.109665	0.147018	-0.153127	0.00124892	-0.0282839	-0.00787728	0.0507691	-0.243407	0.377479	1.16528	0.702997	-0.584364	-0.208097	0.166134	0.121991	-0.053318	-0.231994	0.0456871	0.21679	0.131135	-0.142017	-0.223006	-0.3092	0.157374	0.0396743	-0.0687861	-0.258852	-0.203784	-0.118003	-0.104722
BWI76_RS04455	BWI76_RS04455	triphosphoribosyl-dephospho-CoA synthase CitG	-0.00101564	0.586055	-2.83205	-0.698092	0.538566	-0.0228607	-0.0939109	0.427244	-0.388471	-0.193221	0.00789639	0.0552854	-0.0374696	-0.210768	0.320777	-0.165445	0.0807237	0.0215741	-0.253188	0.139511	0.0942191	-0.0885312	0.175691	-0.107199	-0.289713	-0.630289	0.0262635	-0.0811819	0.695838	0.0138894	0.437082	0.296665	-0.139517	-0.132357	-0.232386	-0.015216	-0.545231	0.320025	0.192996	0.0753622	-0.163595	-0.0735881	0.0297165	-0.452767	-0.0192289	-0.165224	-0.298427
BWI76_RS04465	BWI76_RS04465	carbamoyl-phosphate synthase small subunit	-0.507892	0.0308956	1.06608	-0.229258	0.244074	-0.258441	-0.604045	-0.0533277	0.614056	-0.279843	-0.353117	0.277082	-0.263367	-0.223149	0.379038	-0.2314	0.311099	-0.0563315	-0.170327	0.292619	-0.184162	-0.0954289	0.0410594	0.0277994	-0.066964	0.0724504	0.179004	-0.433415	-1.95175	-0.334721	-0.25539	0.136872	0.278198	-0.934131	0.341691	0.269104	-1.02061	-1.80736	0.542292	0.239277	0.0990907	0.0721176	-0.0624676	0.19257	-0.219128	0.0884231	0.0359821
BWI76_RS04470	BWI76_RS04470	carbamoyl phosphate synthase large subunit	-0.193731	-0.0825023	0.230817	-0.732568	0.48524	0.116178	-0.327376	0.202012	0.0583318	0.106895	-0.0251295	-0.0057153	-0.24657	0.0830758	0.140635	0.214088	-0.11912	-0.0690873	-0.191519	0.0753795	0.0906301	-0.08261	-0.0500555	0.15079	-0.0240008	-0.0880901	-0.0110443	0.051259	-0.79388	-2.64409	0.0437695	-0.289291	-0.0252692	-0.138756	-0.298904	0.030961	-1.61382	-2.7448	-0.108546	0.0985357	0.0328203	0.0928583	0.0624239	0.0572529	-0.240731	-0.0280843	-0.0115516
BWI76_RS04475	BWI76_RS04475	ROK family protein	-0.379786	1.16264	-0.165946	-0.103182	0.0101474	-0.0705999	-0.213815	0.0106968	0.179226	0.0335141	-0.488948	0.43873	-0.00126647	0.0573332	-0.0906648	-0.01671	0.109367	-0.0714631	0.0541498	-0.127205	0.0896147	-0.160857	0.0833047	0.16891	0.224431	0.00725907	0.639601	0.136755	-0.282766	-0.178074	0.0300465	-0.0531259	0.321249	0.45556	0.402209	-0.0230385	0.614847	0.298225	0.100653	0.324382	-0.0280038	-0.156385	-0.355318	-0.0714727	-0.106179	-0.0579773	-0.0479283
BWI76_RS04480	BWI76_RS04480	YgdI/YgdR family lipoprotein	-0.453515	0.737217	-0.648545	0.100968	-0.179961	0.00661803	0.178128	0.00282478	-0.293485	-0.0713181	-0.0380968	0.0185697	-0.0489433	-0.105955	0.127304	-0.0386701	-0.195431	0.17784	0.0629834	-0.104811	0.0407069	-0.0601086	0.0402794	0.00515105	0.00352785	-0.236524	0.0172402	-0.0589301	-0.0717154	-0.455206	-0.0684212	-0.0269728	-0.0193896	-0.0439255	-0.0227073	-0.17617	-0.797042	-0.0357983	-0.111995	-0.0023523	-0.00896489	-0.135903	0.018106	-0.105267	-0.0642462	-0.0137402	-0.0385731
BWI76_RS04485	BWI76_RS04485	hypothetical protein	-0.44857	0.535586	-0.119339	-0.0941032	0.118396	-0.0409878	-0.144862	0.132187	0.0701177	0.00081637	-0.0209079	-0.00646025	-0.057461	-0.0568878	0.141578	0.130463	-0.263747	0.191976	-0.0674678	-0.00278398	0.109933	0.150338	-0.16966	0.0482791	-0.0404697	-0.222707	-0.358046	-0.433801	0.192553	0.306409	0.119702	-0.112649	0.17101	-0.046332	0.151899	0.0184659	-0.137914	0.0336178	-0.14278	-0.107056	0.0442795	0.00195538	-0.0395364	0.111036	0.170368	0.075423	0.0137511
BWI76_RS04490	BWI76_RS04490	glutathione-regulated potassium-efflux system ancillary protein KefF	0.160475	0.195866	-1.81437	-0.101958	-0.0840821	0.205916	-0.271571	0.301241	-0.094229	0.280477	-0.391911	0.187697	-0.133908	0.0197031	0.0926699	-0.055083	-0.109251	0.157711	0.0422708	-0.0301403	-0.0152704	-0.0619734	0.214008	-0.143752	0.0036813	0.067245	-0.407104	-0.291878	-0.20107	0.216976	-0.0615319	0.0861748	0.0023253	0.288546	0.224141	0.268806	-0.12217	0.238928	0.253215	0.374471	0.0305125	0.116288	0.109351	-0.0583048	-0.0134122	0.0815434	0.0274068
BWI76_RS04495	BWI76_RS04495	glutathione-regulated potassium-efflux system protein KefC	1.33656	-1.53147	-0.934352	0.0243148	0.137497	-0.131799	-0.0881883	-0.116712	0.182807	-0.00815	0.102046	-0.0645853	-0.0952531	0.171596	-0.0969297	0.0900292	0.009378	-0.0474702	-0.00325273	-0.00382044	-0.0218254	0.0273601	-0.0432483	-0.00565144	-0.0233406	0.277518	0.151861	0.178475	0.243733	-0.299222	-0.16036	-0.00460565	-0.00190946	0.0181412	-0.224767	-0.234058	-0.418396	-0.232253	-0.0396345	0.125206	0.0258502	0.0649228	0.0921831	-0.0997202	0.0888641	0.0840984	-0.162765
BWI76_RS04510	BWI76_RS04510	bis(5'-nucleosyl)-tetraphosphatase (symmetrical)	-1.09335	1.17643	-0.432979	-3.12912	2.27648	-1.02078	-1.31608	1.02447	0.00893756	-1.65563	-0.112636	0.761561	-0.26432	0.923973	-1.07396	-0.0788503	-0.000746556	0.0684821	-0.399511	0.352451	0.617902	-0.103412	-0.207665	0.0471671	-0.625582	-2.1826	0.647876	0.869618	-0.154987	-2.30944	-1.42945	-3.30267	-2.70777	-0.917519	-1.27055	-1.44493	-1.9769	-2.4771	-2.60905	-1.41214	-0.305658	-0.95006	-1.10327	-0.00536851	-0.690882	-1.12552	-1.37942
BWI76_RS04515	BWI76_RS04515	Co2+/Mg2+ efflux protein ApaG	0.267341	-6.63364	1.7553	0.111102	-0.377474	0.241831	0.671258	-0.720858	-0.143774	0.0757877	-0.220062	0.134174	-0.75278	-0.051591	0.668772	0.575208	0.305471	-0.776356	-0.246768	-0.379189	0.587783	0.0898022	-0.106318	0.0257954	-0.647716	-0.764309	-0.219428	-2.2198	1.66394	-4.88064	-1.01791	0.873116	-0.364691	-0.0933623	-1.40911	-0.525134	0.34425	0.222926	-0.544061	0.214934	0.888619	0.178179	-0.674228	-0.246925	-0.153044	0.0471885	0.391516
BWI76_RS04525	BWI76_RS04525	4-hydroxythreonine-4-phosphate dehydrogenase PdxA	0.0391482	-0.148019	0.362674	-0.113022	-0.409238	0.497666	-0.357494	0.844183	0.137808	-1.25654	-0.246468	0.539132	0.258192	0.133084	-0.315484	0.267715	-0.104399	0.0261735	0.459909	0.126288	-0.725807	0.352174	-0.562785	0.161557	-0.446707	-0.243414	5.53021	-0.103072	-4.36536	-4.47053	0.687655	-0.914811	-0.575503	-0.617996	-1.25918	-0.112848	-4.82292	-4.30634	-0.889638	-0.372716	-0.563891	-0.197437	0.232399	-0.0609077	-0.257905	0.700829	-0.36182
BWI76_RS04530	BWI76_RS04530	peptidylprolyl isomerase SurA	0.0338503	-0.146923	0.362674	-0.57633	1.02584	-0.811606	-0.0561181	0.284492	-0.366752	-0.622578	0.00623582	0.122993	0.182193	-0.360455	-0.105219	-0.245426	-0.324379	0.424812	-0.329199	0.257249	0.0203416	0.846702	-1.01105	-0.0493498	0.479335	-0.710796	0.247617	-0.0938873	-0.0292316	-0.15662	0.199693	-0.173317	-0.273224	-0.766718	-1.16977	-0.299716	-0.421198	-0.924678	-1.99424	-1.98192	0.210264	0.542261	-0.874452	-1.12339	-1.45904	-1.43399	-0.989895
BWI76_RS04540	BWI76_RS04540	molecular chaperone DjlA	-0.115577	-1.36319	0.503934	-0.15467	-0.00459416	0.162537	-0.0227258	-0.0382614	-0.0955447	-0.0287965	-0.271491	0.249573	0.315921	-0.14786	-0.18991	0.0707847	0.0160691	-0.0588218	-0.132108	0.141858	-0.0299138	0.00636386	-0.00426473	-0.00530064	-0.082896	-0.240194	0.295895	0.14922	0.0314924	-0.731839	-0.305374	0.0507152	0.235893	-0.173663	0.134645	-0.0790178	-0.294431	0.344077	0.199684	0.167344	0.0409387	0.163518	-0.138472	-0.0439973	0.0513192	0.0895062	-0.155331
BWI76_RS04545	BWI76_RS04545	two-component response regulator for citrate	0.208291	-0.446891	-0.65261	0.482597	-0.213415	-0.305556	-0.434735	-0.25405	0.52307	-0.67188	-0.224918	0.388947	-0.0320685	0.0690756	-0.0581287	0.201329	0.0284958	-0.160748	-0.245346	-0.0366413	0.274807	-0.122929	0.337728	-0.260609	0.0999097	0.380754	0.347989	0.495008	0.765304	1.26767	0.00522897	0.461889	0.100536	-0.0179355	-0.0533407	0.279631	-0.499421	-0.121173	0.0714198	0.0157904	0.166577	-0.142724	-0.037202	0.0738169	0.235267	0.317408	-0.0497119
BWI76_RS04550	BWI76_RS04550	two-component sensor kinase	0.218081	-0.344395	0.141485	-0.040585	-0.0495766	0.0440339	0.0437886	-0.0194021	-0.064816	0.111472	-0.169217	0.0424907	-0.0748533	0.0444851	-0.00694192	0.199954	0.0461333	-0.157612	-0.253984	0.0956551	0.155688	0.00511211	0.11915	-0.0915823	0.0768135	0.00854779	0.0901713	-0.753128	-0.277298	-0.202893	0.00919227	-0.0982075	-0.0379295	-0.199951	-0.203028	-0.154862	0.205887	-0.284856	0.131215	0.30953	0.0618896	-0.00855124	0.0869398	0.0190255	-0.0120663	0.0196523	-0.0817331
BWI76_RS04555	BWI76_RS04555	citrate/acetate antiporter	0.281476	-0.0287634	-1.10443	-0.107903	-0.0298293	0.0784299	-0.117366	-0.0959474	0.141845	0.0824628	-0.255733	0.199137	-0.0756095	0.0769308	0.0322453	0.0231105	0.00887188	-0.0119312	-0.0654711	-0.0296146	0.0513753	-0.096496	0.0243426	0.0718211	-0.228348	0.165238	0.118196	-0.0750429	-0.21204	0.385993	0.0756913	0.0573317	0.198101	-0.100444	0.240482	0.250527	0.125803	0.387753	0.123055	0.26551	-0.0661291	0.0314409	0.175356	-0.248371	-0.00704006	0.0913152	0.0913824
BWI76_RS04560	BWI76_RS04560	holo-ACP synthase CitX	0.179096	-0.253257	-1.68797	-0.651393	0.289467	0.354196	0.163439	-0.0176569	-0.0344447	-0.166323	0.0329698	0.0522266	-0.132382	-0.448656	0.658271	-0.0816384	-0.032162	0.121617	-0.0500596	-0.138739	0.169774	-0.116806	-0.142471	0.190311	-0.733192	0.0654862	1.3152	1.01657	-0.568172	-0.251286	0.636649	0.470611	-0.0746749	-0.858414	-0.235639	-0.934751	-0.978193	-0.431748	-0.0120183	0.663448	0.245236	-0.613084	0.22329	0.133844	-0.198004	-0.316593	0.133203
BWI76_RS04565	BWI76_RS04565	bifunctional tRNA pseudouridine(32) synthase/ribosomal large subunit pseudouridine synthase RluA	-0.51793	1.42951	-5.6454	-0.671603	0.254874	0.210956	0.173476	-0.298262	0.0491689	-0.413149	0.605085	-0.397232	0.674216	-0.333616	-0.423105	-0.0297279	-0.212408	0.21244	-0.45502	0.728127	-0.323739	-0.292606	0.158319	0.0415656	0.0116455	-0.315071	-0.789912	-0.990701	-3.51647	0.378324	0.380265	0.0255094	0.260306	-0.516778	-0.21797	-0.351472	-0.719363	-1.22836	-0.417226	-0.0768782	0.27012	-0.391024	-0.683247	-0.256128	-0.18315	-0.133919	0.0309737
BWI76_RS04570	BWI76_RS04570	RNA polymerase-associated protein RapA	-0.910672	-0.265909	0.829424	0.197396	-0.336844	0.174013	0.220053	0.207773	-0.469374	-0.211054	0.2362	-0.229989	0.123073	-0.331177	0.280948	-0.168086	-0.0568522	0.234755	0.0481256	-0.155838	0.155857	0.189857	-0.15821	0.0217933	-0.731505	-0.663278	-0.306345	-0.601444	-2.21588	-0.215709	-0.772556	-0.335212	-0.507003	-0.276862	0.00529788	-0.242469	-1.04044	-1.73307	-0.346233	-0.0447069	-0.163805	-0.0955993	-0.628469	-0.0408522	-0.386003	-0.381981	-0.253043
BWI76_RS04575	BWI76_RS04575	DNA polymerase II	-0.509514	0.746146	-0.0425713	0.143806	-0.0756468	-0.089443	0.0201988	-0.0732773	0.0196504	0.125045	-0.123587	0.108582	0.0584478	-0.0553026	-0.0523549	0.26452	0.0279458	-0.219012	0.219712	-0.0212253	-0.242652	-0.0189373	0.00507862	-0.00346309	-0.0428499	-0.064365	0.08455	0.0691602	0.0792998	0.182591	0.240174	0.205747	-0.241683	-0.180029	-0.368729	-0.132812	0.376771	-0.0347763	-0.264577	0.059459	-0.376134	-0.180945	-0.0559181	-0.108947	0.00397542	-0.123706	0.0412835
BWI76_RS04580	BWI76_RS04580	L-ribulose-5-phosphate 4-epimerase	-0.35035	0.0683139	0.298584	0.0326428	-0.407292	0.123719	0.209999	-0.494176	0.0973477	-0.096798	-0.187652	0.203988	-0.201864	-0.184776	0.35158	0.0239534	0.100793	-0.114128	0.272319	-0.113709	-0.246084	0.0916103	-0.301483	0.140941	0.158356	0.161461	-0.0225064	0.668822	0.124879	0.274676	-0.153833	0.355885	0.217824	-8.45074e-06	-0.273058	-0.0256287	-0.27185	0.559766	0.21065	0.0357898	0.0558617	-0.153278	0.194722	-0.0894901	0.0828909	-0.167568	-0.0334072
BWI76_RS04585	BWI76_RS04585	L-arabinose isomerase	0.042366	0.0442748	0.0193586	-0.359972	-0.0936369	0.302843	0.0830206	-0.245161	0.0497142	0.101215	0.0946563	-0.128873	0.0751286	-0.0175418	-0.0848584	-0.0453376	0.115663	-0.0780285	-0.0115618	-0.030579	0.0152478	0.0285618	-0.0854375	0.0736496	0.167832	0.224165	-0.0875676	0.281628	0.00872959	0.0494428	-0.0219388	0.293733	-0.0445011	0.0308614	0.169513	0.0658306	0.347602	0.220322	-0.129509	-0.12611	0.0185286	0.197703	0.11321	0.191778	0.00229058	-0.131882	-0.0497828
BWI76_RS04590	BWI76_RS04590	ribulokinase	-0.102296	0.323849	-0.917636	-0.133258	-0.109433	0.100087	0.0916243	-0.00405715	-0.159557	0.148571	0.0376003	-0.0987204	0.117712	-0.0864408	-0.0487608	0.0444518	-0.0108138	0.0168969	-0.00155551	0.0195812	-0.00293361	0.00114829	-0.15024	0.154151	0.198358	0.326634	-0.469168	-0.152482	0.133947	0.458779	-0.0876223	-0.104481	0.0516893	0.0715582	0.216618	-0.012623	0.12981	0.0770944	-0.0415321	-0.127468	-0.0729707	0.128377	-0.0202898	0.0519903	0.157521	0.144822	0.0867227
BWI76_RS04595	BWI76_RS04595	DNA-binding transcriptional regulator AraC	0.291742	-0.363041	-0.0762939	0.230034	-0.185721	0.1441	0.0821153	-0.145195	0.0522151	-0.149419	0.418704	-0.264569	0.060627	-0.319011	0.324496	-0.154787	0.142208	-0.000710121	-0.121923	0.0761047	0.0304105	-0.0596255	0.146221	-0.0867727	0.030813	0.290601	0.200885	0.675098	-0.406837	-0.865542	-0.143525	0.0513498	0.284302	-0.0413884	0.448385	-0.0136074	0.378757	0.899871	0.745051	0.301991	-0.0342	-0.151732	0.0375118	0.147819	0.128297	-0.0292455	-0.205203
BWI76_RS04600	BWI76_RS04600	inner membrane protein	-0.155523	-1.02388	0.558888	-0.552518	-0.112569	0.405853	-0.481443	0.24298	0.175117	-0.195593	0.582066	-0.461592	0.0726848	-0.319573	0.275068	-0.122086	0.130399	0.0249322	-0.187379	0.501774	-0.392464	0.0777883	-0.00481259	-0.0773835	0.271606	0.0255471	-0.154401	-0.136378	-0.18766	0.368312	0.414218	0.332936	-0.0208231	-0.706559	0.39564	0.0718642	-0.00423999	0.787921	0.0119313	0.519843	-0.134544	0.112343	-0.0401289	0.312105	-0.109169	0.201665	-0.303996
BWI76_RS04605	BWI76_RS04605	thiamine ABC transporter ATP-binding protein	4.42302	-4.00442	-3.5163	-0.856487	0.23398	0.41584	-0.32068	0.958628	-0.820258	-0.761997	-0.819721	0.975047	-0.342731	-0.235152	0.540296	-0.530831	0.328607	0.13328	-0.0889935	-0.0957787	0.173819	0.25216	-0.52124	0.228915	-0.0484851	-0.00888043	2.28645	2.7318	-5.59085	-5.6426	-0.322845	-0.567382	-0.353806	1.01786	-0.219268	-0.620322	0.0142155	-0.665467	0.490771	-0.237406	0.390056	-0.00577285	-0.028417	-0.416468	0.0594537	-0.247065	-0.307508
BWI76_RS04610	BWI76_RS04610	thiamine/thiamine pyrophosphate ABC transporter permease ThiP	0.200263	-0.268266	-0.86738	-0.277189	-0.274401	0.455683	-0.186979	0.0719454	0.0560508	-0.0857227	-0.337435	0.342347	0.111898	-0.202137	0.102205	-0.324309	0.0689699	0.204847	0.20176	-0.274626	0.0639771	-0.182494	0.0729123	0.116723	0.198889	0.346503	-0.2295	-0.466636	1.01026	-0.449114	-0.3443	-0.144608	0.0295077	0.539065	0.0394186	0.229445	0.473338	0.102234	0.263651	0.458322	-0.0671286	0.166196	0.112452	0.194372	0.134217	-0.00763911	0.21125
BWI76_RS04615	BWI76_RS04615	thiamine transporter substrate binding subunit	-0.0489496	-1.89573	1.7345	-0.355626	0.0152111	0.458501	0.36711	-0.740188	0.280113	-0.463025	-0.129824	0.314941	-0.242722	0.00319713	0.195154	-0.275511	-0.137476	0.442112	-0.155699	0.0649871	0.127528	0.0503998	-0.0988301	0.0253797	0.605599	0.266849	0.0728989	-0.568146	-0.181546	-0.578374	-0.054047	0.0499918	0.142339	-0.1154	0.232477	0.0423883	0.0129836	-0.234815	0.298192	0.168006	0.464936	0.341179	0.00877831	0.215871	-0.00805919	0.196086	-0.0715328
BWI76_RS04620	BWI76_RS04620	transcriptional regulator SgrR	-0.142166	0.0471079	-0.00199355	-0.265876	0.381659	-0.12891	-0.0119697	0.167149	-0.233518	-0.0358222	0.0444551	-0.0613151	-0.0829341	-0.0219172	0.0329628	0.313235	-0.115925	-0.160154	-0.210283	0.135082	0.0233124	-0.00917454	-0.0458381	0.0434297	0.0876552	0.211107	-0.0416313	0.51746	0.281334	-0.228681	0.0714718	0.0756461	-0.0517446	-0.090293	-0.0163835	0.268483	-0.0973492	0.231522	-0.202768	0.0118876	0.0567026	0.090076	0.0431882	0.101293	0.146772	-0.233897	-0.160472
BWI76_RS04625	BWI76_RS04625	glucose uptake inhibitor SgrT	-0.756195	-0.0343881	0.296063	0.0236549	-0.372329	0.239925	0.0319123	0.206193	-0.3321	0.370287	-0.467399	0.231667	-0.00813771	-0.189594	0.175346	0.153563	0.103544	-0.193826	0.298334	-0.166936	-0.175037	0.00864728	0.145057	-0.174015	-0.334149	-0.290808	0.213648	0.53916	0.289159	-0.00748142	-0.497282	-0.0275961	0.130523	0.300307	-0.292175	-0.083616	0.975822	-1.11716	0.191427	-0.421284	0.065204	0.0265015	-0.118193	0.021283	-0.00769838	0.0809562	-0.298973
BWI76_RS04630	BWI76_RS04630	sugar efflux transporter SetB	0.164403	0.240393	-0.106647	-0.100095	0.10135	-0.123897	-0.0448563	-0.201985	0.212038	-0.0510947	0.00279292	0.00272218	-0.0155093	0.109785	-0.182068	0.0554533	0.0708414	-0.0855728	-0.117368	-0.00236227	0.0852953	0.0152705	-0.0150905	-0.0109867	0.0844211	-0.096494	-0.0154934	0.0180778	0.211896	-0.282665	0.228897	0.178463	0.186336	-0.130929	-0.0296892	0.188163	0.0275371	0.0337393	-0.0494804	-0.23928	0.0945586	0.147997	0.231263	0.0704848	0.1056	-0.0184749	-0.122758
BWI76_RS04635	BWI76_RS04635	MFS transporter	-0.130614	0.119988	0.223701	0.274477	-0.0114013	-0.126265	-0.032667	0.0923328	-0.0514398	0.111523	-0.0798904	0.0241184	0.0357315	0.051358	-0.0884853	0.0296937	0.0653057	-0.0172936	-0.0244438	-0.0499391	0.0853699	-0.0277531	0.0428164	0.00619291	-0.132791	-0.0776854	-0.280495	-0.254367	-0.282534	-0.4277	-0.110941	-0.00370603	0.0709102	-0.0997409	0.00664932	0.0920599	0.03451	-0.296234	-0.0483531	-0.152303	0.0119491	-0.0188531	0.0792594	0.0355868	-0.0248991	-0.00143717	0.0396024
BWI76_RS04640	BWI76_RS04640	LysR family transcriptional regulator	0.104256	-0.114298	-0.231786	0.16406	0.0898866	-0.164331	-0.0493785	-0.00810046	0.056876	0.0593479	0.0340502	-0.048834	0.117526	-0.143511	0.0553975	-0.0463124	0.111352	-0.0109795	-0.0580264	0.0318983	0.0355658	0.0213676	0.0840578	-0.0852025	-0.0918145	-0.0225276	-0.205142	0.0420779	-0.0395269	-0.155978	-0.0717077	-0.120725	0.1	0.0771409	0.0604528	0.0251417	0.390513	-0.0427193	0.00431207	-0.0205469	-0.0694949	-0.010739	-0.0464508	-0.0388592	0.0512152	-0.00298138	-0.138128
BWI76_RS04645	BWI76_RS04645	3-dehydroquinase	1.00962	-1.28922	-4.40416	0.606648	-0.168298	-0.423149	0.0362857	0.516298	-0.540964	0.00081637	0.45787	-0.375265	-0.0345111	0.310842	-0.254355	0.279872	-0.33509	0.0619108	0.0215365	-0.0256824	0.0587642	-0.0760959	-0.12028	0.183341	-0.379192	-0.498359	-0.26714	-0.00112411	-1.01162	-2.4243	-0.613351	0.077349	-0.345428	-0.526103	-0.37788	-0.553505	-1.63819	-2.24013	-0.520393	-0.342154	-0.501011	-0.208721	-0.0501411	-0.76828	-0.146237	-0.33537	-0.0919115
BWI76_RS04650	BWI76_RS04650	MFS transporter	-0.625138	0.984618	-0.509556	0.0466055	-0.217759	0.14409	0.12584	-0.331196	0.108823	0.00365844	0.0255898	0.0114632	-0.0295888	-0.0813132	0.0228581	0.189364	-0.110164	-0.0763764	0.0316206	-0.121839	0.0700603	-0.153485	-0.0143248	0.155686	0.148761	-0.203684	-0.129591	-0.120537	0.238895	0.185046	-0.0599183	0.117334	-0.0836132	-0.122523	0.0438598	-0.181166	0.0423218	-0.0253761	0.117495	-0.345202	0.045463	-0.103958	-0.147567	0.0144368	-0.108871	-0.0447696	-0.00878427
BWI76_RS04655	BWI76_RS04655	shikimate dehydrogenase	0.187291	-0.569057	-0.354483	-0.788147	0.432771	0.292316	-0.776679	0.263141	0.417922	-0.23605	-0.381542	0.37166	0.176281	0.264305	-0.531933	0.403411	-0.35794	-0.0695115	0.466548	-0.326778	-0.169952	0.221094	-0.378369	0.130719	0.041248	0.758546	-0.405082	-1.20855	-1.81462	-1.0017	0.333178	-0.389166	0.387915	-0.632654	-0.461547	0.0474296	-1.70958	-1.57965	0.238435	-0.193744	0.153291	0.0983819	-0.27818	-0.0698171	0.270958	0.423722	-0.11425
BWI76_RS04660	BWI76_RS04660	2,4-dienoyl-CoA reductase	0.299565	-0.0151974	-0.550407	0.108385	-0.0243985	-0.0433584	-0.0152419	0.0516172	-0.0698944	0.170511	0.0612178	-0.11316	0.0055742	-0.0320517	0.0340946	0.0363965	-0.046758	0.0533179	-0.0161789	0.00917321	-0.0122407	-0.0232978	0.00804122	0.0178378	-0.0811017	-0.1459	-0.0468514	-0.00105314	-0.375013	-0.113025	0.0374895	0.0376112	-0.0224277	0.0708795	0.0932385	-0.00847334	0.0336276	-0.28314	-0.0693801	-0.0554494	-0.00626808	0.00316492	-0.0140108	0.024167	0.108365	-0.0214237	-0.0557619
BWI76_RS04665	BWI76_RS04665	3-isopropylmalate dehydratase small subunit	0.397697	-0.287007	-0.106654	0.0312821	-0.039829	-0.0544258	-0.129018	-0.048845	0.128131	0.132926	-0.106975	0.0228887	-0.0267995	-0.0316577	0.0236541	0.0463167	-0.0538041	0.00963093	-0.0781597	0.0796961	-0.0443254	-0.0193575	-0.0155351	0.0288334	0.0369215	-0.122645	-0.164204	-0.368595	0.0797143	-0.0730933	0.127681	0.148151	0.236907	0.08977	0.10089	0.0834622	0.319154	0.067934	0.195947	0.0425126	-0.064915	-0.0164513	-0.0349125	-0.0508291	0.127504	-0.0549685	-0.0983223
BWI76_RS04670	BWI76_RS04670	3-isopropylmalate dehydratase large subunit	1.44415	-0.774257	-1.58194	-0.0114168	0.0285506	-0.0735159	0.0483047	-0.0549051	-0.0939527	-0.012481	-0.122833	0.0655659	-0.0110513	-0.153341	0.16113	0.0896074	-0.0368982	-0.0168665	-0.0601654	0.123185	-0.0845041	0.138763	-0.115274	0.014592	-0.108535	-0.208511	0.340738	0.58372	-0.0561756	0.328853	0.143309	0.180803	0.162877	-0.0567685	-0.0650552	-0.146075	-0.592543	0.394589	0.33819	0.145689	-0.0621292	0.0543749	0.0027763	0.140718	0.144747	-0.0399605	0.0440001
BWI76_RS04675	BWI76_RS04675	3-isopropylmalate dehydrogenase	-0.0358368	-0.317012	-0.143748	0.315097	-0.550924	0.29694	-0.00910056	-0.118292	0.149645	0.49259	-0.190048	-0.0913827	-0.489447	0.197419	0.23085	-0.0466273	0.373773	-0.296258	-0.0253199	0.020976	-0.0173799	0.172603	-0.0799726	-0.104309	0.0540826	0.213374	-0.2972	-0.122716	-0.456396	0.066587	0.303288	0.132505	0.187993	-0.088206	-0.115413	0.0066445	0.550312	0.372681	0.0196809	-0.245034	0.234608	-0.179684	0.184643	-0.0319103	-0.0401008	0.21735	-0.0477555
[truncated: 3,850 more rows]
[truncated: 227 more columns]
