# Supplementary material for: Cross-family and phage-specific gene requirements for Klebsiella infection revealed by scalable RB-TnSeq genetic screens
Source: PLoS Genet. 2026 Jul 20;22(7):e1012233. doi: 10.1371/journal.pgen.1012233 (PMC13412088; doi:10.1371/journal.pgen.1012233)
Supplement: S3 Table — (XLSX) [file pgen.1012233.s005.xlsx]

## Sheet: family
Pairwise permanova family
pairs		Df	SumsOfSqs	F.Model	R2	p.value	p.adjusted
Control	Straboviridae	1	4.21624	17.3246	0.128023	0.001	0.015
Control	Rivulusviridae	1	2.182	8.45226	0.219812	0.001	0.015
Control	Drexlerviridae	1	4.57984	28.9099	0.445385	0.001	0.015
Control	Autographiviridae	1	5.63678	47.8624	0.499282	0.001	0.015
Control	Mavericviridae	1	2.98034	13.4119	0.27143	0.001	0.015
Straboviridae	Rivulusviridae	1	3.33907	13.9435	0.102568	0.001	0.015
Straboviridae	Drexlerviridae	1	7.41872	34.945	0.214459	0.001	0.015
Straboviridae	Autographiviridae	1	5.95899	30.7573	0.180123	0.001	0.015
Straboviridae	Mavericviridae	1	4.39707	19.0977	0.12983	0.001	0.015
Rivulusviridae	Drexlerviridae	1	2.15145	13.8773	0.257572	0.001	0.015
Rivulusviridae	Autographiviridae	1	4.39362	37.1414	0.416657	0.001	0.015
Rivulusviridae	Mavericviridae	1	1.52548	7.18031	0.152189	0.001	0.015
Drexlerviridae	Autographiviridae	1	5.64914	79.7259	0.578874	0.001	0.015
Drexlerviridae	Mavericviridae	1	3.14293	22.392	0.327407	0.001	0.015
Autographiviridae	Mavericviridae	1	6.33079	57.3149	0.497029	0.001	0.015
