# Supplementary material for: Cross-family and phage-specific gene requirements for Klebsiella infection revealed by scalable RB-TnSeq genetic screens
Source: PLoS Genet. 2026 Jul 20;22(7):e1012233. doi: 10.1371/journal.pgen.1012233 (PMC13412088; doi:10.1371/journal.pgen.1012233)
Supplement: S4 Table — (XLSX) [file pgen.1012233.s006.xlsx]

## Sheet: genus
Genera in the Straboviridae family
pairs			Df	SumsOfSqs	F.Model	R2	p.value	p.adjusted
Straboviridae_1	vs	Straboviridae_2	1	2.91767	14.0814	0.139308	0.001	0.003
Straboviridae_1	vs	Straboviridae_3	1	3.52865	18.2372	0.159643	0.001	0.003
Straboviridae_2	vs	Straboviridae_3	1	1.93473	52.8301	0.735487	0.001	0.003
Genera in the Rivulusviridae family
pairs			Df	SumsOfSqs	F.Model	R2	p.value	p.adjusted
Mavericviridae_1	vs	Mavericviridae_2	1	1.19917	8.37814	0.455875	0.003	0.009
Mavericviridae_1	vs	Mavericviridae_3	1	0.747618	5.56325	0.357461	0.005	0.015
Mavericviridae_2	vs	Mavericviridae_3	1	1.36156	12.8852	0.563037	0.005	0.015
Genera in the Mavericviridae family
pairs			Df	SumsOfSqs	F.Model	R2	p.value	p.adjusted
Rivulusviridae_1	vs	Rivulusviridae_2	1	1.32779	12.2497	0.550555	0.004	0.012
Rivulusviridae_1	vs	Rivulusviridae_3	1	1.79107	15.2759	0.488425	0.001	0.003
Rivulusviridae_2	vs	Rivulusviridae_3	1	0.0708145	0.677342	0.0406145	0.533	1
Genera in the Drexlerviridae family
pairs			Df	SumsOfSqs	F.Model	R2	p.value	p.adjusted
Drexlerviridae_1	vs	Drexlerviridae_2	1	0.430574	5.74339	0.207018	0.01	0.01
