# Supplementary material for: Cross-family and phage-specific gene requirements for Klebsiella infection revealed by scalable RB-TnSeq genetic screens
Source: PLoS Genet. 2026 Jul 20;22(7):e1012233. doi: 10.1371/journal.pgen.1012233 (PMC13412088; doi:10.1371/journal.pgen.1012233)
Supplement: S5 Table — (XLSX) [file pgen.1012233.s007.xlsx]

## Sheet: species
Species in the Slopekvirus genus
pairs			Df	SumsOfSqs	F.Model	R2	p.value	p.adjusted
Straboviridae_1	vs	Straboviridae_2	1	1.99152	23.8009	0.597999	0.001	0.01
Straboviridae_1	vs	Straboviridae_3	1	0.898231	4.43034	0.0709646	0.004	0.04
Straboviridae_1	vs	Straboviridae_4	1	1.39379	31.1975	0.776105	0.004	0.04
Straboviridae_1	vs	Straboviridae_5	1	0.511676	9.04283	0.474868	0.002	0.02
Straboviridae_2	vs	Straboviridae_3	1	2.12835	10.8134	0.144538	0.001	0.01
Straboviridae_2	vs	Straboviridae_4	1	0.496215	6.00403	0.285851	0.002	0.02
Straboviridae_2	vs	Straboviridae_5	1	1.74656	19.9115	0.55446	0.001	0.01
Straboviridae_3	vs	Straboviridae_4	1	0.634368	3.10107	0.0515976	0.028	0.28
Straboviridae_3	vs	Straboviridae_5	1	0.746856	3.66357	0.0594122	0.009	0.09
Straboviridae_4	vs	Straboviridae_5	1	1.0179	19.6273	0.685615	0.002	0.02
Species in the Jiadoavirus genus
pairs			Df	SumsOfSqs	F.Model	R2	p.value	p.adjusted
Straboviridae_7	vs	Straboviridae_8	1	0.134887	3.59935	0.216837	0.016	0.016
Species in the Teetrevirus genus
pairs			Df	SumsOfSqs	F.Model	R2	p.value	p.adjusted
Autographiviridae_1	vs	Autographiviridae_2	1	0.119885	2.13416	0.059062	0.023	0.023
Species in the Jiadoavirus genus
pairs			Df	SumsOfSqs	F.Model	R2	p.value	p.adjusted
Rivulusviridae_3	vs	Rivulusviridae_4	1	0.133812	1.21805	0.108579	0.327	0.327
